# Supplementary material for: Exploiting mitochondrial and metabolic homeostasis as a vulnerability in NF1 deficient cells
Source: Oncotarget. 2017 Jul 18;9(22):15860–75. doi: 10.18632/oncotarget.19335 (PMC5882303; doi:10.18632/oncotarget.19335)
Supplement: Supplementary file 2 [file oncotarget-09-15860-s002.xlsx]

## Sheet: Supplemental Table 1A
Supplementary Table 1A: High copy suppressor screen hits with functional annotations
Suppressor	Yeastgenome Functional Summary
VTC4	Vacuolar membrane polyphosphate polymerase; subunit of the vacuolar transporter chaperone (VTC) complex involved in synthesis and transfer of polyP to the vacuole; regulates membrane trafficking; role in non-autophagic vacuolar fusion; protein abundance increases in response to DNA replication stress
SPT21	Protein with a role in transcriptional silencing; required for normal transcription at several loci including HTA2-HTB2 and HHF2-HHT2, but not required at the other histone loci; functionally related to Spt10p; localizes to nuclear foci that become diffuse upon DNA replication stress
CTL1	RNA 5'-triphosphatase, localizes to both the nucleus and cytoplasm; CTL1 has a paralog, CET1, that arose from the whole genome duplication
APT1	Adenine phosphoribosyltransferase; catalyzes the formation of AMP from adenine and 5-phosphoribosylpyrophosphate; involved in the salvage pathway of purine nucleotide biosynthesis; APT1 has a paralog, APT2, that arose from the whole genome duplication
UNG1	Uracil-DNA glycosylase; required for repair of uracil in DNA formed by spontaneous cytosine deamination; efficiently excises uracil from single-stranded DNA in vivo; not required for strand-specific mismatch repair; cell-cycle regulated, expressed in late G1; localizes to mitochondria and nucleus
YML020W
LSB3	Protein containing a C-terminal SH3 domain; binds Las17p, which is a homolog of human Wiskott-Aldrich Syndrome protein involved in actin patch assembly and actin polymerization; protein abundance increases in response to DNA replication stress; LSB3 has a paralog, YSC84, that arose from the whole genome duplication
ALY1	Alpha arrestin, substrate of calcineurin; controls nutrient-mediated intracellular sorting of permease Gap1p; interacts with AP-1 subunit Apl4p; dephosphorylation of Aly1p required for the endocytosis of Dip5p; may regulate endocytosis of plasma membrane proteins by recruiting ubiquitin ligase Rsp5p to plasma membrane targets; ALY1 has a paralog, ALY2, that arose from the whole genome duplication
IRS4	EH domain-containing protein; involved in regulating phosphatidylinositol 4,5-bisphosphate levels and autophagy; Irs4p and Tax4p bind and activate the PtdIns phosphatase Inp51p; Irs4p and Tax4p are involved in localizing Atg17p to the PAS; IRS4 has a paralog, TAX4, that arose from the whole genome duplication
VPS51	Component of the GARP (Golgi-associated retrograde protein) complex; GARP is required for the recycling of proteins from endosomes to the late Golgi, and for mitosis after DNA damage induced checkpoint arrest; links the (VFT/GARP) complex to the SNARE Tlg1p; members of the GARP complex are Vps51p-Vps52p-Vps53p-Vps54p
YLR046C	Putative membrane protein; member of the fungal lipid-translocating exporter (LTE) family of proteins; transcription is activated by paralogous transcription factors Yrm1p and Yrr1p along with genes involved in multidrug resistance; YLR046C has a paralog, RTA1, that arose from the whole genome duplication
MRPS5	mitochondrial ribosomal protein of the small subuint
DUT1	deoxyuridine triphosphate diphosphatase (dUTPase); catalyzes hydrolysis of dUTP to dUMP and PPi, thereby preventing incorporation of uracil into DNA during replication; critical for the maintenance of genetic stability; also has diphosphatase activity on deoxyinosine triphosphate
SRB6	Subunit of the RNA polymerase II mediator complex; associates with core polymerase subunits to form the RNA polymerase II holoenzyme; essential for transcriptional regulation
TSR2	Protein with a potential role in pre-rRNA processing
YLR434C	Dubious open reading frame; unlikely to encode a functional protein, based on available experimental and comparative sequence data; partially overlaps the verified ORF TSR2/YLR435W
SEN1	Presumed helicase and subunit of the Nrd1 complex (Nrd1p-Nab3p-Sen1p); complex interacts with the exosome to mediate 3' end formation of some mRNAs, snRNAs, snoRNAs, and CUTs; has a separate role in coordinating DNA replication with transcription, by associating with moving replication forks and preventing errors that occur when forks encounter transcribed regions; homolog of Senataxin, which is …
ATG23	Peripheral membrane protein required for autophagy and CVT; required for cytoplasm-to-vacuole targeting (Cvt) pathway and efficient macroautophagy; cycles between the phagophore assembly site (PAS) and non-PAS locations; forms a complex with Atg9p and Atg27p
IMD3	Inosine monophosphate dehydrogenase; catalyzes the rate-limiting step in the de novo synthesis of GTP; member of a four-gene family in S. cerevisiae, constitutively expressed; IMD3 has a paralog, IMD4, that arose from the whole genome duplication
CNA1	Calcineurin A; one isoform (the other is Cmp2p) of the catalytic subunit of calcineurin, a Ca++/calmodulin-regulated protein phosphatase which regulates Crz1p (a stress-response transcription factor), the other calcineurin subunit is CNB1; regulates the function of Aly1p alpha-arrestin; CNA1 has a paralog, CMP2, that arose from the whole genome duplication
SSL1	Subunit of the core form of RNA polymerase transcription factor TFIIH; has both protein kinase and DNA-dependent ATPase/helicase activities; essential for transcription and nucleotide excision repair; interacts with Tfb4p
SSK1	Cytoplasmic phosphorelay intermediate osmosensor and regulator; part of a two-component signal transducer that mediates osmosensing via a phosphorelay mechanism; required for mitophagy; dephosphorylated form is degraded by the ubiquitin-proteasome system; potential Cdc28p substrate
NSE1	Component of the SMC5-SMC6 complex; this complex plays a key role in the removal of X-shaped DNA structures that arise between sister chromatids during DNA replication and repair
YWD444W
YDR445C	Dubious open reading frame; unlikely to encode a functional protein, based on available experimental and comparative sequence data
tk(CUU)D2	Lysine tRNA (tRNA-Lys), predicted by tRNAscan-SE analysis; a small portion is imported into mitochondria via interaction with mt lysyl-tRNA synthetase Msk1p and is necessary to decode AAG codons at high temperature, when base modification of mt-encoded tRNA-Lys is reduced
YDRWdelta29	LTR
YDRWdelta30	LTR
YGL258W-A	unk
VEL1	Protein of unknown function; highly induced in zinc-depleted conditions and has increased expression in NAP1 deletion mutants; VEL1 has a paralog, YOR387C, that arose from a single-locus duplication
MNT2	Mannosyltransferase; involved in adding the 4th and 5th mannose residues of O-linked glycans
ADH4	Alcohol dehydrogenase isoenzyme type IV; dimeric enzyme demonstrated to be zinc-dependent despite sequence similarity to iron-activated alcohol dehydrogenases; transcription is induced in response to zinc deficiency
TEL2	Subunit of the ASTRA complex, involved in chromatin remodeling; subunit of the telomere cap complex DNA-binding protein specific to single-stranded yeast telomeric DNA repeats, required for telomere length regulation and telomere position effect; involved in the stability or biogenesis of PIKKs such as TORC1
MDR1	Cytoplasmic GTPase-activating protein; activates Ypt/Rab transport GTPases Ypt6p, Ypt31p and Sec4p; involved in recycling of internalized proteins and regulation of Golgi secretory function
PCP1	Mitochondrial serine protease; required for the processing of various mitochondrial proteins and maintenance of mitochondrial DNA and morphology; belongs to the rhomboid-GlpG superfamily of intramembrane peptidases
GTF1	Subunit of the trimeric GatFAB AmidoTransferase(AdT) complex; involved in the formation of Q-tRNAQ; transposon insertion mutant is salt sensitive and null mutant has growth defects; non-tagged protein is detected in purified mitochondria
NOP7	Component of several different pre-ribosomal particles; forms a complex with Ytm1p and Erb1p that is required for maturation of the large ribosomal subunit; required for exit from G0 and the initiation of cell proliferatio
DUR1,2	Urea amidolyase; contains both urea carboxylase and allophanate hydrolase activities, degrades urea to CO2 and NH3; expression sensitive to nitrogen catabolite repression and induced by allophanate, an intermediate in allantoin degradation; protein abundance increases in response to DNA replication stress
IZH3	Membrane protein involved in zinc ion homeostasis; member of the four-protein IZH family, expression induced by zinc deficiency; deletion reduces sensitivity to elevated zinc and shortens lag phase, overexpression reduces Zap1p activity
UBR2	Cytoplasmic ubiquitin-protein ligase (E3); required for ubiquitylation of Rpn4p; mediates formation of a Mub1p-Ubr2p-Rad6p complex
HRD3	ER membrane protein that plays a central role in ERAD; forms HRD complex with Hrd1p and ER-associated protein degradation (ERAD) determinants that engages in lumen to cytosol communication and coordination of ERAD events
SEC13	structural component of 3 distinct complexes; subunit of Nup84 nuclear pore sub-complex (NPC), COPII vesicle coat, and Seh1-associated (SEA) complex; COPII vesicle coat is required for ER to Golgi transport; the Nup84 subcomplex contributes to nucleocytoplasmic transport, NPC biogenesis and processes that may require localization of chromosomes at the nuclear periphery, including transcription; h…
PNP1	Purine nucleoside phosphorylase; specifically metabolizes inosine and guanosine nucleosides; involved in the nicotinamide riboside salvage pathway
CLB4	B-type cyclin involved in cell cycle progression; activates Cdc28p to promote the G2/M transition; may be involved in DNA replication and spindle assembly; accumulates during S phase and G2, then targeted for ubiquitin-mediated degradation; CLB4 has a paralog, CLB3, that arose from the whole genome duplication
YLR211C (ATG38)	Homodimeric subunit of autophagy-specific PtdIns-3-kinase complex I; required for the integrity of the active PtdIns-3-kinase complex I by maintaining an association between Vps15p-Vps34p and Atg14p-Vps30p subcomplexes; localizes to the pre-autophagosomal structure (PAS) in an Atg14p-dependent manner; ATG38 is non-essential but is required for macroautophagy
TUB4	Gamma-tubulin; involved in nucleating microtubules from both the cytoplasmic and nuclear faces of the spindle pole body; protein abundance increases in response to DNA replication stress
APL4	Gamma-adaptin; large subunit of the clathrin-associated protein (AP-1) complex; binds clathrin; involved in vesicle mediated transport
CSR2	Nuclear ubiquitin protein ligase binding protein; may regulate utilization of nonfermentable carbon sources and endocytosis of plasma membrane proteins; overproduction suppresses chs5 spa2 lethality at high temp; ubiquitinated by Rsp5p, deubiquitinated by Ubp2p; CSR2 has a paralog, ECM21, that arose from the whole genome duplication
SLH1	Putative RNA helicase related to Ski2p; involved in translation inhibition of non-poly(A) mRNAs; required for repressing propagation of dsRNA viruses
ARX1	Nuclear export factor for the ribosomal pre-60S subunit; shuttling factor which directly binds FG rich nucleoporins and facilities translocation through the nuclear pore complex; interacts directly with Alb1p; responsible for Tif6p recycling defects in the absence of Rei1; associated with the ribosomal export complex
YDR102C	Dubious open reading frame; unlikely to encode a functional protein, based on available experimental and comparative sequence data; homozygous diploid deletion strain exhibits high budding index
STE5	Pheromone-responsive MAPK scaffold protein; couples activation of the G-protein-coupled pheromone receptor to MAPK activation; intramolecular interaction of PH and VWA domains blocks activation of assembled signaling cascade components (Ste11p, Ste7p and Fus3p) under basal conditions; Gbeta-gamma (Ste4p-Ste18p)-dependent docking at the plasma membrane and binding of PI(4,5)P2 by the PH domain rel…
SPO71	Meiosis-specific protein required for spore wall formation; localizes to prospore membrane (PSM) and is required for PSM closure during sporulation; mediates PSM size; interacts with Spo1p and Vps13p and recruits Vps13p to the PSM during sporulation; mutants exhibit reduction in PSM PtdIns-phosphate pools; dispensable for both nuclear divisions during meiosis; contains two PH domains
NAR1	Subunit of the cytosolic iron-sulfur (FeS) protein assembly machinery; required for maturation of cytosolic and nuclear FeS proteins and for normal resistance to oxidative stress; deficiency results in shortened lifespan and sensitivity to paraquat; homologous to human Narf
LAP3	Cysteine aminopeptidase with homocysteine-thiolactonase activity; protects cells against homocysteine toxicity; has bleomycin hydrolase activity in vitro; transcription is regulated by galactose via Gal4p; orthologous to human BLMH
YTP1	Probable type-III integral membrane protein of unknown function; has regions of similarity to mitochondrial electron transport proteins
KEX2	Kexin, a subtilisin-like protease (proprotein convertase); a calcium-dependent serine protease involved in the activation of proproteins of the secretory pathway
YFH7	Putative kinase with similarity to the PRK/URK/PANK kinase subfamily; the PRK/URK/PANK subfamily of P-loop kinases is also known as phosphoribulokinase/uridine kinase/bacterial pantothenate kinase
FAR7	Protein involved in recovery from pheromone-induced cell cycle arrest; acts in a Far1p-independent pathway; interacts with Far3p, Far8p, Far9p, Far10p, and Far11p; protein abundance increases in response to DNA replication stress
YFRCdelta8	LTR
SUF20	Glycine tRNA (tRNA-Gly), predicted by tRNAscan-SE analysis; can mutate to suppress +1 frameshift mutations in glycine codons
GCN20	Positive regulator of the Gcn2p kinase activity; forms a complex with Gcn1p; proposed to stimulate Gcn2p activation by an uncharged tRNA
YFR009W-A	Dubious open reading frame; unlikely to encode a functional protein, based on available experimental and comparative sequence data; completely overlaps the verified gene YFR009W; identified by expression profiling and mass spectrometry
UBP6	Ubiquitin-specific protease; situated in the base subcomplex of the 26S proteasome, releases free ubiquitin from branched polyubiquitin chains; negatively regulates degradation of ubiquitinated proteins by the proteasome; works in opposition to Hul5p polyubiquitin elongation activity; mutant has aneuploidy tolerance
MYO3	One of two type I myosins; localizes to actin cortical patches; deletion of MYO3 has little effect on growth, but myo3 myo5 double deletion causes severe defects in growth and actin cytoskeleton organization; MYO3 has a paralog, MYO5, that arose from the whole genome duplication
RMA1	Putative dihydrofolate synthetase; similar to E. coli folylpolyglutamate synthetase/dihydrofolate synthetase; the authentic, non-tagged protein is detected in highly purified mitochondria in high-throughput studies; RMA1 has a paralog, FOL3, that arose from the whole genome duplication
YKL131W	Dubious open reading frame; unlikely to encode a functional protein, based on available experimental and comparative sequence data
SHE2	RNA-binding protein that binds specific mRNAs and interacts with She3p; part of the mRNA localization machinery that restricts accumulation of certain proteins to the bud; binds to ER-derived membranes and targets mRNAs to cortical ER
ARS1126	Autonomously replicating sequence
YGP1	Cell wall-related secretory glycoprotein; induced by nutrient deprivation-associated growth arrest and upon entry into stationary phase; may be involved in adaptation prior to stationary phase entry; YGP1 has a paralog, SPS100, that arose from the whole genome duplication
ASI2	Subunit of the nuclear inner membrane Asi ubiquitin ligase complex; Asi complex targets both misfolded proteins and regulators of sterol biosynthesis for ubiquitin-mediated degradation; acts with Asi1p and Asi3p to ensure the fidelity of SPS-sensor signalling by targeting latent unprocessed forms of Stp1p and Stp2p and maintains the repressed state of gene expression in the absence of inducing am…
PGA1	Essential component of GPI-mannosyltransferase II; complex is responsible for second mannose addition to GPI precursors as a partner of Gpi18p; required for maturation of Gas1p and Pho8p; has synthetic genetic interactions with secretory pathway genes
IGO1	Protein required for initiation of G0 program; prevents degradation of nutrient-regulated mRNAs via the 5'-3' mRNA decay pathway; phosphorylated by Rim15p; GFP protein localizes to the cytoplasm and nucleus; IGO1 has a paralog, IGO2, that arose from the whole genome duplication
NSG2	Protein involved in regulation of sterol biosynthesis; specifically stabilizes Hmg2p, one of two HMG-CoA isoenzymes that catalyze the rate-limiting step in sterol biosynthesis; homolog of mammalian INSIG proteins; NSG2 has a paralog, NSG1, that arose from the whole genome duplication
STU2	Microtubule-associated protein (MAP) of the XMAP215/Dis1 family; regulates microtubule dynamics during spindle orientation and metaphase chromosome alignment; interacts with spindle pole body component Spc72p
YLR046C	Putative membrane protein; member of the fungal lipid-translocating exporter (LTE) family of proteins; transcription is activated by paralogous transcription factors Yrm1p and Yrr1p along with genes involved in multidrug resistance; YLR046C has a paralog, RTA1, that arose from the whole genome duplication
FRE8	Protein with sequence similarity to iron/copper reductases; involved in iron homeostasis; deletion mutant has iron deficiency/accumulation growth defects; expression increased in the absence of copper-responsive transcription factor Mac1p
CIT3	Dual specificity mitochondrial citrate and methylcitrate synthase; catalyzes the condensation of acetyl-CoA and oxaloacetate to form citrate and that of propionyl-CoA and oxaloacetate to form 2-methylcitrate
PDH1	Putative 2-methylcitrate dehydratase; mitochondrial protein that participates in respiration; induced by diauxic shift; homologous to E. coli PrpD, may take part in the conversion of 2-methylcitrate to 2-methylisocitrate
YPRdelta12	LTR
t(GAA)P1	no result
YPR002C-A	Dubious open reading frame; unlikely to encode a functional protein, based on available experimental and comparative sequence data; completely overlaps the Ty1 long terminal repeat, YPRWdelta12
YRP003C	Putative sulfate permease; physically interacts with Hsp82p; green fluorescent protein (GFP)-fusion protein localizes to the ER; YPR003C is not an essential gene
ARSS1622	no result
AIM45	Putative ortholog of mammalian ETF-alpha; interacts with frataxin, Yfh1p; null mutant displays elevated frequency of mitochondrial genome loss; may have a role in oxidative stress response; ETF-alpha is an electron transfer flavoprotein complex subunit
ARS1634	ARS
HAL1	Cytoplasmic protein involved in halotolerance; decreases intracellular Na+ (via Ena1p) and increases intracellular K+ by decreasing efflux; expression repressed by Ssn6p-Tup1p and Sko1p and induced by NaCl, KCl, and sorbitol through Gcn4p
ICL2	2-methylisocitrate lyase of the mitochondrial matrix; functions in the methylcitrate cycle to catalyze the conversion of 2-methylisocitrate to succinate and pyruvate; ICL2 transcription is repressed by glucose and induced by ethanol
REC8	Meiosis-specific component of sister chromatid cohesion complex; maintains cohesion between sister chromatids during meiosis I; maintains cohesion between centromeres of sister chromatids until meiosis II; independent of its role in sister chromatid cohesion, Rec8p promotes allelic collisions and prevents nonspecific chromosome interactions; homolog of S. pombe Rec8p
YPRdelta13	LTR
YDR514C	Protein of unknown function that localizes to mitochondria; overexpression affects endocytic protein trafficking; YDR514C has a paralog, GFD2, that arose from the whole genome duplication
SLF1	RNA binding protein that associates with polysomes; may be involved in regulating mRNA translation; involved in the copper-dependent mineralization of copper sulfide complexes on cell surface in cells cultured in copper salts; SLF1 has a paralog, SRO9, that arose from the whole genome duplication; protein abundance increases in response to DNA replication stress
EMI2	Non-essential protein of unknown function; required for transcriptional induction of the early meiotic-specific transcription factor IME1; required for sporulation; expression regulated by glucose-repression transcription factors Mig1/2p; EMI2 has a paralog, GLK1, that arose from the whole genome duplication; protein abundance increases in response to DNA replication stress
GRH1	Acetylated cis-Golgi protein, involved in ER to Golgi transport; homolog of human GRASP65; forms a complex with the coiled-coil protein Bug1p; mutants are compromised for the fusion of ER-derived vesicles with Golgi membranes; protein abundance increases in response to DNA replication stress
SWC7	Protein of unknown function; component of the Swr1p complex that incorporates Htz1p into chromatin
VAC14	enzyme regulator; involved in synthesis of phosphatidylinositol 3,5-bisphosphate, in control of trafficking of some proteins to the vacuole lumen via the MVB, and in maintenance of vacuole size and acidity; binds negative (Fig4p) and positive (Fab1p) regulators of PtdIns(3,5)P(2) to control endolysosome function; similar to mammalian Vac14p 1
REH1	Cytoplasmic 60S subunit biogenesis factor; associates with pre-60S particles; similar to Rei1p and shares partially redundant function in cytoplasmic 60S subunit maturation; contains dispersed C2H2 zinc finger domains
COS111	Protein required for antifungal drug ciclopirox olamine resistance; not related to the subtelomerically-encoded COS family; the authentic, non-tagged protein is detected in highly purified mitochondria in high-throughput studies
ARS221	ARS
LDH1	Serine hydrolase; exhibits active esterase plus weak triacylglycerol lipase activities; proposed role in lipid homeostasis, regulating phospholipid and non-polar lipid levels and required for mobilization of LD-stored lipids; localizes to the lipid droplet (LD) surface; contains a classical serine containing catalytic triad (GxSxG motif)
KTR3	Putative alpha-1,2-mannosyltransferase; involved in O- and N-linked protein glycosylation; member of the KRE2/MNT1 mannosyltransferase family; Svp26p mediates uptake of Ktr3p into COPII vesicles; relocalizes from nucleus to vacuole upon DNA replication stress
YBR206W	Dubious open reading frame; unlikely to encode a functional protein, based on available experimental and comparative sequence data; partially overlaps the verified gene KTR3
FTH1	Putative high affinity iron transporter; involved in transport of intravacuolar stores of iron; forms complex with Fet5p; expression is regulated by iron; proposed to play indirect role in endocytosis; protein abundance increases in response to DNA replication stress
SCP160	Essential RNA-binding G protein effector of mating response pathway; ligand-activated RNA-binding protein that delivers RNAs involved in polarization and perpetualizing mating signal to shmoo tip during pheromone signaling; Scp160p-mediated RNA trafficking essential for chemotropism and successful mating; mainly associated with nuclear envelope and ER, interacts in mRNA-dependent manner with tran…
PRY1	Sterol binding protein involved in the export of acetylated sterols; secreted glycoprotein and member of the CAP protein superfamily (cysteine-rich secretory proteins (CRISP), antigen 5, and pathogenesis related 1 proteins); sterol export function is redundant with that of PRY2; may be involved in detoxification of hydrophobic compounds; PRY1 has a paralog, PRY2, that arose from the whole genome …
PRY3	Cell wall-associated protein involved in export of acetylated sterols; member of the CAP protein superfamily (cysteine-rich secretory proteins (CRISP), antigen 5, and pathogenesis related 1 proteins); role in mating efficiency; expression of full-length transcript is daughter cell-specific; in response to alpha factor, a short transcript starting at +452 is expressed and the long form is represse…

## Sheet: Supplemental Table 1B
Supplementary Table 1B: Gene ontology terms associated with copy suppressor screen hits.
Systematic Name	Standard Name	Name Description	Gene Ontology Term
YGL256W	ADH4	Alcohol DeHydrogenase	alcohol dehydrogenase (NAD) activity
YGL256W	ADH4	Alcohol DeHydrogenase	amino acid catabolic process to alcohol via Ehrlich pathway
YGL256W	ADH4	Alcohol DeHydrogenase	fermentation
YGL256W	ADH4	Alcohol DeHydrogenase	metal ion binding
YGL256W	ADH4	Alcohol DeHydrogenase	mitochondrion
YGL256W	ADH4	Alcohol DeHydrogenase	oxidation-reduction process
YGL256W	ADH4	Alcohol DeHydrogenase	oxidoreductase activity
YPR004C	AIM45	Altered Inheritance rate of Mitochondria	acyl-CoA dehydrogenase activity
YPR004C	AIM45	Altered Inheritance rate of Mitochondria	biological_process
YPR004C	AIM45	Altered Inheritance rate of Mitochondria	electron carrier activity
YPR004C	AIM45	Altered Inheritance rate of Mitochondria	fatty acid beta-oxidation using acyl-CoA dehydrogenase
YPR004C	AIM45	Altered Inheritance rate of Mitochondria	fatty-acyl-CoA binding
YPR004C	AIM45	Altered Inheritance rate of Mitochondria	flavin adenine dinucleotide binding
YPR004C	AIM45	Altered Inheritance rate of Mitochondria	lipid homeostasis
YPR004C	AIM45	Altered Inheritance rate of Mitochondria	mitochondrial matrix
YPR004C	AIM45	Altered Inheritance rate of Mitochondria	mitochondrion
YPR004C	AIM45	Altered Inheritance rate of Mitochondria	molecular_function
YPR004C	AIM45	Altered Inheritance rate of Mitochondria	oxidation-reduction process
YPR004C	AIM45	Altered Inheritance rate of Mitochondria	oxidoreductase activity, acting on the CH-CH group of donors, with a flavin as acceptor
YKR021W	ALY1	Arrestin-Like Yeast protein	cytoplasm
YKR021W	ALY1	Arrestin-Like Yeast protein	cytosol
YKR021W	ALY1	Arrestin-Like Yeast protein	early endosome
YKR021W	ALY1	Arrestin-Like Yeast protein	endocytosis
YKR021W	ALY1	Arrestin-Like Yeast protein	late endosome
YKR021W	ALY1	Arrestin-Like Yeast protein	positive regulation of ubiquitin-dependent endocytosis
YKR021W	ALY1	Arrestin-Like Yeast protein	regulation of intracellular transport
YKR021W	ALY1	Arrestin-Like Yeast protein	ubiquitin-dependent endocytosis
YKR021W	ALY1	Arrestin-Like Yeast protein	ubiquitin protein ligase binding
YPR029C	APL4	clathrin Adaptor Protein complex Large chain	AP-1 adaptor complex
YPR029C	APL4	clathrin Adaptor Protein complex Large chain	clathrin adaptor complex
YPR029C	APL4	clathrin Adaptor Protein complex Large chain	clathrin binding
YPR029C	APL4	clathrin Adaptor Protein complex Large chain	clathrin-coated vesicle membrane
YPR029C	APL4	clathrin Adaptor Protein complex Large chain	cytoplasm
YPR029C	APL4	clathrin Adaptor Protein complex Large chain	cytoplasmic vesicle
YPR029C	APL4	clathrin Adaptor Protein complex Large chain	Golgi apparatus
YPR029C	APL4	clathrin Adaptor Protein complex Large chain	Golgi membrane
YPR029C	APL4	clathrin Adaptor Protein complex Large chain	Golgi to vacuole transport
YPR029C	APL4	clathrin Adaptor Protein complex Large chain	intracellular protein transport
YPR029C	APL4	clathrin Adaptor Protein complex Large chain	membrane
YPR029C	APL4	clathrin Adaptor Protein complex Large chain	membrane coat
YPR029C	APL4	clathrin Adaptor Protein complex Large chain	protein transport
YPR029C	APL4	clathrin Adaptor Protein complex Large chain	protein transporter activity
YPR029C	APL4	clathrin Adaptor Protein complex Large chain	transport
YPR029C	APL4	clathrin Adaptor Protein complex Large chain	vesicle-mediated transport
YML022W	APT1	Adenine PhosphoribosylTransferase	adenine phosphoribosyltransferase activity
YML022W	APT1	Adenine PhosphoribosylTransferase	adenine salvage
YML022W	APT1	Adenine PhosphoribosylTransferase	AMP biosynthetic process
YML022W	APT1	Adenine PhosphoribosylTransferase	AMP salvage
YML022W	APT1	Adenine PhosphoribosylTransferase	cytoplasm
YML022W	APT1	Adenine PhosphoribosylTransferase	metal ion binding
YML022W	APT1	Adenine PhosphoribosylTransferase	nucleoside metabolic process
YML022W	APT1	Adenine PhosphoribosylTransferase	nucleus
YML022W	APT1	Adenine PhosphoribosylTransferase	purine ribonucleoside salvage
YML022W	APT1	Adenine PhosphoribosylTransferase	transferase activity
YML022W	APT1	Adenine PhosphoribosylTransferase	transferase activity, transferring glycosyl groups
YDR101C	ARX1	Associated with Ribosomal eXport complex	cytoplasm
YDR101C	ARX1	Associated with Ribosomal eXport complex	cytosolic large ribosomal subunit
YDR101C	ARX1	Associated with Ribosomal eXport complex	hydrolase activity
YDR101C	ARX1	Associated with Ribosomal eXport complex	metal ion binding
YDR101C	ARX1	Associated with Ribosomal eXport complex	metallopeptidase activity
YDR101C	ARX1	Associated with Ribosomal eXport complex	molecular_function
YDR101C	ARX1	Associated with Ribosomal eXport complex	nucleolus
YDR101C	ARX1	Associated with Ribosomal eXport complex	nucleoplasm
YDR101C	ARX1	Associated with Ribosomal eXport complex	nucleus
YDR101C	ARX1	Associated with Ribosomal eXport complex	peptidase activity
YDR101C	ARX1	Associated with Ribosomal eXport complex	preribosome, large subunit precursor
YDR101C	ARX1	Associated with Ribosomal eXport complex	proteolysis
YDR101C	ARX1	Associated with Ribosomal eXport complex	ribosomal large subunit export from nucleus
YNL159C	ASI2	Amino acid Sensor-Independent	Asi complex
YNL159C	ASI2	Amino acid Sensor-Independent	cellular response to amino acid stimulus
YNL159C	ASI2	Amino acid Sensor-Independent	endoplasmic reticulum
YNL159C	ASI2	Amino acid Sensor-Independent	integral component of membrane
YNL159C	ASI2	Amino acid Sensor-Independent	membrane
YNL159C	ASI2	Amino acid Sensor-Independent	molecular_function
YNL159C	ASI2	Amino acid Sensor-Independent	nuclear inner membrane
YNL159C	ASI2	Amino acid Sensor-Independent	nucleus
YNL159C	ASI2	Amino acid Sensor-Independent	transcription factor catabolic process
YNL159C	ASI2	Amino acid Sensor-Independent	ubiquitin-dependent protein catabolic process
YLR431C	ATG23	AuTophaGy related	autophagy
YLR431C	ATG23	AuTophaGy related	CVT pathway
YLR431C	ATG23	AuTophaGy related	cytoplasm
YLR431C	ATG23	AuTophaGy related	extrinsic component of membrane
YLR431C	ATG23	AuTophaGy related	late nucleophagy
YLR431C	ATG23	AuTophaGy related	membrane
YLR431C	ATG23	AuTophaGy related	molecular_function
YLR431C	ATG23	AuTophaGy related	positive regulation of macroautophagy
YLR431C	ATG23	AuTophaGy related	pre-autophagosomal structure
YLR431C	ATG23	AuTophaGy related	pre-autophagosomal structure membrane
YLR431C	ATG23	AuTophaGy related	protein localization to pre-autophagosomal structure
YLR431C	ATG23	AuTophaGy related	protein transport
YLR431C	ATG23	AuTophaGy related	transport
YLR211C	ATG38	AuTophaGy related	autophagy
YLR211C	ATG38	AuTophaGy related	cytoplasm
YLR211C	ATG38	AuTophaGy related	macroautophagy
YLR211C	ATG38	AuTophaGy related	membrane
YLR211C	ATG38	AuTophaGy related	phosphatidylinositol 3-kinase complex, class III, type I
YLR211C	ATG38	AuTophaGy related	pre-autophagosomal structure
YLR211C	ATG38	AuTophaGy related	pre-autophagosomal structure membrane
YLR211C	ATG38	AuTophaGy related	structural molecule activity
YLR211C	ATG38	AuTophaGy related	vacuolar membrane
YPR001W	CIT3	CITrate synthase	2-methylcitrate synthase activity
YPR001W	CIT3	CITrate synthase	citrate (Si)-synthase activity
YPR001W	CIT3	CITrate synthase	mitochondrion
YPR001W	CIT3	CITrate synthase	propionate catabolic process, 2-methylcitrate cycle
YPR001W	CIT3	CITrate synthase	transferase activity
YPR001W	CIT3	CITrate synthase	transferase activity, transferring acyl groups, acyl groups converted into alkyl on transfer
YPR001W	CIT3	CITrate synthase	tricarboxylic acid cycle
YLR210W	CLB4	CycLin B	cell cycle
YLR210W	CLB4	CycLin B	cell division
YLR210W	CLB4	CycLin B	cyclin-dependent protein serine/threonine kinase regulator activity
YLR210W	CLB4	CycLin B	cytoplasm
YLR210W	CLB4	CycLin B	G2/M transition of mitotic cell cycle
YLR210W	CLB4	CycLin B	mitotic nuclear division
YLR210W	CLB4	CycLin B	nucleus
YLR210W	CLB4	CycLin B	positive regulation of spindle pole body separation
YLR210W	CLB4	CycLin B	regulation of cyclin-dependent protein serine/threonine kinase activity
YLR210W	CLB4	CycLin B	regulation of mitotic spindle assembly
YLR210W	CLB4	CycLin B	spindle pole body
YLR433C	CNA1	CalciNeurin A	adaptation of signaling pathway by response to pheromone involved in conjugation with cellular fusion
YLR433C	CNA1	CalciNeurin A	calcineurin complex
YLR433C	CNA1	CalciNeurin A	calcium-dependent protein serine/threonine phosphatase activity
YLR433C	CNA1	CalciNeurin A	calmodulin binding
YLR433C	CNA1	CalciNeurin A	cellular ion homeostasis
YLR433C	CNA1	CalciNeurin A	cytoplasm
YLR433C	CNA1	CalciNeurin A	fungal-type cell wall organization
YLR433C	CNA1	CalciNeurin A	hydrolase activity
YLR433C	CNA1	CalciNeurin A	metal ion binding
YLR433C	CNA1	CalciNeurin A	phosphoprotein phosphatase activity
YBR203W	COS111	Ciclopirox Olamine Sensitive	mitochondrion
YBR203W	COS111	Ciclopirox Olamine Sensitive	molecular_function
YBR203W	COS111	Ciclopirox Olamine Sensitive	signal transduction
YPR030W	CSR2	Chs5 Spa2 Rescue	cytoplasm
YPR030W	CSR2	Chs5 Spa2 Rescue	cytosol
YPR030W	CSR2	Chs5 Spa2 Rescue	fungal-type cell wall organization
YPR030W	CSR2	Chs5 Spa2 Rescue	nucleus
YPR030W	CSR2	Chs5 Spa2 Rescue	regulation of transcription, DNA-templated
YPR030W	CSR2	Chs5 Spa2 Rescue	regulation of transcription from RNA polymerase II promoter
YPR030W	CSR2	Chs5 Spa2 Rescue	transcription, DNA-templated
YPR030W	CSR2	Chs5 Spa2 Rescue	ubiquitin-dependent endocytosis
YPR030W	CSR2	Chs5 Spa2 Rescue	ubiquitin protein ligase binding
YMR180C	CTL1	Capping enzyme mRNA Triphosphatase-Like	biological_process
YMR180C	CTL1	Capping enzyme mRNA Triphosphatase-Like	cytoplasm
YMR180C	CTL1	Capping enzyme mRNA Triphosphatase-Like	hydrolase activity
YMR180C	CTL1	Capping enzyme mRNA Triphosphatase-Like	mRNA processing
YMR180C	CTL1	Capping enzyme mRNA Triphosphatase-Like	nucleus
YMR180C	CTL1	Capping enzyme mRNA Triphosphatase-Like	polynucleotide 5'-phosphatase activity
YBR252W	DUT1	DUTp pyrophosphatase	cytoplasm
YBR252W	DUT1	DUTp pyrophosphatase	dITP catabolic process
YBR252W	DUT1	DUTp pyrophosphatase	dITP diphosphatase activity
YBR252W	DUT1	DUTp pyrophosphatase	dUMP biosynthetic process
YBR252W	DUT1	DUTp pyrophosphatase	dUTP catabolic process
YBR252W	DUT1	DUTp pyrophosphatase	dUTP diphosphatase activity
YBR252W	DUT1	DUTp pyrophosphatase	dUTP metabolic process
YBR252W	DUT1	DUTp pyrophosphatase	hydrolase activity
YBR252W	DUT1	DUTp pyrophosphatase	magnesium ion binding
YBR252W	DUT1	DUTp pyrophosphatase	metal ion binding
YBR252W	DUT1	DUTp pyrophosphatase	nucleotide metabolic process
YBR252W	DUT1	DUTp pyrophosphatase	nucleus
YBR252W	DUT1	DUTp pyrophosphatase	pyrimidine deoxyribonucleoside triphosphate catabolic process
YDR516C	EMI2	Early Meiotic Induction	ascospore formation
YDR516C	EMI2	Early Meiotic Induction	ATP binding
YDR516C	EMI2	Early Meiotic Induction	carbohydrate metabolic process
YDR516C	EMI2	Early Meiotic Induction	carbohydrate phosphorylation
YDR516C	EMI2	Early Meiotic Induction	cellular glucose homeostasis
YDR516C	EMI2	Early Meiotic Induction	cytoplasm
YDR516C	EMI2	Early Meiotic Induction	cytosol
YDR516C	EMI2	Early Meiotic Induction	fructokinase activity
YDR516C	EMI2	Early Meiotic Induction	glucokinase activity
YDR516C	EMI2	Early Meiotic Induction	glucose binding
YDR516C	EMI2	Early Meiotic Induction	glycolytic process
YDR516C	EMI2	Early Meiotic Induction	hexokinase activity
YDR516C	EMI2	Early Meiotic Induction	kinase activity
YDR516C	EMI2	Early Meiotic Induction	mannokinase activity
YDR516C	EMI2	Early Meiotic Induction	molecular_function
YDR516C	EMI2	Early Meiotic Induction	nucleotide binding
YDR516C	EMI2	Early Meiotic Induction	phosphorylation
YDR516C	EMI2	Early Meiotic Induction	phosphotransferase activity, alcohol group as acceptor
YDR516C	EMI2	Early Meiotic Induction	positive regulation of transcription from RNA polymerase II promoter
YDR516C	EMI2	Early Meiotic Induction	sporulation resulting in formation of a cellular spore
YDR516C	EMI2	Early Meiotic Induction	transferase activity
YFR008W	FAR7	Factor ARrest	cell cycle
YFR008W	FAR7	Factor ARrest	cytosol
YFR008W	FAR7	Factor ARrest	endoplasmic reticulum
YFR008W	FAR7	Factor ARrest	molecular_function
YFR008W	FAR7	Factor ARrest	re-entry into mitotic cell cycle after pheromone arrest
YLR047C	FRE8		cellular metal ion homeostasis
YLR047C	FRE8		endoplasmic reticulum
YLR047C	FRE8		ferric-chelate reductase activity
YLR047C	FRE8		fungal-type vacuole membrane
YLR047C	FRE8		integral component of membrane
YLR047C	FRE8		ion transport
YLR047C	FRE8		iron ion homeostasis
YLR047C	FRE8		membrane
YLR047C	FRE8		oxidation-reduction process
YLR047C	FRE8		oxidoreductase activity
YLR047C	FRE8		oxidoreductase activity, oxidizing metal ions
YBR207W	FTH1	FTR1 Homolog	endocytosis
YBR207W	FTH1	FTR1 Homolog	endoplasmic reticulum
YBR207W	FTH1	FTR1 Homolog	fungal-type vacuole membrane
YBR207W	FTH1	FTR1 Homolog	high-affinity iron ion transmembrane transport
YBR207W	FTH1	FTR1 Homolog	integral component of membrane
YBR207W	FTH1	FTR1 Homolog	ion transport
YBR207W	FTH1	FTR1 Homolog	iron ion homeostasis
YBR207W	FTH1	FTR1 Homolog	iron ion transmembrane transporter activity
YBR207W	FTH1	FTR1 Homolog	membrane
YBR207W	FTH1	FTR1 Homolog	transport
YBR207W	FTH1	FTR1 Homolog	vacuolar membrane
YBR207W	FTH1	FTR1 Homolog	vacuole
YFR009W	GCN20	General Control Nonderepressible	ATPase activity
YFR009W	GCN20	General Control Nonderepressible	ATP binding
YFR009W	GCN20	General Control Nonderepressible	cytosol
YFR009W	GCN20	General Control Nonderepressible	cytosolic ribosome
YFR009W	GCN20	General Control Nonderepressible	nucleotide binding
YFR009W	GCN20	General Control Nonderepressible	regulation of translation
YFR009W	GCN20	General Control Nonderepressible	regulation of translational elongation
YDR517W	GRH1	GRasp65 (Golgi reassembly stacking protein of 65kD) Homolog	cis-Golgi network
YDR517W	GRH1	GRasp65 (Golgi reassembly stacking protein of 65kD) Homolog	COPII vesicle coat
YDR517W	GRH1	GRasp65 (Golgi reassembly stacking protein of 65kD) Homolog	cytoplasm
YDR517W	GRH1	GRasp65 (Golgi reassembly stacking protein of 65kD) Homolog	cytosol
YDR517W	GRH1	GRasp65 (Golgi reassembly stacking protein of 65kD) Homolog	ER to Golgi vesicle-mediated transport
YDR517W	GRH1	GRasp65 (Golgi reassembly stacking protein of 65kD) Homolog	Golgi apparatus
YDR517W	GRH1	GRasp65 (Golgi reassembly stacking protein of 65kD) Homolog	Golgi membrane
YDR517W	GRH1	GRasp65 (Golgi reassembly stacking protein of 65kD) Homolog	Golgi organization
YDR517W	GRH1	GRasp65 (Golgi reassembly stacking protein of 65kD) Homolog	membrane
YDR517W	GRH1	GRasp65 (Golgi reassembly stacking protein of 65kD) Homolog	molecular_function
YDR517W	GRH1	GRasp65 (Golgi reassembly stacking protein of 65kD) Homolog	protein secretion
YDR517W	GRH1	GRasp65 (Golgi reassembly stacking protein of 65kD) Homolog	transport
YDR517W	GRH1	GRasp65 (Golgi reassembly stacking protein of 65kD) Homolog	vesicle-mediated transport
YGR102C	GTF1	Glutaminyl Transamidase subunit F	ATP binding
YGR102C	GTF1	Glutaminyl Transamidase subunit F	carbon-nitrogen ligase activity, with glutamine as amido-N-donor
YGR102C	GTF1	Glutaminyl Transamidase subunit F	glutaminyl-tRNAGln biosynthesis via transamidation
YGR102C	GTF1	Glutaminyl Transamidase subunit F	glutaminyl-tRNA synthase (glutamine-hydrolyzing) activity
YGR102C	GTF1	Glutaminyl Transamidase subunit F	glutamyl-tRNA(Gln) amidotransferase complex
YGR102C	GTF1	Glutaminyl Transamidase subunit F	ligase activity
YGR102C	GTF1	Glutaminyl Transamidase subunit F	membrane
YGR102C	GTF1	Glutaminyl Transamidase subunit F	mitochondrial inner membrane
YGR102C	GTF1	Glutaminyl Transamidase subunit F	mitochondrial translation
YGR102C	GTF1	Glutaminyl Transamidase subunit F	mitochondrion
YGR102C	GTF1	Glutaminyl Transamidase subunit F	nucleotide binding
YGR102C	GTF1	Glutaminyl Transamidase subunit F	translation
YPR005C	HAL1	HALotolerance	cytoplasm
YPR005C	HAL1	HALotolerance	molecular_function
YPR005C	HAL1	HALotolerance	positive regulation of transcription from RNA polymerase II promoter
YPR005C	HAL1	HALotolerance	response to salt stress
YLR207W	HRD3	HMG-coA Reductase Degradation	endoplasmic reticulum
YLR207W	HRD3	HMG-coA Reductase Degradation	endoplasmic reticulum membrane
YLR207W	HRD3	HMG-coA Reductase Degradation	ER-associated ubiquitin-dependent protein catabolic process
YLR207W	HRD3	HMG-coA Reductase Degradation	Hrd1p ubiquitin ligase ERAD-L complex
YLR207W	HRD3	HMG-coA Reductase Degradation	Hrd1p ubiquitin ligase ERAD-M complex
YLR207W	HRD3	HMG-coA Reductase Degradation	integral component of membrane
YLR207W	HRD3	HMG-coA Reductase Degradation	luminal surveillance complex
YLR207W	HRD3	HMG-coA Reductase Degradation	membrane
YLR207W	HRD3	HMG-coA Reductase Degradation	retrograde protein transport, ER to cytosol
YLR207W	HRD3	HMG-coA Reductase Degradation	ubiquitin-protein transferase activity
YPR006C	ICL2	IsoCitrate Lyase	carboxylic acid metabolic process
YPR006C	ICL2	IsoCitrate Lyase	catalytic activity
YPR006C	ICL2	IsoCitrate Lyase	glyoxylate cycle
YPR006C	ICL2	IsoCitrate Lyase	isocitrate lyase activity
YPR006C	ICL2	IsoCitrate Lyase	lyase activity
YPR006C	ICL2	IsoCitrate Lyase	metabolic process
YPR006C	ICL2	IsoCitrate Lyase	methylisocitrate lyase activity
YPR006C	ICL2	IsoCitrate Lyase	mitochondrial matrix
YPR006C	ICL2	IsoCitrate Lyase	mitochondrion
YPR006C	ICL2	IsoCitrate Lyase	propionate catabolic process, 2-methylcitrate cycle
YPR006C	ICL2	IsoCitrate Lyase	transferase activity, transferring acyl groups, acyl groups converted into alkyl on transfer
YNL157W	IGO1	Initiation of G zerO	cytoplasm
YNL157W	IGO1	Initiation of G zerO	cytoplasmic mRNA processing body
YNL157W	IGO1	Initiation of G zerO	mRNA stabilization
YNL157W	IGO1	Initiation of G zerO	nucleus
YNL157W	IGO1	Initiation of G zerO	phosphatase regulator activity
YLR432W	IMD3	IMP Dehydrogenase	catalytic activity
YLR432W	IMD3	IMP Dehydrogenase	cytoplasm
YLR432W	IMD3	IMP Dehydrogenase	GMP biosynthetic process
YLR432W	IMD3	IMP Dehydrogenase	GTP biosynthetic process
YLR432W	IMD3	IMP Dehydrogenase	IMP dehydrogenase activity
YLR432W	IMD3	IMP Dehydrogenase	metal ion binding
YLR432W	IMD3	IMP Dehydrogenase	mRNA binding
YLR432W	IMD3	IMP Dehydrogenase	nucleotide binding
YLR432W	IMD3	IMP Dehydrogenase	oxidation-reduction process
YLR432W	IMD3	IMP Dehydrogenase	oxidoreductase activity
YLR432W	IMD3	IMP Dehydrogenase	plasma membrane
YLR432W	IMD3	IMP Dehydrogenase	purine nucleotide biosynthetic process
YKR019C	IRS4	Increased rDNA Silencing	autophagy
YKR019C	IRS4	Increased rDNA Silencing	cellular response to starvation
YKR019C	IRS4	Increased rDNA Silencing	chromatin silencing at rDNA
YKR019C	IRS4	Increased rDNA Silencing	CVT pathway
YKR019C	IRS4	Increased rDNA Silencing	fungal-type cell wall organization
YKR019C	IRS4	Increased rDNA Silencing	inositol lipid-mediated signaling
YKR019C	IRS4	Increased rDNA Silencing	lipid metabolic process
YKR019C	IRS4	Increased rDNA Silencing	mitochondrion
YKR019C	IRS4	Increased rDNA Silencing	molecular_function
YKR019C	IRS4	Increased rDNA Silencing	pre-autophagosomal structure
YLR023C	IZH3	Implicated in Zinc Homeostasis	cellular zinc ion homeostasis
YLR023C	IZH3	Implicated in Zinc Homeostasis	endoplasmic reticulum
YLR023C	IZH3	Implicated in Zinc Homeostasis	endoplasmic reticulum membrane
YLR023C	IZH3	Implicated in Zinc Homeostasis	integral component of membrane
YLR023C	IZH3	Implicated in Zinc Homeostasis	membrane
YLR023C	IZH3	Implicated in Zinc Homeostasis	molecular_function
YLR023C	IZH3	Implicated in Zinc Homeostasis	receptor activity
YNL238W	KEX2	Killer EXpression defective	fungal-type vacuole
YNL238W	KEX2	Killer EXpression defective	Golgi apparatus
YNL238W	KEX2	Killer EXpression defective	hydrolase activity
YNL238W	KEX2	Killer EXpression defective	integral component of membrane
YNL238W	KEX2	Killer EXpression defective	membrane
YNL238W	KEX2	Killer EXpression defective	metal ion binding
YNL238W	KEX2	Killer EXpression defective	peptidase activity
YNL238W	KEX2	Killer EXpression defective	peptide pheromone maturation
YNL238W	KEX2	Killer EXpression defective	protein processing
YNL238W	KEX2	Killer EXpression defective	proteolysis
YNL238W	KEX2	Killer EXpression defective	serine-type endopeptidase activity
YNL238W	KEX2	Killer EXpression defective	serine-type peptidase activity
YNL238W	KEX2	Killer EXpression defective	trans-Golgi network
YBR205W	KTR3	Kre Two Related	alpha-1,2-mannosyltransferase activity
YBR205W	KTR3	Kre Two Related	cell wall mannoprotein biosynthetic process
YBR205W	KTR3	Kre Two Related	cytoplasm
YBR205W	KTR3	Kre Two Related	fungal-type vacuole
YBR205W	KTR3	Kre Two Related	fungal-type vacuole membrane
YBR205W	KTR3	Kre Two Related	Golgi apparatus
YBR205W	KTR3	Kre Two Related	integral component of membrane
YBR205W	KTR3	Kre Two Related	mannosylation
YBR205W	KTR3	Kre Two Related	mannosyltransferase activity
YBR205W	KTR3	Kre Two Related	membrane
YBR205W	KTR3	Kre Two Related	N-glycan processing
YBR205W	KTR3	Kre Two Related	nucleus
YBR205W	KTR3	Kre Two Related	protein glycosylation
YBR205W	KTR3	Kre Two Related	protein O-linked glycosylation
YBR205W	KTR3	Kre Two Related	transferase activity
YBR205W	KTR3	Kre Two Related	transferase activity, transferring glycosyl groups
YNL239W	LAP3	Leucine AminoPeptidases	cysteine-type endopeptidase activity
YNL239W	LAP3	Leucine AminoPeptidases	cysteine-type peptidase activity
YNL239W	LAP3	Leucine AminoPeptidases	cytoplasm
YNL239W	LAP3	Leucine AminoPeptidases	DNA binding
YNL239W	LAP3	Leucine AminoPeptidases	double-stranded DNA binding
YNL239W	LAP3	Leucine AminoPeptidases	homocysteine catabolic process
YNL239W	LAP3	Leucine AminoPeptidases	hydrolase activity
YNL239W	LAP3	Leucine AminoPeptidases	mitochondrion
YNL239W	LAP3	Leucine AminoPeptidases	mRNA binding
YNL239W	LAP3	Leucine AminoPeptidases	negative regulation of transcription from RNA polymerase II promoter
YNL239W	LAP3	Leucine AminoPeptidases	peptidase activity
YNL239W	LAP3	Leucine AminoPeptidases	proteolysis
YNL239W	LAP3	Leucine AminoPeptidases	response to antibiotic
YNL239W	LAP3	Leucine AminoPeptidases	RNA polymerase II core promoter proximal region sequence-specific DNA binding
YNL239W	LAP3	Leucine AminoPeptidases	single-stranded DNA binding
YBR204C	LDH1	Lipid Droplet Hydrolase	endoplasmic reticulum
YBR204C	LDH1	Lipid Droplet Hydrolase	hydrolase activity
YBR204C	LDH1	Lipid Droplet Hydrolase	hydrolase activity, acting on ester bonds
YBR204C	LDH1	Lipid Droplet Hydrolase	lipid catabolic process
YBR204C	LDH1	Lipid Droplet Hydrolase	lipid homeostasis
YBR204C	LDH1	Lipid Droplet Hydrolase	lipid metabolic process
YBR204C	LDH1	Lipid Droplet Hydrolase	lipid particle
YBR204C	LDH1	Lipid Droplet Hydrolase	serine hydrolase activity
YBR204C	LDH1	Lipid Droplet Hydrolase	triglyceride lipase activity
YFR024C-A	LSB3	Las Seventeen Binding protein	actin cortical patch
YFR024C-A	LSB3	Las Seventeen Binding protein	actin cortical patch localization
YFR024C-A	LSB3	Las Seventeen Binding protein	actin filament binding
YFR024C-A	LSB3	Las Seventeen Binding protein	actin filament bundle assembly
YFR024C-A	LSB3	Las Seventeen Binding protein	cellular bud neck
YFR024C-A	LSB3	Las Seventeen Binding protein	cytoplasm
YFR024C-A	LSB3	Las Seventeen Binding protein	mitochondrion
YFR024C-A	LSB3	Las Seventeen Binding protein	molecular_function
YFR024C-A	LSB3	Las Seventeen Binding protein	phosphatidylinositol binding
YFR024C-A	LSB3	Las Seventeen Binding protein	regulation of ruffle assembly
YFR024C-A	LSB3	Las Seventeen Binding protein	ruffle membrane
YGR100W	MDR1	Mac1-Dependent Regulator	calcium ion binding
YGR100W	MDR1	Mac1-Dependent Regulator	cytoplasm
YGR100W	MDR1	Mac1-Dependent Regulator	GTPase activator activity
YGR100W	MDR1	Mac1-Dependent Regulator	intracellular protein transport
YGL257C	MNT2	MaNnosylTransferase	alpha-1,3-mannosyltransferase activity
YGL257C	MNT2	MaNnosylTransferase	cell periphery
YGL257C	MNT2	MaNnosylTransferase	fungal-type vacuole membrane
YGL257C	MNT2	MaNnosylTransferase	Golgi apparatus
YGL257C	MNT2	MaNnosylTransferase	Golgi membrane
YGL257C	MNT2	MaNnosylTransferase	integral component of membrane
YGL257C	MNT2	MaNnosylTransferase	membrane
YGL257C	MNT2	MaNnosylTransferase	protein glycosylation
YGL257C	MNT2	MaNnosylTransferase	protein O-linked glycosylation
YGL257C	MNT2	MaNnosylTransferase	transferase activity
YGL257C	MNT2	MaNnosylTransferase	transferase activity, transferring glycosyl groups
YBR251W	MRPS5	Mitochondrial Ribosomal Protein, Small subunit	intracellular ribonucleoprotein complex
YBR251W	MRPS5	Mitochondrial Ribosomal Protein, Small subunit	mitochondrial small ribosomal subunit
YBR251W	MRPS5	Mitochondrial Ribosomal Protein, Small subunit	mitochondrial translation
YBR251W	MRPS5	Mitochondrial Ribosomal Protein, Small subunit	mitochondrion
YBR251W	MRPS5	Mitochondrial Ribosomal Protein, Small subunit	ribosome
YBR251W	MRPS5	Mitochondrial Ribosomal Protein, Small subunit	RNA binding
YBR251W	MRPS5	Mitochondrial Ribosomal Protein, Small subunit	structural constituent of ribosome
YBR251W	MRPS5	Mitochondrial Ribosomal Protein, Small subunit	translation
YKL129C	MYO3	MYOsin	actin binding
YKL129C	MYO3	MYOsin	actin cortical patch
YKL129C	MYO3	MYOsin	actin cortical patch localization
YKL129C	MYO3	MYOsin	ATP binding
YKL129C	MYO3	MYOsin	bipolar cellular bud site selection
YKL129C	MYO3	MYOsin	cell periphery
YKL129C	MYO3	MYOsin	cytoplasm
YKL129C	MYO3	MYOsin	cytoskeleton
YKL129C	MYO3	MYOsin	endocytosis
YKL129C	MYO3	MYOsin	exocytosis
YKL129C	MYO3	MYOsin	fungal-type cell wall organization
YKL129C	MYO3	MYOsin	hydrolase activity
YKL129C	MYO3	MYOsin	microfilament motor activity
YKL129C	MYO3	MYOsin	motor activity
YKL129C	MYO3	MYOsin	myosin complex
YKL129C	MYO3	MYOsin	nucleotide binding
YKL129C	MYO3	MYOsin	response to osmotic stress
YNL240C	NAR1	Nuclear Architecture Related	4 iron, 4 sulfur cluster binding
YNL240C	NAR1	Nuclear Architecture Related	cytoplasm
YNL240C	NAR1	Nuclear Architecture Related	cytosol
YNL240C	NAR1	Nuclear Architecture Related	ferredoxin hydrogenase activity
YNL240C	NAR1	Nuclear Architecture Related	iron-sulfur cluster assembly
YNL240C	NAR1	Nuclear Architecture Related	iron-sulfur cluster binding
YNL240C	NAR1	Nuclear Architecture Related	membrane
YNL240C	NAR1	Nuclear Architecture Related	metal ion binding
YNL240C	NAR1	Nuclear Architecture Related	NADH dehydrogenase activity
YNL240C	NAR1	Nuclear Architecture Related	nucleus
YGR103W	NOP7	NucleOlar Protein	cell cycle DNA replication
YGR103W	NOP7	NucleOlar Protein	maturation of 5.8S rRNA from tricistronic rRNA transcript (SSU-rRNA, 5.8S rRNA, LSU-rRNA)
YGR103W	NOP7	NucleOlar Protein	maturation of LSU-rRNA from tricistronic rRNA transcript (SSU-rRNA, 5.8S rRNA, LSU-rRNA)
YGR103W	NOP7	NucleOlar Protein	maturation of SSU-rRNA from tricistronic rRNA transcript (SSU-rRNA, 5.8S rRNA, LSU-rRNA)
YGR103W	NOP7	NucleOlar Protein	mRNA binding
YGR103W	NOP7	NucleOlar Protein	nucleolus
YGR103W	NOP7	NucleOlar Protein	nucleoplasm
YGR103W	NOP7	NucleOlar Protein	nucleus
YGR103W	NOP7	NucleOlar Protein	PeBoW complex
YGR103W	NOP7	NucleOlar Protein	preribosome, large subunit precursor
YGR103W	NOP7	NucleOlar Protein	ribonucleoprotein complex binding
YGR103W	NOP7	NucleOlar Protein	ribosomal large subunit biogenesis
YGR103W	NOP7	NucleOlar Protein	ribosome biogenesis
YGR103W	NOP7	NucleOlar Protein	rRNA processing
YLR007W	NSE1	Non-SMC Element	cellular response to DNA damage stimulus
YLR007W	NSE1	Non-SMC Element	DNA recombination
YLR007W	NSE1	Non-SMC Element	DNA repair
YLR007W	NSE1	Non-SMC Element	double-strand break repair via homologous recombination
YLR007W	NSE1	Non-SMC Element	metal ion binding
YLR007W	NSE1	Non-SMC Element	nucleus
YLR007W	NSE1	Non-SMC Element	postreplication repair
YLR007W	NSE1	Non-SMC Element	protein ubiquitination
YLR007W	NSE1	Non-SMC Element	Smc5-Smc6 complex
YLR007W	NSE1	Non-SMC Element	SUMO transferase activity
YLR007W	NSE1	Non-SMC Element	ubiquitin-protein transferase activity
YNL156C	NSG2		endoplasmic reticulum
YNL156C	NSG2		endoplasmic reticulum membrane
YNL156C	NSG2		integral component of membrane
YNL156C	NSG2		membrane
YNL156C	NSG2		sterol biosynthetic process
YNL156C	NSG2		unfolded protein binding
YGR101W	PCP1	Processing of Cytochrome c Peroxidase	hydrolase activity
YGR101W	PCP1	Processing of Cytochrome c Peroxidase	integral component of membrane
YGR101W	PCP1	Processing of Cytochrome c Peroxidase	membrane
YGR101W	PCP1	Processing of Cytochrome c Peroxidase	mitochondrial inner membrane
YGR101W	PCP1	Processing of Cytochrome c Peroxidase	mitochondrion
YGR101W	PCP1	Processing of Cytochrome c Peroxidase	peptidase activity
YGR101W	PCP1	Processing of Cytochrome c Peroxidase	proteolysis
YGR101W	PCP1	Processing of Cytochrome c Peroxidase	regulation of mitochondrion organization
YGR101W	PCP1	Processing of Cytochrome c Peroxidase	serine-type endopeptidase activity
YGR101W	PCP1	Processing of Cytochrome c Peroxidase	serine-type peptidase activity
YGR101W	PCP1	Processing of Cytochrome c Peroxidase	signal peptide processing
YPR002W	PDH1	prpD Homolog	2 iron, 2 sulfur cluster binding
YPR002W	PDH1	prpD Homolog	2-methylcitrate dehydratase activity
YPR002W	PDH1	prpD Homolog	cytoplasm
YPR002W	PDH1	prpD Homolog	lyase activity
YPR002W	PDH1	prpD Homolog	mitochondrial outer membrane
YPR002W	PDH1	prpD Homolog	mitochondrion
YPR002W	PDH1	prpD Homolog	molecular_function
YPR002W	PDH1	prpD Homolog	propionate catabolic process, 2-methylcitrate cycle
YPR002W	PDH1	prpD Homolog	propionate metabolic process
YPR002W	PDH1	prpD Homolog	propionate metabolic process, methylcitrate cycle
YNL158W	PGA1	Processing of Gas1p and ALP	endoplasmic reticulum
YNL158W	PGA1	Processing of Gas1p and ALP	endoplasmic reticulum membrane
YNL158W	PGA1	Processing of Gas1p and ALP	GPI anchor biosynthetic process
YNL158W	PGA1	Processing of Gas1p and ALP	integral component of endoplasmic reticulum membrane
YNL158W	PGA1	Processing of Gas1p and ALP	integral component of membrane
YNL158W	PGA1	Processing of Gas1p and ALP	mannosyltransferase activity
YNL158W	PGA1	Processing of Gas1p and ALP	mannosyltransferase complex
YNL158W	PGA1	Processing of Gas1p and ALP	membrane
YNL158W	PGA1	Processing of Gas1p and ALP	nuclear envelope
YNL158W	PGA1	Processing of Gas1p and ALP	transferase activity
YNL158W	PGA1	Processing of Gas1p and ALP	transferase activity, transferring glycosyl groups
YLR209C	PNP1	purine nucleoside phosphorylase	catalytic activity
YLR209C	PNP1	purine nucleoside phosphorylase	cytoplasm
YLR209C	PNP1	purine nucleoside phosphorylase	guanosine catabolic process
YLR209C	PNP1	purine nucleoside phosphorylase	inosine catabolic process
YLR209C	PNP1	purine nucleoside phosphorylase	inosine nucleosidase activity
YLR209C	PNP1	purine nucleoside phosphorylase	intracellular
YLR209C	PNP1	purine nucleoside phosphorylase	NAD biosynthesis via nicotinamide riboside salvage pathway
YLR209C	PNP1	purine nucleoside phosphorylase	nicotinamide riboside hydrolase activity
YLR209C	PNP1	purine nucleoside phosphorylase	nicotinate nucleotide salvage
YLR209C	PNP1	purine nucleoside phosphorylase	nucleobase-containing compound metabolic process
YLR209C	PNP1	purine nucleoside phosphorylase	nucleoside metabolic process
YLR209C	PNP1	purine nucleoside phosphorylase	purine-containing compound salvage
YLR209C	PNP1	purine nucleoside phosphorylase	purine-nucleoside phosphorylase activity
YLR209C	PNP1	purine nucleoside phosphorylase	transferase activity
YLR209C	PNP1	purine nucleoside phosphorylase	transferase activity, transferring glycosyl groups
YLR209C	PNP1	purine nucleoside phosphorylase	transferase activity, transferring pentosyl groups
YJL079C	PRY1	Pathogen Related in Yeast	cholesterol binding
YJL079C	PRY1	Pathogen Related in Yeast	endoplasmic reticulum
YJL079C	PRY1	Pathogen Related in Yeast	extracellular region
YJL079C	PRY1	Pathogen Related in Yeast	fungal-type vacuole
YJL079C	PRY1	Pathogen Related in Yeast	lipid binding
YJL079C	PRY1	Pathogen Related in Yeast	lipid transport
YJL079C	PRY1	Pathogen Related in Yeast	magnesium ion binding
YJL079C	PRY1	Pathogen Related in Yeast	nuclear envelope
YJL079C	PRY1	Pathogen Related in Yeast	sterol binding
YJL079C	PRY1	Pathogen Related in Yeast	sterol transport
YJL079C	PRY1	Pathogen Related in Yeast	transport
YJL078C	PRY3	Pathogen Related in Yeast	anchored component of membrane
YJL078C	PRY3	Pathogen Related in Yeast	cell periphery
YJL078C	PRY3	Pathogen Related in Yeast	cell wall
YJL078C	PRY3	Pathogen Related in Yeast	extracellular region
YJL078C	PRY3	Pathogen Related in Yeast	fungal-type cell wall
YJL078C	PRY3	Pathogen Related in Yeast	lipid transport
YJL078C	PRY3	Pathogen Related in Yeast	membrane
YJL078C	PRY3	Pathogen Related in Yeast	molecular_function
YJL078C	PRY3	Pathogen Related in Yeast	sterol transport
YJL078C	PRY3	Pathogen Related in Yeast	transport
YPR007C	REC8	RECombination	chromatin binding
YPR007C	REC8	RECombination	chromosome
YPR007C	REC8	RECombination	chromosome, centromeric region
YPR007C	REC8	RECombination	chromosome segregation
YPR007C	REC8	RECombination	condensed nuclear chromosome
YPR007C	REC8	RECombination	condensed nuclear chromosome, centromeric region
YPR007C	REC8	RECombination	meiotic cell cycle
YPR007C	REC8	RECombination	meiotic sister chromatid cohesion
YPR007C	REC8	RECombination	nucleus
YPR007C	REC8	RECombination	protein localization to chromosome, centromeric region
YPR007C	REC8	RECombination	reciprocal meiotic recombination
YPR007C	REC8	RECombination	synaptonemal complex assembly
YLR387C	REH1	REI1 Homologue	budding cell bud growth
YLR387C	REH1	REI1 Homologue	cytoplasm
YLR387C	REH1	REI1 Homologue	cytosolic large ribosomal subunit
YLR387C	REH1	REI1 Homologue	metal ion binding
YLR387C	REH1	REI1 Homologue	molecular_function
YLR387C	REH1	REI1 Homologue	poly(A) RNA binding
YLR387C	REH1	REI1 Homologue	preribosome, large subunit precursor
YLR387C	REH1	REI1 Homologue	ribosomal large subunit biogenesis
YLR387C	REH1	REI1 Homologue	ribosome biogenesis
YKL132C	RMA1	Reduced Mating A	ATP binding
YKL132C	RMA1	Reduced Mating A	biological_process
YKL132C	RMA1	Reduced Mating A	biosynthetic process
YKL132C	RMA1	Reduced Mating A	folic acid-containing compound biosynthetic process
YKL132C	RMA1	Reduced Mating A	ligase activity
YKL132C	RMA1	Reduced Mating A	mitochondrion
YKL132C	RMA1	Reduced Mating A	nucleotide binding
YKL132C	RMA1	Reduced Mating A	one-carbon metabolic process
YKL132C	RMA1	Reduced Mating A	tetrahydrofolylpolyglutamate biosynthetic process
YKL132C	RMA1	Reduced Mating A	tetrahydrofolylpolyglutamate synthase activity
YJL080C	SCP160	S. cerevisiae protein involved in the Control of Ploidy	chemotropism
YJL080C	SCP160	S. cerevisiae protein involved in the Control of Ploidy	chromatin silencing at silent mating-type cassette
YJL080C	SCP160	S. cerevisiae protein involved in the Control of Ploidy	chromatin silencing at telomere
YJL080C	SCP160	S. cerevisiae protein involved in the Control of Ploidy	chromosome segregation
YJL080C	SCP160	S. cerevisiae protein involved in the Control of Ploidy	cytoplasm
YJL080C	SCP160	S. cerevisiae protein involved in the Control of Ploidy	endoplasmic reticulum
YJL080C	SCP160	S. cerevisiae protein involved in the Control of Ploidy	endoplasmic reticulum membrane
YJL080C	SCP160	S. cerevisiae protein involved in the Control of Ploidy	fungal-type vacuole membrane
YJL080C	SCP160	S. cerevisiae protein involved in the Control of Ploidy	G-protein alpha-subunit binding
YJL080C	SCP160	S. cerevisiae protein involved in the Control of Ploidy	intracellular mRNA localization
YJL080C	SCP160	S. cerevisiae protein involved in the Control of Ploidy	meiotic telomere clustering
YJL080C	SCP160	S. cerevisiae protein involved in the Control of Ploidy	membrane
YJL080C	SCP160	S. cerevisiae protein involved in the Control of Ploidy	mRNA binding
YJL080C	SCP160	S. cerevisiae protein involved in the Control of Ploidy	nuclear membrane
YJL080C	SCP160	S. cerevisiae protein involved in the Control of Ploidy	nuclear outer membrane-endoplasmic reticulum membrane network
YJL080C	SCP160	S. cerevisiae protein involved in the Control of Ploidy	nucleic acid binding
YJL080C	SCP160	S. cerevisiae protein involved in the Control of Ploidy	nucleus
YJL080C	SCP160	S. cerevisiae protein involved in the Control of Ploidy	pheromone-dependent signal transduction involved in conjugation with cellular fusion
YJL080C	SCP160	S. cerevisiae protein involved in the Control of Ploidy	polysome
YJL080C	SCP160	S. cerevisiae protein involved in the Control of Ploidy	RNA binding
YLR208W	SEC13	SECretory	cell periphery
YLR208W	SEC13	SECretory	COPII-coated vesicle budding
YLR208W	SEC13	SECretory	COPII vesicle coat
YLR208W	SEC13	SECretory	cytoplasmic vesicle
YLR208W	SEC13	SECretory	endoplasmic reticulum
YLR208W	SEC13	SECretory	endoplasmic reticulum membrane
YLR208W	SEC13	SECretory	ER-associated ubiquitin-dependent protein catabolic process
YLR208W	SEC13	SECretory	ER to Golgi transport vesicle membrane
YLR208W	SEC13	SECretory	membrane
YLR208W	SEC13	SECretory	mRNA transport
YLR208W	SEC13	SECretory	nuclear pore
YLR208W	SEC13	SECretory	nuclear pore distribution
YLR208W	SEC13	SECretory	nuclear pore outer ring
YLR208W	SEC13	SECretory	nucleus
YLR208W	SEC13	SECretory	positive regulation of GTPase activity
YLR208W	SEC13	SECretory	positive regulation of TORC1 signaling
YLR208W	SEC13	SECretory	positive regulation of transcription, DNA-templated
YLR208W	SEC13	SECretory	protein transport
YLR208W	SEC13	SECretory	Seh1-associated complex
YLR208W	SEC13	SECretory	structural molecule activity
YLR208W	SEC13	SECretory	transport
YLR208W	SEC13	SECretory	vacuolar membrane
YLR208W	SEC13	SECretory	vacuole
YLR208W	SEC13	SECretory	vesicle-mediated transport
YLR430W	SEN1	Splicing ENdonuclease	ATP binding
YLR430W	SEN1	Splicing ENdonuclease	ATP-dependent 5'-3' DNA helicase activity
YLR430W	SEN1	Splicing ENdonuclease	ATP-dependent 5'-3' DNA/RNA helicase activity
YLR430W	SEN1	Splicing ENdonuclease	ATP-dependent 5'-3' RNA helicase activity
YLR430W	SEN1	Splicing ENdonuclease	cytoplasm
YLR430W	SEN1	Splicing ENdonuclease	DNA-dependent ATPase activity
YLR430W	SEN1	Splicing ENdonuclease	DNA-dependent DNA replication maintenance of fidelity
YLR430W	SEN1	Splicing ENdonuclease	DNA-templated transcription, termination
YLR430W	SEN1	Splicing ENdonuclease	helicase activity
YLR430W	SEN1	Splicing ENdonuclease	hydrolase activity
YLR430W	SEN1	Splicing ENdonuclease	mRNA 3'-end processing
YLR430W	SEN1	Splicing ENdonuclease	mRNA binding
YLR430W	SEN1	Splicing ENdonuclease	mRNA polyadenylation
YLR430W	SEN1	Splicing ENdonuclease	mRNA processing
YLR430W	SEN1	Splicing ENdonuclease	Nrd1 complex
YLR430W	SEN1	Splicing ENdonuclease	nucleotide binding
YLR430W	SEN1	Splicing ENdonuclease	nucleus
YLR430W	SEN1	Splicing ENdonuclease	protein domain specific binding
YLR430W	SEN1	Splicing ENdonuclease	regulation of transcription from RNA polymerase II promoter in response to DNA damage
YLR430W	SEN1	Splicing ENdonuclease	replication fork
YLR430W	SEN1	Splicing ENdonuclease	RNA-dependent ATPase activity
YLR430W	SEN1	Splicing ENdonuclease	rRNA processing
YLR430W	SEN1	Splicing ENdonuclease	single-stranded DNA-dependent ATP-dependent DNA helicase activity
YLR430W	SEN1	Splicing ENdonuclease	snoRNA 3'-end processing
YLR430W	SEN1	Splicing ENdonuclease	snRNA processing
YLR430W	SEN1	Splicing ENdonuclease	termination of RNA polymerase II transcription
YLR430W	SEN1	Splicing ENdonuclease	transcription-coupled nucleotide-excision repair
YLR430W	SEN1	Splicing ENdonuclease	tRNA processing
YKL130C	SHE2	Swi5p-dependent HO Expression	cellular bud tip
YKL130C	SHE2	Swi5p-dependent HO Expression	cytoplasm
YKL130C	SHE2	Swi5p-dependent HO Expression	cytosol
YKL130C	SHE2	Swi5p-dependent HO Expression	endoplasmic reticulum membrane
YKL130C	SHE2	Swi5p-dependent HO Expression	intracellular mRNA localization
YKL130C	SHE2	Swi5p-dependent HO Expression	lipid binding
YKL130C	SHE2	Swi5p-dependent HO Expression	mating type switching
YKL130C	SHE2	Swi5p-dependent HO Expression	mRNA binding
YKL130C	SHE2	Swi5p-dependent HO Expression	mRNA transport
YKL130C	SHE2	Swi5p-dependent HO Expression	nucleus
YKL130C	SHE2	Swi5p-dependent HO Expression	RNA binding
YKL130C	SHE2	Swi5p-dependent HO Expression	transport
YDR515W	SLF1	SuLFide production	cellular copper ion homeostasis
YDR515W	SLF1	SuLFide production	cytoplasm
YDR515W	SLF1	SuLFide production	cytoplasmic stress granule
YDR515W	SLF1	SuLFide production	mRNA binding
YDR515W	SLF1	SuLFide production	polysome
YDR515W	SLF1	SuLFide production	regulation of translation
YDR515W	SLF1	SuLFide production	RNA binding
YGR271W	SLH1	SKI2-Like Helicase	ATP binding
YGR271W	SLH1	SKI2-Like Helicase	cytoplasm
YGR271W	SLH1	SKI2-Like Helicase	cytoplasmic stress granule
YGR271W	SLH1	SKI2-Like Helicase	cytoplasmic translation
YGR271W	SLH1	SKI2-Like Helicase	defense response to virus
YGR271W	SLH1	SKI2-Like Helicase	helicase activity
YGR271W	SLH1	SKI2-Like Helicase	hydrolase activity
YGR271W	SLH1	SKI2-Like Helicase	mRNA binding
YGR271W	SLH1	SKI2-Like Helicase	nucleic acid binding
YGR271W	SLH1	SKI2-Like Helicase	nucleotide binding
YGR271W	SLH1	SKI2-Like Helicase	polysomal ribosome
YGR271W	SLH1	SKI2-Like Helicase	regulation of translation
YGR271W	SLH1	SKI2-Like Helicase	RNA helicase activity
YDR104C	SPO71	SPOrulation	ascospore-type prospore membrane assembly
YDR104C	SPO71	SPOrulation	ascospore wall assembly
YDR104C	SPO71	SPOrulation	molecular_function
YDR104C	SPO71	SPOrulation	plasma membrane
YDR104C	SPO71	SPOrulation	prospore membrane
YDR104C	SPO71	SPOrulation	protein localization to prospore membrane
YDR104C	SPO71	SPOrulation	sporulation resulting in formation of a cellular spore
YMR179W	SPT21	SuPpressor of Ty	chromatin silencing at rDNA
YMR179W	SPT21	SuPpressor of Ty	chromatin silencing at silent mating-type cassette
YMR179W	SPT21	SuPpressor of Ty	chromatin silencing at telomere
YMR179W	SPT21	SuPpressor of Ty	molecular_function
YMR179W	SPT21	SuPpressor of Ty	nucleus
YMR179W	SPT21	SuPpressor of Ty	regulation of transcription from RNA polymerase II promoter
YBR253W	SRB6	Suppressor of RNA polymerase B	core mediator complex
YBR253W	SRB6	Suppressor of RNA polymerase B	mediator complex
YBR253W	SRB6	Suppressor of RNA polymerase B	molecular_function
YBR253W	SRB6	Suppressor of RNA polymerase B	nucleus
YBR253W	SRB6	Suppressor of RNA polymerase B	positive regulation of transcription from RNA polymerase II promoter
YBR253W	SRB6	Suppressor of RNA polymerase B	regulation of transcription, DNA-templated
YBR253W	SRB6	Suppressor of RNA polymerase B	regulation of transcription from RNA polymerase II promoter
YBR253W	SRB6	Suppressor of RNA polymerase B	RNA polymerase II transcription cofactor activity
YBR253W	SRB6	Suppressor of RNA polymerase B	transcription, DNA-templated
YLR006C	SSK1	Suppressor of Sensor Kinase	activation of MAPKKK activity involved in osmosensory signaling pathway
YLR006C	SSK1	Suppressor of Sensor Kinase	cytoplasm
YLR006C	SSK1	Suppressor of Sensor Kinase	histidine phosphotransfer kinase activity
YLR006C	SSK1	Suppressor of Sensor Kinase	mitogen-activated protein kinase kinase kinase binding
YLR006C	SSK1	Suppressor of Sensor Kinase	osmosensory signaling via phosphorelay pathway
YLR006C	SSK1	Suppressor of Sensor Kinase	peptidyl-histidine phosphorylation
YLR006C	SSK1	Suppressor of Sensor Kinase	phosphorelay response regulator activity
YLR006C	SSK1	Suppressor of Sensor Kinase	phosphorelay sensor kinase activity
YLR006C	SSK1	Suppressor of Sensor Kinase	phosphorelay signal transduction system
YLR006C	SSK1	Suppressor of Sensor Kinase	positive regulation of actin cytoskeleton reorganization
YLR006C	SSK1	Suppressor of Sensor Kinase	positive regulation of protein autophosphorylation
YLR006C	SSK1	Suppressor of Sensor Kinase	protein homodimerization activity
YLR006C	SSK1	Suppressor of Sensor Kinase	protein kinase activator activity
YLR005W	SSL1	Suppressor of Stem-Loop mutation	cellular response to DNA damage stimulus
YLR005W	SSL1	Suppressor of Stem-Loop mutation	core TFIIH complex
YLR005W	SSL1	Suppressor of Stem-Loop mutation	DNA repair
YLR005W	SSL1	Suppressor of Stem-Loop mutation	holo TFIIH complex
YLR005W	SSL1	Suppressor of Stem-Loop mutation	metal ion binding
YLR005W	SSL1	Suppressor of Stem-Loop mutation	nucleotide-excision repair
YLR005W	SSL1	Suppressor of Stem-Loop mutation	nucleotide-excision repair factor 3 complex
YLR005W	SSL1	Suppressor of Stem-Loop mutation	nucleus
YLR005W	SSL1	Suppressor of Stem-Loop mutation	phosphorylation of RNA polymerase II C-terminal domain
YLR005W	SSL1	Suppressor of Stem-Loop mutation	regulation of transcription, DNA-templated
YLR005W	SSL1	Suppressor of Stem-Loop mutation	transcription, DNA-templated
YLR005W	SSL1	Suppressor of Stem-Loop mutation	transcription factor activity, core RNA polymerase binding
YLR005W	SSL1	Suppressor of Stem-Loop mutation	transcription from RNA polymerase II promoter
YLR005W	SSL1	Suppressor of Stem-Loop mutation	ubiquitin protein ligase activity
YLR005W	SSL1	Suppressor of Stem-Loop mutation	zinc ion binding
YDR103W	STE5	STErile	cytoplasm
YDR103W	STE5	STErile	invasive growth in response to glucose limitation
YDR103W	STE5	STErile	kinase binding
YDR103W	STE5	STErile	MAP-kinase scaffold activity
YDR103W	STE5	STErile	mating projection tip
YDR103W	STE5	STErile	negative regulation of MAPK cascade
YDR103W	STE5	STErile	nucleus
YDR103W	STE5	STErile	pheromone-dependent signal transduction involved in conjugation with cellular fusion
YDR103W	STE5	STErile	phosphatidylinositol-4,5-bisphosphate binding
YDR103W	STE5	STErile	plasma membrane
YDR103W	STE5	STErile	positive regulation of protein phosphorylation
YDR103W	STE5	STErile	regulation of transposition, RNA-mediated
YDR103W	STE5	STErile	response to pheromone
YLR045C	STU2	Suppressor of TUbulin	cell cortex
YLR045C	STU2	Suppressor of TUbulin	condensed nuclear chromosome kinetochore
YLR045C	STU2	Suppressor of TUbulin	cytoplasm
YLR045C	STU2	Suppressor of TUbulin	cytoskeleton
YLR045C	STU2	Suppressor of TUbulin	kinetochore
YLR045C	STU2	Suppressor of TUbulin	microtubule
YLR045C	STU2	Suppressor of TUbulin	microtubule binding
YLR045C	STU2	Suppressor of TUbulin	microtubule nucleation
YLR045C	STU2	Suppressor of TUbulin	mitotic spindle organization in nucleus
YLR045C	STU2	Suppressor of TUbulin	spindle
YLR045C	STU2	Suppressor of TUbulin	spindle microtubule
YLR045C	STU2	Suppressor of TUbulin	spindle pole body
YLR045C	STU2	Suppressor of TUbulin	structural constituent of cytoskeleton
tG(GCC)F1	SUF20		cytosol
tG(GCC)F1	SUF20		translational elongation
tG(GCC)F1	SUF20		triplet codon-amino acid adaptor activity
tY(GUA)D	SUP2	SUPpressor	cytosol
tY(GUA)D	SUP2	SUPpressor	translational elongation
tY(GUA)D	SUP2	SUPpressor	triplet codon-amino acid adaptor activity
tY(GUA)O	SUP3	SUPpressor	cytosol
tY(GUA)O	SUP3	SUPpressor	translational elongation
tY(GUA)O	SUP3	SUPpressor	triplet codon-amino acid adaptor activity
YDR172W	SUP35	SUPpressor	cytoplasm
YDR172W	SUP35	SUPpressor	cytoplasmic stress granule
YDR172W	SUP35	SUPpressor	cytoplasmic translational termination
YDR172W	SUP35	SUPpressor	cytosol
YDR172W	SUP35	SUPpressor	GTPase activity
YDR172W	SUP35	SUPpressor	GTP binding
YDR172W	SUP35	SUPpressor	mRNA binding
YDR172W	SUP35	SUPpressor	nuclear-transcribed mRNA catabolic process, deadenylation-dependent decay
YDR172W	SUP35	SUPpressor	nucleotide binding
YDR172W	SUP35	SUPpressor	translation
YDR172W	SUP35	SUPpressor	translational termination
YDR172W	SUP35	SUPpressor	translation release factor activity
YDR172W	SUP35	SUPpressor	translation release factor complex
tY(GUA)J2	SUP4	SUPpressor	cytosol
tY(GUA)J2	SUP4	SUPpressor	translational elongation
tY(GUA)J2	SUP4	SUPpressor	triplet codon-amino acid adaptor activity
YBR143C	SUP45	SUPpressor	cytoplasm
YBR143C	SUP45	SUPpressor	cytoplasmic stress granule
YBR143C	SUP45	SUPpressor	DNA-templated transcription, termination
YBR143C	SUP45	SUPpressor	poly(A) RNA binding
YBR143C	SUP45	SUPpressor	regulation of translational termination
YBR143C	SUP45	SUPpressor	ribosome binding
YBR143C	SUP45	SUPpressor	translation
YBR143C	SUP45	SUPpressor	translational termination
YBR143C	SUP45	SUPpressor	translation release factor activity
YBR143C	SUP45	SUPpressor	translation release factor activity, codon specific
YBR143C	SUP45	SUPpressor	translation release factor complex
tY(GUA)M1	SUP5	SUPpressor	cytosol
tY(GUA)M1	SUP5	SUPpressor	translational elongation
tY(GUA)M1	SUP5	SUPpressor	triplet codon-amino acid adaptor activity
tL(UAA)J	SUP51	SUPpressor	cytosol
tL(UAA)J	SUP51	SUPpressor	translational elongation
tL(UAA)J	SUP51	SUPpressor	triplet codon-amino acid adaptor activity
tL(CAA)C	SUP53	SUPpressor	cytosol
tL(CAA)C	SUP53	SUPpressor	translational elongation
tL(CAA)C	SUP53	SUPpressor	triplet codon-amino acid adaptor activity
tL(CAA)G2	SUP54	SUPpressor	cytosol
tL(CAA)G2	SUP54	SUPpressor	translational elongation
tL(CAA)G2	SUP54	SUPpressor	triplet codon-amino acid adaptor activity
tL(CAA)A	SUP56	SUPpressor	cytosol
tL(CAA)A	SUP56	SUPpressor	translational elongation
tL(CAA)A	SUP56	SUPpressor	triplet codon-amino acid adaptor activity
tY(GUA)F2	SUP6	SUPpressor	cytosol
tY(GUA)F2	SUP6	SUPpressor	translational elongation
tY(GUA)F2	SUP6	SUPpressor	triplet codon-amino acid adaptor activity
tS(CGA)C	SUP61	SUPpressor	cytosol
tS(CGA)C	SUP61	SUPpressor	translational elongation
tS(CGA)C	SUP61	SUPpressor	triplet codon-amino acid adaptor activity
tY(GUA)J1	SUP7	SUPpressor	cytosol
tY(GUA)J1	SUP7	SUPpressor	translational elongation
tY(GUA)J1	SUP7	SUPpressor	triplet codon-amino acid adaptor activity
tY(GUA)M2	SUP8	SUPpressor	cytosol
tY(GUA)M2	SUP8	SUPpressor	translational elongation
tY(GUA)M2	SUP8	SUPpressor	triplet codon-amino acid adaptor activity
YLR385C	SWC7	SWr Complex	chromatin modification
YLR385C	SWC7	SWr Complex	chromatin remodeling
YLR385C	SWC7	SWr Complex	molecular_function
YLR385C	SWC7	SWr Complex	nucleus
YLR385C	SWC7	SWr Complex	regulation of transcription, DNA-templated
YLR385C	SWC7	SWr Complex	Swr1 complex
YLR385C	SWC7	SWr Complex	transcription, DNA-templated
YGR099W	TEL2	TELomere maintenance	ASTRA complex
YGR099W	TEL2	TELomere maintenance	chromosome
YGR099W	TEL2	TELomere maintenance	chromosome, telomeric region
YGR099W	TEL2	TELomere maintenance	DNA binding
YGR099W	TEL2	TELomere maintenance	nuclear chromosome, telomeric region
YGR099W	TEL2	TELomere maintenance	nucleus
YGR099W	TEL2	TELomere maintenance	protein localization to chromosome
YGR099W	TEL2	TELomere maintenance	telomere maintenance
YGR099W	TEL2	TELomere maintenance	telomere maintenance via telomerase
YGR099W	TEL2	TELomere maintenance	telomeric DNA binding
YLR435W	TSR2	Twenty S rRNA accumulation	cytoplasm
YLR435W	TSR2	Twenty S rRNA accumulation	maturation of SSU-rRNA from tricistronic rRNA transcript (SSU-rRNA, 5.8S rRNA, LSU-rRNA)
YLR435W	TSR2	Twenty S rRNA accumulation	molecular_function
YLR435W	TSR2	Twenty S rRNA accumulation	nucleus
YLR435W	TSR2	Twenty S rRNA accumulation	rRNA processing
YLR212C	TUB4	TUBulin	cytoplasm
YLR212C	TUB4	TUBulin	cytoplasmic microtubule organization
YLR212C	TUB4	TUBulin	cytoskeleton
YLR212C	TUB4	TUBulin	gamma-tubulin complex
YLR212C	TUB4	TUBulin	gamma-tubulin small complex, spindle pole body
YLR212C	TUB4	TUBulin	GTPase activity
YLR212C	TUB4	TUBulin	GTP binding
YLR212C	TUB4	TUBulin	inner plaque of spindle pole body
YLR212C	TUB4	TUBulin	microtubule
YLR212C	TUB4	TUBulin	microtubule-based process
YLR212C	TUB4	TUBulin	microtubule nucleation
YLR212C	TUB4	TUBulin	mitotic spindle organization in nucleus
YLR212C	TUB4	TUBulin	nucleotide binding
YLR212C	TUB4	TUBulin	outer plaque of spindle pole body
YLR212C	TUB4	TUBulin	positive regulation of cytoplasmic translation
YLR212C	TUB4	TUBulin	spindle pole body
YLR212C	TUB4	TUBulin	structural constituent of cytoskeleton
YFR010W	UBP6	UBiquitin-specific Protease	cysteine-type endopeptidase activity
YFR010W	UBP6	UBiquitin-specific Protease	cysteine-type peptidase activity
YFR010W	UBP6	UBiquitin-specific Protease	hydrolase activity
YFR010W	UBP6	UBiquitin-specific Protease	negative regulation of proteasomal protein catabolic process
YFR010W	UBP6	UBiquitin-specific Protease	nucleus
YFR010W	UBP6	UBiquitin-specific Protease	peptidase activity
YFR010W	UBP6	UBiquitin-specific Protease	proteasome complex
YFR010W	UBP6	UBiquitin-specific Protease	proteasome-mediated ubiquitin-dependent protein catabolic process
YFR010W	UBP6	UBiquitin-specific Protease	proteasome regulatory particle
YFR010W	UBP6	UBiquitin-specific Protease	protein deubiquitination
YFR010W	UBP6	UBiquitin-specific Protease	proteolysis
YFR010W	UBP6	UBiquitin-specific Protease	thiol-dependent ubiquitin-specific protease activity
YFR010W	UBP6	UBiquitin-specific Protease	thiol-dependent ubiquitinyl hydrolase activity
YFR010W	UBP6	UBiquitin-specific Protease	ubiquitin-dependent protein catabolic process
YLR024C	UBR2		cytoplasm
YLR024C	UBR2		cytoplasm-associated proteasomal ubiquitin-dependent protein catabolic process
YLR024C	UBR2		ligase activity
YLR024C	UBR2		metal ion binding
YLR024C	UBR2		MUB1-RAD6-UBR2 ubiquitin ligase complex
YLR024C	UBR2		protein polyubiquitination
YLR024C	UBR2		protein ubiquitination
YLR024C	UBR2		protein ubiquitination involved in ubiquitin-dependent protein catabolic process
YLR024C	UBR2		ubiquitin-dependent protein catabolic process via the N-end rule pathway
YLR024C	UBR2		ubiquitin ligase complex
YLR024C	UBR2		ubiquitin protein ligase activity
YLR024C	UBR2		ubiquitin-protein transferase activity
YLR024C	UBR2		zinc ion binding
YML021C	UNG1	Uracil DNA N-Glycosylase	base-excision repair
YML021C	UNG1	Uracil DNA N-Glycosylase	cellular response to DNA damage stimulus
YML021C	UNG1	Uracil DNA N-Glycosylase	DNA repair
YML021C	UNG1	Uracil DNA N-Glycosylase	hydrolase activity
YML021C	UNG1	Uracil DNA N-Glycosylase	hydrolase activity, acting on glycosyl bonds
YML021C	UNG1	Uracil DNA N-Glycosylase	hydrolase activity, hydrolyzing N-glycosyl compounds
YML021C	UNG1	Uracil DNA N-Glycosylase	metabolic process
YML021C	UNG1	Uracil DNA N-Glycosylase	mitochondrion
YML021C	UNG1	Uracil DNA N-Glycosylase	nucleus
YML021C	UNG1	Uracil DNA N-Glycosylase	uracil DNA N-glycosylase activity
YLR386W	VAC14	VACuole morphology and inheritance mutant	extrinsic component of vacuolar membrane
YLR386W	VAC14	VACuole morphology and inheritance mutant	fungal-type vacuole membrane
YLR386W	VAC14	VACuole morphology and inheritance mutant	membrane
YLR386W	VAC14	VACuole morphology and inheritance mutant	PAS complex
YLR386W	VAC14	VACuole morphology and inheritance mutant	phosphatidylinositol biosynthetic process
YLR386W	VAC14	VACuole morphology and inheritance mutant	positive regulation of kinase activity
YLR386W	VAC14	VACuole morphology and inheritance mutant	protein binding, bridging
YLR386W	VAC14	VACuole morphology and inheritance mutant	protein transport
YLR386W	VAC14	VACuole morphology and inheritance mutant	regulation of lipid kinase activity
YLR386W	VAC14	VACuole morphology and inheritance mutant	transport
YLR386W	VAC14	VACuole morphology and inheritance mutant	vacuolar membrane
YLR386W	VAC14	VACuole morphology and inheritance mutant	vacuole
YGL258W	VEL1	VELum formation	biological_process
YGL258W	VEL1	VELum formation	cell periphery
YGL258W	VEL1	VELum formation	cytoplasm
YGL258W	VEL1	VELum formation	cytosol
YGL258W	VEL1	VELum formation	endoplasmic reticulum
YGL258W	VEL1	VELum formation	molecular_function
YKR020W	VPS51	Vacuolar Protein Sorting	budding cell apical bud growth
YKR020W	VPS51	Vacuolar Protein Sorting	cellular sphingolipid homeostasis
YKR020W	VPS51	Vacuolar Protein Sorting	cytosol
YKR020W	VPS51	Vacuolar Protein Sorting	endosome
YKR020W	VPS51	Vacuolar Protein Sorting	endosome membrane
YKR020W	VPS51	Vacuolar Protein Sorting	GARP complex
YKR020W	VPS51	Vacuolar Protein Sorting	Golgi apparatus
YKR020W	VPS51	Vacuolar Protein Sorting	membrane
YKR020W	VPS51	Vacuolar Protein Sorting	positive regulation of macroautophagy
YKR020W	VPS51	Vacuolar Protein Sorting	protein binding
YKR020W	VPS51	Vacuolar Protein Sorting	protein targeting to vacuole
YKR020W	VPS51	Vacuolar Protein Sorting	protein transport
YKR020W	VPS51	Vacuolar Protein Sorting	regulation of cell size
YKR020W	VPS51	Vacuolar Protein Sorting	retrograde transport, endosome to Golgi
YKR020W	VPS51	Vacuolar Protein Sorting	transport
YKR020W	VPS51	Vacuolar Protein Sorting	vesicle organization
YJL012C	VTC4	Vacuolar Transporter Chaperone	cell periphery
YJL012C	VTC4	Vacuolar Transporter Chaperone	cytoplasm
YJL012C	VTC4	Vacuolar Transporter Chaperone	endoplasmic reticulum
YJL012C	VTC4	Vacuolar Transporter Chaperone	fungal-type vacuole membrane
YJL012C	VTC4	Vacuolar Transporter Chaperone	inositol hexakisphosphate binding
YJL012C	VTC4	Vacuolar Transporter Chaperone	inositol phosphate-mediated signaling
YJL012C	VTC4	Vacuolar Transporter Chaperone	integral component of membrane
YJL012C	VTC4	Vacuolar Transporter Chaperone	intrinsic component of vacuolar membrane
YJL012C	VTC4	Vacuolar Transporter Chaperone	lysosomal microautophagy
YJL012C	VTC4	Vacuolar Transporter Chaperone	membrane
YJL012C	VTC4	Vacuolar Transporter Chaperone	polyphosphate biosynthetic process
YJL012C	VTC4	Vacuolar Transporter Chaperone	polyphosphate kinase activity
YJL012C	VTC4	Vacuolar Transporter Chaperone	polyphosphate metabolic process
YJL012C	VTC4	Vacuolar Transporter Chaperone	vacuolar membrane
YJL012C	VTC4	Vacuolar Transporter Chaperone	vacuolar transport
YJL012C	VTC4	Vacuolar Transporter Chaperone	vacuolar transporter chaperone complex
YJL012C	VTC4	Vacuolar Transporter Chaperone	vacuole
YJL012C	VTC4	Vacuolar Transporter Chaperone	vacuole fusion, non-autophagic
YFR007W	YFH7		ATPase activity
YFR007W	YFH7		ATP binding
YFR007W	YFH7		cellular_component
YFR007W	YFH7		kinase activity
YFR007W	YFH7		nucleotide binding
YFR007W	YFH7		phosphorylation
YFR007W	YFH7		transferase activity
YNL160W	YGP1	Yeast GlycoProtein	cellular amino acid metabolic process
YNL160W	YGP1	Yeast GlycoProtein	cell wall assembly
YNL160W	YGP1	Yeast GlycoProtein	extracellular region
YNL160W	YGP1	Yeast GlycoProtein	molecular_function
YNL237W	YTP1	Yeast putative Transmembrane Protein	biological_process
YNL237W	YTP1	Yeast putative Transmembrane Protein	integral component of membrane
YNL237W	YTP1	Yeast putative Transmembrane Protein	membrane
YNL237W	YTP1	Yeast putative Transmembrane Protein	molecular_function
tK(CUU)D2			cytosol
tK(CUU)D2			mitochondrial translation
tK(CUU)D2			mitochondrion
tK(CUU)D2			translational elongation
tK(CUU)D2			triplet codon-amino acid adaptor activity
YBR206W			biological_process
YBR206W			cellular_component
YBR206W			molecular_function
YDR102C			biological_process
YDR102C			cellular_component
YDR102C			molecular_function
YDR445C			biological_process
YDR445C			cellular_component
YDR445C			integral component of membrane
YDR445C			membrane
YDR445C			molecular_function
YDR514C			biological_process
YDR514C			mitochondrion
YDR514C			molecular_function
YDR514C			nucleic acid binding
YDR514C			nucleus
YFR009W-A			biological_process
YFR009W-A			cellular_component
YFR009W-A			molecular_function
YGL258W-A			biological_process
YGL258W-A			cellular_component
YGL258W-A			molecular_function
YKL131W			biological_process
YKL131W			cellular_component
YKL131W			molecular_function
YLR046C			biological_process
YLR046C			fungal-type vacuole
YLR046C			integral component of membrane
YLR046C			membrane
YLR046C			molecular_function
YLR046C			response to stress
YLR118C			carboxylic ester hydrolase activity
YLR118C			cytoplasm
YLR118C			fatty acid metabolic process
YLR118C			hydrolase activity
YLR118C			lipid metabolic process
YLR118C			nucleus
YLR118C			palmitoyl-(protein) hydrolase activity
YLR118C			protein deacylation
YLR118C			protein depalmitoylation
YLR434C			biological_process
YLR434C			cellular_component
YLR434C			molecular_function
YML020W			biological_process
YML020W			cellular_component
YML020W			molecular_function
YPR002C-A			biological_process
YPR002C-A			integral component of membrane
YPR002C-A			molecular_function
TERM	Enrichment Ratio
mitochondria	0.150943
ubiquitin	0.0849057
autophagy and/or vacuole	0.141509
catabolic process	0.122642
Quantification was determined by identifying the number of genes with at least 1 term associated with those genes, and then determining the ratio as compared to the entire list of suppressors (107 genes).
