# Supplementary material for: Exploiting mitochondrial and metabolic homeostasis as a vulnerability in NF1 deficient cells
Source: Oncotarget. 2017 Jul 18;9(22):15860–75. doi: 10.18632/oncotarget.19335 (PMC5882303; doi:10.18632/oncotarget.19335)
Supplement: Supplementary file 3 [file oncotarget-09-15860-s003.xlsx]

## Sheet: DMSO vs Y100
Supplementary Table 2: Comprehensive results table from DMSO/Y100 microarray experiment
Parametric p-value	FDR	WD	WY	Ratio_WD/WY	log2(WD/WY)	Ratio_WY/WD	log2(WY/WD)	Symbol	UniqueID	WD_1	WD_2	WD_3	WY_1	WY_3	Name	DefinedGenelist
0.0381814	0.623	3484.68	869.29	4.01	2.0036	0.249377	-2.0036	CPA4	ILMN_1784294	2858.91	5440.31	2720.59	1240.46	609.178	Homo sapiens carboxypeptidase A4 (CPA4), mRNA.
0.0062619	0.539	815.7	293.44	2.78	1.47508	0.359712	-1.47508	IFIT1	ILMN_1707695	780.324	972.882	714.909	330.879	260.24	Homo sapiens interferon-induced protein with tetratricopeptide repeats 1 (IFIT1), transcript variant 2, mRNA.	Hepatitis C
0.0085255	0.546	1482.92	567.1	2.61	1.38405	0.383142	-1.38405	CCNB1	ILMN_1712803	1401.74	1470.43	1582.11	692.327	464.525	Homo sapiens cyclin B1 (CCNB1), mRNA.	Activation of Src by Protein-tyrosine phosphatase alpha, AKAP95 role in mitosis and chromosome dynamics, Cell Cycle: G2/M Checkpoint, Cyclins and Cell Cycle Regulation, Estrogen-responsive protein Efp controls cell cycle and breast tumors growth, How Progesterone Initiates the Oocyte Maturation, Sonic Hedgehog (SHH) Receptor Ptc1 Regulates cell cycle, Stathmin and breast cancer resistance to anti…
0.0065993	0.539	1055.44	427.69	2.47	1.30451	0.404858	-1.30451	PLK1	ILMN_1736176	1195.88	881.01	1115.93	463.372	394.763	Homo sapiens polo-like kinase 1 (Drosophila) (PLK1), mRNA.	Cell Cycle: G2/M Checkpoint, Cell cycle, Oocyte meiosis, Progesterone-mediated oocyte maturation
0.0181284	0.582	1070.99	449.6	2.38	1.25096	0.420168	-1.25096	C13orf34	ILMN_1761486	1213.15	815.707	1241.4	417.678	483.957	Homo sapiens chromosome 13 open reading frame 34 (C13orf34), mRNA.
0.0109714	0.556	928.62	398.59	2.33	1.22033	0.429185	-1.22033	HCP5	ILMN_1803945	883.562	1003.23	903.382	481.512	329.942	Homo sapiens HLA complex P5 (HCP5), mRNA.
0.0140188	0.565	2404.75	1065.01	2.26	1.17632	0.442478	-1.17632	CENPA	ILMN_1801257	2495.49	2256.37	2469.71	1305.81	868.613	Homo sapiens centromere protein A (CENPA), transcript variant 2, mRNA.
0.006931	0.539	829.17	368.08	2.25	1.16993	0.444444	-1.16993	KIF18A	ILMN_2132161	884.742	711.635	905.446	334.435	405.111	Homo sapiens kinesin family member 18A (KIF18A), mRNA.
0.0016516	0.479	6664.36	2994.4	2.23	1.15704	0.44843	-1.15704	AURKA	ILMN_1680955	6871.14	6113.19	7046.58	3188.51	2812.12	Homo sapiens aurora kinase A (AURKA), transcript variant 5, mRNA.	Role of Ran in mitotic spindle regulation, Oocyte meiosis
0.0246998	0.609	4265.98	1920.98	2.22	1.15056	0.45045	-1.15056	HMMR	ILMN_2409220	4791.59	3376.62	4798.37	1644.8	2243.53	Homo sapiens hyaluronan-mediated motility receptor (RHAMM) (HMMR), transcript variant 1, mRNA.	ECM-receptor interaction
0.0013779	0.479	638.31	288.67	2.21	1.14405	0.452489	-1.14405	CCDC85A	ILMN_1669982	624.398	705.759	590.183	291.12	286.231	Homo sapiens coiled-coil domain containing 85A (CCDC85A), mRNA.
0.0192033	0.588	627.68	291	2.16	1.11103	0.462963	-1.11103	METTL7A	ILMN_1656285	730.146	488.353	693.534	304.8	277.831	Homo sapiens methyltransferase like 7A (METTL7A), mRNA.
0.0076279	0.539	2889.74	1340.9	2.16	1.11103	0.462963	-1.11103	DLGAP5	ILMN_3239771	2782.66	2779.72	3119.71	1551.47	1158.91	Homo sapiens discs, large (Drosophila) homolog-associated protein 5 (DLGAP5), mRNA.
6.23e-05	0.324	3405.34	1608.29	2.12	1.08406	0.471698	-1.08406	NEK2	ILMN_2051373	3378.83	3322.29	3517.86	1622.6	1594.1	Homo sapiens NIMA (never in mitosis gene a)-related kinase 2 (NEK2), mRNA.
0.0095592	0.546	3421.27	1629.33	2.1	1.07039	0.47619	-1.07039	DLGAP5	ILMN_1749829	3144.15	3265.91	3899.9	1840.85	1442.11	Homo sapiens discs, large (Drosophila) homolog-associated protein 5 (DLGAP5), mRNA.
0.028098	0.62	377.19	179.56	2.1	1.07039	0.47619	-1.07039	SYNC1	ILMN_1771261	307.951	494.384	352.476	189.073	170.524	Homo sapiens syncoilin, intermediate filament 1 (SYNC1), mRNA.
0.0080354	0.539	376.93	180.64	2.09	1.0635	0.478469	-1.0635	TNFAIP8L1	ILMN_1684346	431.87	319.861	387.684	187.307	174.219	Homo sapiens tumor necrosis factor, alpha-induced protein 8-like 1 (TNFAIP8L1), mRNA.
2.15e-05	0.186	423.71	203.83	2.08	1.05658	0.480769	-1.05658		ILMN_1819854	419.767	420.276	431.172	206.815	200.883	full-length cDNA clone CS0DA009YB08 of Neuroblastoma of Homo sapiens (human)
0.0086389	0.546	5683.3	2733.86	2.08	1.05658	0.480769	-1.05658	AURKA	ILMN_2357438	5938.63	5025.15	6151.29	3074.58	2430.89	Homo sapiens aurora kinase A (AURKA), transcript variant 3, mRNA.	Role of Ran in mitotic spindle regulation, Oocyte meiosis
0.0055013	0.539	1771.09	864.11	2.05	1.03562	0.487805	-1.03562	CENPF	ILMN_1664516	1770.81	1886.08	1663.38	972.19	768.046	Homo sapiens centromere protein F, 350/400ka (mitosin) (CENPF), mRNA.
0.0151125	0.565	323.82	157.71	2.05	1.03562	0.487805	-1.03562	C9orf84	ILMN_2387328	288.9	385.13	305.194	177.121	140.424	Homo sapiens chromosome 9 open reading frame 84 (C9orf84), transcript variant 1, mRNA.
0.0444589	0.635	471.59	231.39	2.04	1.02857	0.490196	-1.02857	CCNG2	ILMN_2228732	517.029	348.005	582.906	210.395	254.477	Homo sapiens cyclin G2 (CCNG2), mRNA.	p53 signaling pathway
0.0148294	0.565	2570.83	1264.98	2.03	1.02148	0.492611	-1.02148	CCNF	ILMN_1773119	2767.18	2436.04	2520.58	1508.03	1061.1	Homo sapiens cyclin F (CCNF), mRNA.
0.0072764	0.539	1109.17	548.94	2.02	1.01436	0.49505	-1.01436	NEK2	ILMN_1653822	994.423	1251.01	1096.9	598.855	503.182	Homo sapiens NIMA (never in mitosis gene a)-related kinase 2 (NEK2), mRNA.
0.0062691	0.539	417.73	206.83	2.02	1.01436	0.49505	-1.01436	LFNG	ILMN_1663080	422.585	475.738	362.577	209.784	203.913	Homo sapiens LFNG O-fucosylpeptide 3-beta-N-acetylglucosaminyltransferase (LFNG), transcript variant 1, mRNA.	Notch signaling pathway, Other types of O-glycan biosynthesis
0.0011088	0.473	407.95	204.41	2	1	0.5	-1		ILMN_1856238	400.874	393.498	430.404	216.458	193.034	yy43f04.s1 Soares melanocyte 2NbHM Homo sapiens cDNA clone IMAGE:274015 3, mRNA sequence
0.004052	0.539	423.82	213.14	1.99	0.992768	0.502513	-0.992768	PCDH18	ILMN_2229877	433.03	378.146	464.907	203.33	223.421	Homo sapiens protocadherin 18 (PCDH18), mRNA.
0.0096796	0.546	2317.04	1184.05	1.96	0.970854	0.510204	-0.970854	CENPE	ILMN_1716279	2411.16	2111.8	2442.99	1347.6	1040.35	Homo sapiens centromere protein E, 312kDa (CENPE), mRNA.
0.0044529	0.539	1434.51	735.74	1.95	0.963474	0.512821	-0.963474	CENPE	ILMN_2225718	1507.27	1304.35	1501.48	797.713	678.581	Homo sapiens centromere protein E, 312kDa (CENPE), mRNA.
0.029716	0.62	491.77	255.39	1.93	0.948601	0.518135	-0.948601	FOS	ILMN_1669523	520.52	383.844	595.23	255.629	255.144	Homo sapiens v-fos FBJ murine osteosarcoma viral oncogene homolog (FOS), mRNA.	B Cell Survival Pathway, BCR Signaling Pathway, Bone Remodelling, Cadmium induces DNA synthesis and proliferation in macrophages, EGF Signaling Pathway, EPO Signaling Pathway, Fc Epsilon Receptor I Signaling in Mast Cells, IGF-1 Signaling Pathway, IL 2 signaling pathway, IL 3 signaling pathway, IL 6 signaling pathway, IL-2 Receptor Beta Chain in T cell Activation, Inhibition of Cellular Prolifera…
0.0308574	0.62	2444.35	1264.68	1.93	0.948601	0.518135	-0.948601	PLAC8	ILMN_2093343	2543.71	2027.42	2831.89	1474.26	1084.89	Homo sapiens placenta-specific 8 (PLAC8), mRNA.
0.0444997	0.635	854.32	445.84	1.92	0.941106	0.520833	-0.941106	CLCC1	ILMN_1671933	953.597	634.37	1030.77	454.985	436.873	Homo sapiens chloride channel CLIC-like 1 (CLCC1), transcript variant 2, mRNA.
0.0084766	0.546	4369.23	2276.02	1.92	0.941106	0.520833	-0.941106	ASPM	ILMN_1815184	4730.68	3715.28	4745.7	2311.26	2241.32	Homo sapiens asp (abnormal spindle) homolog, microcephaly associated (Drosophila) (ASPM), mRNA.
0.0002094	0.34	1182.91	619	1.91	0.933573	0.52356	-0.933573	DEPDC1B	ILMN_2103685	1221.75	1148.54	1179.58	603.789	634.587	Homo sapiens DEP domain containing 1B (DEPDC1B), mRNA.
0.0151117	0.565	2007.55	1055.33	1.9	0.925999	0.526316	-0.925999	C5orf13	ILMN_1680738	1765.21	2403.46	1907.08	1120.45	993.997	Homo sapiens chromosome 5 open reading frame 13 (C5orf13), mRNA.
0.0473813	0.642	2560.63	1352.86	1.89	0.918386	0.529101	-0.918386	CDKN3	ILMN_1666305	2970.23	1932.97	2924.32	1224.85	1494.25	Homo sapiens cyclin-dependent kinase inhibitor 3 (CDK2-associated dual specificity phosphatase) (CDKN3), mRNA.
0.0165559	0.571	1646.83	876.11	1.88	0.910733	0.531915	-0.910733	FAM64A	ILMN_1728972	1608.24	1690.32	1642.96	1040.66	737.584	Homo sapiens family with sequence similarity 64, member A (FAM64A), mRNA.
0.0155483	0.565	5453.38	2921.88	1.87	0.903038	0.534759	-0.903038	CCNB2	ILMN_1801939	5238.39	5887.34	5258.72	3409.74	2503.83	Homo sapiens cyclin B2 (CCNB2), mRNA.	Estrogen-responsive protein Efp controls cell cycle and breast tumors growth, Cell cycle, Oocyte meiosis, p53 signaling pathway, Progesterone-mediated oocyte maturation
0.0027522	0.5	1151.39	619.86	1.86	0.895303	0.537634	-0.895303	FAM72D	ILMN_1719870	1041.99	1194.49	1226.39	605.118	634.957	Homo sapiens family with sequence similarity 72, member D (FAM72D), mRNA.
0.0484363	0.642	559.7	301.25	1.86	0.895303	0.537634	-0.895303	COL5A2	ILMN_1729117	510.547	725.787	473.187	267.21	339.615	Homo sapiens collagen, type V, alpha 2 (COL5A2), mRNA.	Amoebiasis, ECM-receptor interaction, Focal adhesion, Protein digestion and absorption
0.0034112	0.521	1257.57	675.2	1.86	0.895303	0.537634	-0.895303	SGOL2	ILMN_1746699	1239.71	1152.26	1392.29	690.697	660.042	Homo sapiens shugoshin-like 2 (S. pombe) (SGOL2), mRNA.
0.0111576	0.556	439.77	237.19	1.85	0.887525	0.540541	-0.887525	CDKN2B	ILMN_2376723	381.158	508.457	438.853	244.755	229.865	Homo sapiens cyclin-dependent kinase inhibitor 2B (p15, inhibits CDK4) (CDKN2B), transcript variant 2, mRNA.	Cell Cycle: G1/S Check Point , Cyclins and Cell Cycle Regulation, Cell cycle, Pathways in cancer, Small cell lung cancer, TGF-beta signaling pathway
0.0118186	0.562	547.84	300.44	1.82	0.863938	0.549451	-0.863938	NMI	ILMN_1739541	625.984	496.203	529.348	276.195	326.814	Homo sapiens N-myc (and STAT) interactor (NMI), mRNA.	IL-2 Receptor Beta Chain in T cell Activation, IL-7 Signal Transduction
0.0221424	0.602	2113.77	1161.76	1.82	0.863938	0.549451	-0.863938	MGC39900	ILMN_1740512	2168.94	2217.92	1963.25	978.353	1379.56	PREDICTED: Homo sapiens hypothetical protein MGC39900 (MGC39900), mRNA.
0.0255504	0.609	4826.43	2659.56	1.81	0.85599	0.552486	-0.85599	FAM83D	ILMN_1781943	4677.81	4562.15	5268.25	3174.69	2228.02	Homo sapiens family with sequence similarity 83, member D (FAM83D), mRNA.
0.005572	0.539	628.6	348.8	1.8	0.847997	0.555556	-0.847997	DKK1	ILMN_2174189	677.133	560.5	654.447	333.654	364.628	Homo sapiens dickkopf homolog 1 (Xenopus laevis) (DKK1), mRNA.	Wnt/LRP6 Signalling, Wnt signaling pathway
0.0252542	0.609	4131.49	2304.42	1.79	0.83996	0.558659	-0.83996	TNS3	ILMN_1667893	4312.5	3721.17	4394.52	2717.17	1954.37	Homo sapiens tensin 3 (TNS3), mRNA.
0.0178717	0.582	481.16	268.81	1.79	0.83996	0.558659	-0.83996	LOC100128007	ILMN_3179891	494.015	412.407	546.761	291.96	247.493	PREDICTED: Homo sapiens misc_RNA (LOC100128007), miscRNA.
0.0069913	0.539	827.73	463.9	1.78	0.831877	0.561798	-0.831877	LOC653820	ILMN_1701882	727.212	897.572	868.821	477.988	450.227	PREDICTED: Homo sapiens similar to family with sequence similarity 72, member A, transcript variant 1 (LOC653820), mRNA.
0.0111047	0.556	232	130.44	1.78	0.831877	0.561798	-0.831877	ACBD7	ILMN_1726388	250.363	199.074	250.553	125.852	135.192	PREDICTED: Homo sapiens acyl-Coenzyme A binding domain containing 7 (ACBD7), mRNA.
0.0105936	0.556	1071.86	606.46	1.77	0.823749	0.564972	-0.823749	SSBP2	ILMN_1711608	1074.87	966.158	1185.8	556.676	660.69	Homo sapiens single-stranded DNA binding protein 2 (SSBP2), mRNA.
0.0202741	0.594	698.36	395.52	1.77	0.823749	0.564972	-0.823749	RNASE4	ILMN_1776602	670.358	684.756	741.97	464.203	336.997	Homo sapiens ribonuclease, RNase A family, 4 (RNASE4), transcript variant 3, mRNA.
0.0364	0.623	2339.09	1329.42	1.76	0.815575	0.568182	-0.815575	CDCA3	ILMN_1737728	2252.1	2277.12	2495.54	1627.08	1086.21	Homo sapiens cell division cycle associated 3 (CDCA3), mRNA.
0.010054	0.552	1302.73	740.45	1.76	0.815575	0.568182	-0.815575	KIF14	ILMN_1808071	1359.36	1213.42	1340.35	660.455	830.143	Homo sapiens kinesin family member 14 (KIF14), mRNA.
0.0024412	0.494	1308.33	746.71	1.75	0.807355	0.571429	-0.807355	C20orf127	ILMN_1662640	1419.7	1292.72	1220.26	732.286	761.428	Homo sapiens chromosome 20 open reading frame 127 (C20orf127), mRNA.
0.0320333	0.62	594.07	338.52	1.75	0.807355	0.571429	-0.807355	SMARCA1	ILMN_2376263	557.455	648.143	580.286	282.007	406.362	Homo sapiens SWI/SNF related, matrix associated, actin dependent regulator of chromatin, subfamily a, member 1 (SMARCA1), transcript variant 1, mRNA.
0.0073034	0.539	653.12	376.36	1.74	0.799087	0.574713	-0.799087	DTNA	ILMN_1730201	690.021	629.474	641.402	339.74	416.924	Homo sapiens dystrobrevin, alpha (DTNA), transcript variant 7, mRNA.
0.0029895	0.514	7585.05	4393.83	1.73	0.790772	0.578035	-0.790772	ARL6IP1	ILMN_1708416	7482.51	7045.09	8278.32	4344.67	4443.55	Homo sapiens ADP-ribosylation factor-like 6 interacting protein 1 (ARL6IP1), mRNA.
0.0016025	0.479	3217.03	1859.22	1.73	0.790772	0.578035	-0.790772	KIF20B	ILMN_1712452	3313.31	2983.3	3368.28	1880.16	1838.51	Homo sapiens kinesin family member 20B (KIF20B), mRNA.
0.012381	0.564	648.38	376.89	1.72	0.782409	0.581395	-0.782409	TRIB2	ILMN_1714700	640.6	675.164	630.213	429.052	331.073	Homo sapiens tribbles homolog 2 (Drosophila) (TRIB2), mRNA.
0.0003432	0.343	2793.81	1622.39	1.72	0.782409	0.581395	-0.782409	BUB1	ILMN_2202948	2860.05	2711.92	2811.52	1669.29	1576.81	Homo sapiens BUB1 budding uninhibited by benzimidazoles 1 homolog (yeast) (BUB1), mRNA.	Cell cycle, Oocyte meiosis, Progesterone-mediated oocyte maturation
0.0067212	0.539	1442.43	836.59	1.72	0.782409	0.581395	-0.782409	NAV2	ILMN_2399300	1407.13	1566.36	1361.62	772.002	906.585	Homo sapiens neuron navigator 2 (NAV2), transcript variant 2, mRNA.
0.003038	0.514	692.11	405.11	1.71	0.773996	0.584795	-0.773996	BUB1B	ILMN_1797307	676.464	649.835	754.192	394.913	415.579	Homo sapiens BUB1 budding uninhibited by benzimidazoles 1 homolog beta (yeast) (BUB1B), mRNA.	Cell cycle
0.0355655	0.622	735.93	433.5	1.7	0.765535	0.588235	-0.765535	LYRM5	ILMN_1744534	687.426	786.729	736.986	361.143	520.36	Homo sapiens LYR motif containing 5 (LYRM5), mRNA.
0.0125223	0.564	1872.85	1099.75	1.7	0.765535	0.588235	-0.765535	DEPDC1	ILMN_1802819	1803.56	1824.46	1996.4	1240.36	975.08	Homo sapiens DEP domain containing 1 (DEPDC1), mRNA.
0.0415264	0.629	1016.35	599.93	1.69	0.757023	0.591716	-0.757023	MGC40489	ILMN_1701289	1118.13	837.688	1120.86	531.93	676.633	PREDICTED: Homo sapiens hypothetical protein MGC40489 (MGC40489), misc RNA.
0.0307879	0.62	319.1	188.82	1.69	0.757023	0.591716	-0.757023	UBE2C	ILMN_2265654	346.292	269.633	348.002	210.701	169.219	Homo sapiens ubiquitin-conjugating enzyme E2C (UBE2C), transcript variant 2, mRNA.	Ubiquitin mediated proteolysis
0.0066958	0.539	511.78	302.07	1.69	0.757023	0.591716	-0.757023	C9orf140	ILMN_3251592	527.67	489.014	519.489	332.873	274.111	Homo sapiens chromosome 9 open reading frame 140 (C9orf140), mRNA.
0.0307076	0.62	1131.17	669.42	1.69	0.757023	0.591716	-0.757023	LOC646993	ILMN_3294365	1065.63	1283.6	1058.16	774.416	578.66	PREDICTED: Homo sapiens similar to high-mobility group box 3 (LOC646993), mRNA.
0.0118413	0.562	3285.13	1958.44	1.68	0.748461	0.595238	-0.748461	CDCA8	ILMN_1709294	3156.36	3460.75	3245.63	2201.65	1742.09	Homo sapiens cell division cycle associated 8 (CDCA8), mRNA.
0.0158204	0.566	422.92	252.48	1.68	0.748461	0.595238	-0.748461	DEPDC1B	ILMN_1814600	408.994	378.387	488.797	240.603	264.934	Homo sapiens DEP domain containing 1B (DEPDC1B), mRNA.
0.010328	0.555	955.79	567.93	1.68	0.748461	0.595238	-0.748461	C15orf23	ILMN_2141807	920.416	938.518	1010.78	634.217	508.568	Homo sapiens chromosome 15 open reading frame 23 (C15orf23), mRNA.
0.0112298	0.556	6330.8	3791.57	1.67	0.739848	0.598802	-0.739848	TOP2A	ILMN_1686097	6258.35	5929.46	6837.56	3432.66	4188	Homo sapiens topoisomerase (DNA) II alpha 170kDa (TOP2A), mRNA.	Apoptotic DNA fragmentation and tissue homeostasis
0.0311861	0.62	821.58	494.98	1.66	0.731183	0.60241	-0.731183	C15orf23	ILMN_1652008	789.817	785.097	894.347	581.518	421.318	Homo sapiens chromosome 15 open reading frame 23 (C15orf23), mRNA.
0.0031242	0.516	474.45	286.14	1.66	0.731183	0.60241	-0.731183	SPAG16	ILMN_1768732	495.344	438.923	491.207	275.533	297.152	Homo sapiens sperm associated antigen 16 (SPAG16), transcript variant 2, mRNA.
0.0085649	0.546	606.68	365.3	1.66	0.731183	0.60241	-0.731183	CDC25C	ILMN_2294431	551.212	663.379	610.673	387.736	344.161	Homo sapiens cell division cycle 25 homolog C (S. pombe) (CDC25C), transcript variant 1, mRNA.	Activation of Src by Protein-tyrosine phosphatase alpha, cdc25 and chk1 Regulatory Pathway in response to DNA damage, Cell Cycle: G2/M Checkpoint, How Progesterone Initiates the Oocyte Maturation, RB Tumor Suppressor/Checkpoint Signaling in response to DNA damage, Regulation of cell cycle progression by Plk3, Sonic Hedgehog (SHH) Receptor Ptc1 Regulates cell cycle, Cell cycle, Oocyte meiosis, Pro…
0.0455464	0.639	2277.84	1379.87	1.65	0.722466	0.606061	-0.722466	CKAP2L	ILMN_1751776	2685.59	1876.94	2344.64	1257.16	1514.57	Homo sapiens cytoskeleton associated protein 2-like (CKAP2L), mRNA.
0.0086404	0.546	778.66	472.87	1.65	0.722466	0.606061	-0.722466	CDC25C	ILMN_2407619	824.705	686.879	833.41	471.69	474.05	Homo sapiens cell division cycle 25 homolog C (S. pombe) (CDC25C), transcript variant 1, mRNA.	Activation of Src by Protein-tyrosine phosphatase alpha, cdc25 and chk1 Regulatory Pathway in response to DNA damage, Cell Cycle: G2/M Checkpoint, How Progesterone Initiates the Oocyte Maturation, RB Tumor Suppressor/Checkpoint Signaling in response to DNA damage, Regulation of cell cycle progression by Plk3, Sonic Hedgehog (SHH) Receptor Ptc1 Regulates cell cycle, Cell cycle, Oocyte meiosis, Pro…
0.0056631	0.539	336.58	204.98	1.64	0.713696	0.609756	-0.713696	LOC653071	ILMN_1659365	315.57	373.1	323.863	200.165	209.92	PREDICTED: Homo sapiens similar to CG32820-PA, isoform A, transcript variant 5 (LOC653071), mRNA.
0.0277862	0.62	416.92	254.65	1.64	0.713696	0.609756	-0.713696	GCNT1	ILMN_1666545	400.46	476.314	379.944	227.023	285.636	Homo sapiens glucosaminyl (N-acetyl) transferase 1, core 2 (beta-1,6-N-acetylglucosaminyltransferase) (GCNT1), transcript variant 4, mRNA.	Metabolic pathways, Mucin type O-Glycan biosynthesis
0.0365078	0.623	1297.27	791.91	1.64	0.713696	0.609756	-0.713696	CDKN2D	ILMN_1748883	1442.37	1107.6	1366.57	892.069	702.993	Homo sapiens cyclin-dependent kinase inhibitor 2D (p19, inhibits CDK4) (CDKN2D), transcript variant 2, mRNA.	Cell Cycle: G2/M Checkpoint, Cyclins and Cell Cycle Regulation, Cell cycle
0.0385511	0.623	503.58	307.94	1.64	0.713696	0.609756	-0.713696	VAMP4	ILMN_1761363	431.206	618.681	478.677	302.086	313.913	Homo sapiens vesicle-associated membrane protein 4 (VAMP4), mRNA.	SNARE interactions in vesicular transport
0.0129946	0.564	315.02	191.68	1.64	0.713696	0.609756	-0.713696	LOC339535	ILMN_3240843	288.32	363.513	298.289	190.254	193.113	Homo sapiens hypothetical LOC339535 (LOC339535), non-coding RNA.
0.0156052	0.565	269.58	165.59	1.63	0.704872	0.613497	-0.704872	KIAA1333	ILMN_1680643	306.874	237.961	268.3	160.218	171.138	Homo sapiens KIAA1333 (KIAA1333), mRNA.
0.0281311	0.62	338.9	207.32	1.63	0.704872	0.613497	-0.704872	CDKN2B	ILMN_1723198	305.217	398.901	319.689	190.919	225.131	Homo sapiens cyclin-dependent kinase inhibitor 2B (p15, inhibits CDK4) (CDKN2B), transcript variant 1, mRNA.	Cell Cycle: G1/S Check Point , Cyclins and Cell Cycle Regulation, Cell cycle, Pathways in cancer, Small cell lung cancer, TGF-beta signaling pathway
0.0233489	0.605	1100.92	674.82	1.63	0.704872	0.613497	-0.704872	LOC100130550	ILMN_3267670	1083.01	953.332	1292.4	682.553	667.176	PREDICTED: Homo sapiens misc_RNA (LOC100130550), miscRNA.
0.0326055	0.62	491.48	303.65	1.62	0.695994	0.617284	-0.695994	DNAL1	ILMN_1730464	534.822	456.101	486.676	260.994	353.276	Homo sapiens dynein, axonemal, light chain 1 (DNAL1), mRNA.	Huntington's disease
0.0181877	0.582	312.6	192.6	1.62	0.695994	0.617284	-0.695994	NAV2	ILMN_3307221	346.54	299.506	294.32	173.39	213.945	Homo sapiens neuron navigator 2 (NAV2), transcript variant 2, mRNA.
0.0354478	0.622	364.26	225.71	1.61	0.687061	0.621118	-0.687061	TMSB15A	ILMN_1681737	325.01	439.821	338.109	212.078	240.215	Homo sapiens thymosin beta 15a (TMSB15A), mRNA.
0.0011446	0.473	440.77	274.13	1.61	0.687061	0.621118	-0.687061	CYP1B1	ILMN_1693338	449.697	446.194	426.758	262.544	286.231	Homo sapiens cytochrome P450, family 1, subfamily B, polypeptide 1 (CYP1B1), mRNA.	Metabolism of xenobiotics by cytochrome P450, Steroid hormone biosynthesis, Tryptophan metabolism
0.0348793	0.621	1078.42	671.75	1.61	0.687061	0.621118	-0.687061	POLR3GL	ILMN_1760667	1005.76	1312.95	949.771	672.98	670.514	Homo sapiens polymerase (RNA) III (DNA directed) polypeptide G (32kD)-like (POLR3GL), mRNA.	Cytosolic DNA-sensing pathway, Metabolic pathways, Purine metabolism, Pyrimidine metabolism, RNA polymerase
0.0218893	0.602	6282.7	3927.13	1.6	0.678072	0.625	-0.678072	UBE2C	ILMN_1714730	6265.92	5645.05	7011.12	4314.98	3574.14	Homo sapiens ubiquitin-conjugating enzyme E2C (UBE2C), transcript variant 6, mRNA.	Ubiquitin mediated proteolysis
0.0022594	0.479	636.24	397.7	1.6	0.678072	0.625	-0.678072	IFT74	ILMN_1777449	649.791	620.113	639.164	374.615	422.216	Homo sapiens intraflagellar transport 74 homolog (Chlamydomonas) (IFT74), transcript variant 2, mRNA.
0.0237689	0.605	515.94	324.84	1.59	0.669027	0.628931	-0.669027	DUSP10	ILMN_2401878	468.862	606.218	483.206	337.825	312.36	Homo sapiens dual specificity phosphatase 10 (DUSP10), transcript variant 3, mRNA.	MAPK signaling pathway
0.0356471	0.622	648.16	409.06	1.58	0.659925	0.632911	-0.659925	WRB	ILMN_1695092	583.276	660.33	707.001	356.118	469.875	Homo sapiens tryptophan rich basic protein (WRB), mRNA.
0.0368964	0.623	360.85	228.6	1.58	0.659925	0.632911	-0.659925	FAM117B	ILMN_1739942	362.274	363.353	356.953	192.845	270.99	Homo sapiens family with sequence similarity 117, member B (FAM117B), mRNA.
0.0338098	0.62	384.35	242.86	1.58	0.659925	0.632911	-0.659925	SNAP23	ILMN_1748911	366.995	363.912	425.127	211.007	279.525	Homo sapiens synaptosomal-associated protein, 23kDa (SNAP23), transcript variant 1, mRNA.	SNARE interactions in vesicular transport
0.0361187	0.623	531.48	336.68	1.58	0.659925	0.632911	-0.659925	ALPK1	ILMN_2078697	482.723	630.402	493.329	365.121	310.463	Homo sapiens alpha-kinase 1 (ALPK1), mRNA.
0.0426195	0.63	544.09	346.16	1.57	0.650765	0.636943	-0.650765		ILMN_1880052	479.983	607.396	552.473	395.722	302.809	602538216F1 NIH_MGC_59 Homo sapiens cDNA clone IMAGE:4659674 5, mRNA sequence
0.0005501	0.386	797.41	511.12	1.56	0.641546	0.641026	-0.641546	LOC643911	ILMN_1671800	793.094	777.546	822.235	498.531	524.021	PREDICTED: Homo sapiens hypothetical LOC643911 (LOC643911), mRNA.
0.0027026	0.498	2414.19	1548.26	1.56	0.641546	0.641026	-0.641546	ZMIZ1	ILMN_1771627	2251.23	2491.93	2508.16	1583.59	1513.71	Homo sapiens zinc finger, MIZ-type containing 1 (ZMIZ1), mRNA.
0.0016935	0.479	2520.28	1618.22	1.56	0.641546	0.641026	-0.641546	OIP5	ILMN_2196984	2533.42	2387.14	2647.06	1588.96	1648.01	Homo sapiens Opa interacting protein 5 (OIP5), mRNA.
0.0343555	0.621	4888.07	3128.6	1.56	0.641546	0.641026	-0.641546	CDC25B	ILMN_2338323	4382.03	5439.7	4899.62	3529.45	2773.27	Homo sapiens cell division cycle 25 homolog B (S. pombe) (CDC25B), transcript variant 2, mRNA.	Activation of Src by Protein-tyrosine phosphatase alpha, cdc25 and chk1 Regulatory Pathway in response to DNA damage, Cell Cycle: G2/M Checkpoint, RB Tumor Suppressor/Checkpoint Signaling in response to DNA damage, Sonic Hedgehog (SHH) Receptor Ptc1 Regulates cell cycle, Cell cycle, MAPK signaling pathway, Progesterone-mediated oocyte maturation
0.0096404	0.546	238.62	153.82	1.55	0.632268	0.645161	-0.632268	NCAM2	ILMN_1749962	228.216	257.614	231.1	142.849	165.626	Homo sapiens neural cell adhesion molecule 2 (NCAM2), mRNA.	Cell adhesion molecules (CAMs), Prion diseases
0.0110545	0.556	2523.82	1628.14	1.55	0.632268	0.645161	-0.632268	TTK	ILMN_1788166	2569.97	2268.67	2757.26	1574.24	1683.89	Homo sapiens TTK protein kinase (TTK), mRNA.	Cell cycle
0.0040731	0.539	282.5	182.04	1.55	0.632268	0.645161	-0.632268	ATPBD4	ILMN_2140207	281.858	272.308	293.753	170.895	193.903	Homo sapiens ATP binding domain 4 (ATPBD4), mRNA.
0.020105	0.594	1744.68	1128.49	1.55	0.632268	0.645161	-0.632268	SEC22C	ILMN_2290618	1584.46	1787.74	1874.83	1025.75	1241.52	Homo sapiens SEC22 vesicle trafficking protein homolog C (S. cerevisiae) (SEC22C), transcript variant 2, mRNA.
0.0007945	0.464	2248.12	1456.78	1.54	0.62293	0.649351	-0.62293	MT1F	ILMN_1718766	2355.02	2180.28	2212.84	1468.4	1445.26	Homo sapiens metallothionein 1F (MT1F), mRNA.
0.0389917	0.623	887.44	574.57	1.54	0.62293	0.649351	-0.62293	FNIP1	ILMN_1737343	844.816	821.736	1006.74	507.581	650.41	Homo sapiens folliculin interacting protein 1 (FNIP1), transcript variant 2, mRNA.
0.0160841	0.569	977.28	636.58	1.54	0.62293	0.649351	-0.62293	NDE1	ILMN_1739805	958.497	962.929	1011.27	712.768	568.535	Homo sapiens nudE nuclear distribution gene E homolog 1 (A. nidulans) (NDE1), mRNA.
0.0373857	0.623	1459.85	945.91	1.54	0.62293	0.649351	-0.62293	FAM46B	ILMN_1808011	1578.02	1305.07	1510.69	1076.01	831.546	Homo sapiens family with sequence similarity 46, member B (FAM46B), mRNA.
0.0222771	0.602	3065.2	1996.4	1.54	0.62293	0.649351	-0.62293	KIF11	ILMN_2143155	2925.6	2880.44	3417.47	1821	2188.71	Homo sapiens kinesin family member 11 (KIF11), mRNA.
0.0126372	0.564	539.15	350.41	1.54	0.62293	0.649351	-0.62293	BBS2	ILMN_2230035	566.114	501.167	552.376	321.47	381.963	Homo sapiens Bardet-Biedl syndrome 2 (BBS2), mRNA.
0.0154202	0.565	621	406.28	1.53	0.613532	0.653595	-0.613532	RBM45	ILMN_1680378	619.64	602.937	641.013	364.059	453.39	Homo sapiens RNA binding motif protein 45 (RBM45), mRNA.
0.0398191	0.627	1294.56	843.41	1.53	0.613532	0.653595	-0.613532	KPNA2	ILMN_1708160	1368.58	1081.23	1466.13	878.442	809.766	Homo sapiens karyopherin alpha 2 (RAG cohort 1, importin alpha 1) (KPNA2), mRNA. XM_001133262 XM_001133265 XM_001133267 XM_001133271	Mechanism of Protein Import into the Nucleus, Role of Ran in mitotic spindle regulation
0.0109177	0.556	792.71	517.33	1.53	0.613532	0.653595	-0.613532	SLC35E3	ILMN_1749521	793.766	716.066	876.379	514.686	519.994	Homo sapiens solute carrier family 35, member E3 (SLC35E3), mRNA.
0.0047711	0.539	816.32	535.06	1.53	0.613532	0.653595	-0.613532	B9D2	ILMN_1806999	852.645	748.766	852.043	534.56	535.563	Homo sapiens B9 protein domain 2 (B9D2), mRNA.
0.0015796	0.479	362.8	236.38	1.53	0.613532	0.653595	-0.613532	KCNMA1	ILMN_2297765	363.434	380.071	345.718	231.418	241.452	Homo sapiens potassium large conductance calcium-activated channel, subfamily M, alpha member 1 (KCNMA1), transcript variant 2, mRNA.	Pancreatic secretion, Salivary secretion, Vascular smooth muscle contraction
0.0130683	0.564	485.66	317.1	1.53	0.613532	0.653595	-0.613532	HCFC1R1	ILMN_2318568	512.541	513.764	435.012	301.577	333.424	Homo sapiens host cell factor C1 regulator 1 (XPO1 dependent) (HCFC1R1), transcript variant 3, mRNA.
0.0430031	0.631	415.09	271.17	1.53	0.613532	0.653595	-0.613532	MED7	ILMN_3306173	414.38	371.1	465.1	239.171	307.45	Homo sapiens mediator complex subunit 7 (MED7), transcript variant 1, mRNA.
0.0014518	0.479	1405.39	926.89	1.52	0.604071	0.657895	-0.604071	NUF2	ILMN_1658695	1358.42	1376.93	1484.05	916.234	937.662	Homo sapiens NUF2, NDC80 kinetochore complex component, homolog (S. cerevisiae) (NUF2), transcript variant 2, mRNA.
0.0049263	0.539	345.25	227.78	1.52	0.604071	0.657895	-0.604071	PAFAH2	ILMN_1682919	333.457	370.62	332.978	218.389	237.578	Homo sapiens platelet-activating factor acetylhydrolase 2, 40kDa (PAFAH2), mRNA.	Ether lipid metabolism, Metabolic pathways
0.010933	0.556	1047.75	691.18	1.52	0.604071	0.657895	-0.604071	LOC730432	ILMN_1697024	1065.21	1108.66	973.968	642.509	743.542	PREDICTED: Homo sapiens similar to serine/threonine/tyrosine interacting protein, transcript variant 1 (LOC730432), mRNA.
0.0341189	0.62	952.06	628.2	1.52	0.604071	0.657895	-0.604071	ANG	ILMN_1760727	1076.73	823.546	973.181	670.876	588.241	Homo sapiens angiogenin, ribonuclease, RNase A family, 5 (ANG), transcript variant 2, mRNA.
0.0120786	0.562	673.67	443.78	1.52	0.604071	0.657895	-0.604071	THOC1	ILMN_1802157	698.225	678.982	644.906	403.829	487.688	Homo sapiens THO complex 1 (THOC1), mRNA.	RNA transport, Spliceosome
0.000227	0.34	313.65	206.76	1.52	0.604071	0.657895	-0.604071	FLJ39632	ILMN_1803559	322.443	312.664	306.046	207.043	206.472	PREDICTED: Homo sapiens misc_RNA (FLJ39632), miscRNA.
0.0327521	0.62	3421.36	2254.36	1.52	0.604071	0.657895	-0.604071	MARCKS	ILMN_1807042	2997.42	3964.48	3370.26	2147.27	2366.79	Homo sapiens myristoylated alanine-rich protein kinase C substrate (MARCKS), mRNA.	Effects of calcineurin in Keratinocyte Differentiation, Fc gamma R-mediated phagocytosis
0.0262859	0.614	6539.84	4314.91	1.52	0.604071	0.657895	-0.604071	CKS2	ILMN_2072296	6858.22	5653.4	7214.08	4511.43	4126.95	Homo sapiens CDC28 protein kinase regulatory subunit 2 (CKS2), mRNA.
0.0434097	0.631	475.82	315.2	1.51	0.594549	0.662252	-0.594549	HDHD2	ILMN_1702265	514.619	442.925	472.609	272.476	364.628	Homo sapiens haloacid dehalogenase-like hydrolase domain containing 2 (HDHD2), mRNA.
0.0092977	0.546	1212.16	802.8	1.51	0.594549	0.662252	-0.594549	RBL2	ILMN_1756999	1092.59	1260.83	1292.89	789.975	815.839	Homo sapiens retinoblastoma-like 2 (p130) (RBL2), mRNA.	Cell cycle, TGF-beta signaling pathway
0.0434643	0.631	485.65	322.37	1.51	0.594549	0.662252	-0.594549	GPAM	ILMN_1758213	462.638	558.912	442.983	289.778	358.638	Homo sapiens glycerol-3-phosphate acyltransferase, mitochondrial (GPAM), nuclear gene encoding mitochondrial protein, mRNA.	Glycerolipid metabolism, Glycerophospholipid metabolism, Metabolic pathways
0.0228139	0.603	589.61	392.64	1.5	0.584963	0.666667	-0.584963	ASAP3	ILMN_1685441	566.281	644	562.062	355.15	434.082	Homo sapiens ArfGAP with SH3 domain, ankyrin repeat and PH domain 3 (ASAP3), mRNA.	Endocytosis, Fc gamma R-mediated phagocytosis
0.0254219	0.609	1269.82	844.01	1.5	0.584963	0.666667	-0.584963	ARHGAP19	ILMN_1688953	1428.76	1104.95	1296.94	864.73	823.785	Homo sapiens Rho GTPase activating protein 19 (ARHGAP19), mRNA.
0.040801	0.628	1801.17	1204.21	1.5	0.584963	0.666667	-0.584963	CCDC99	ILMN_1695357	1792.95	1588.1	2052.19	1101.17	1316.9	Homo sapiens coiled-coil domain containing 99 (CCDC99), mRNA.
0.0300267	0.62	1476.72	985.29	1.5	0.584963	0.666667	-0.584963	CDC25C	ILMN_1725260	1576.99	1331.14	1534.06	1095.07	886.513	Homo sapiens cell division cycle 25 homolog C (S. pombe) (CDC25C), transcript variant 2, mRNA.	Activation of Src by Protein-tyrosine phosphatase alpha, cdc25 and chk1 Regulatory Pathway in response to DNA damage, Cell Cycle: G2/M Checkpoint, How Progesterone Initiates the Oocyte Maturation, RB Tumor Suppressor/Checkpoint Signaling in response to DNA damage, Regulation of cell cycle progression by Plk3, Sonic Hedgehog (SHH) Receptor Ptc1 Regulates cell cycle, Cell cycle, Oocyte meiosis, Pro…
0.0204822	0.594	1380.69	917.84	1.5	0.584963	0.666667	-0.584963	EML1	ILMN_1729455	1247.54	1489.79	1416.14	846.952	994.656	Homo sapiens echinoderm microtubule associated protein like 1 (EML1), transcript variant 2, mRNA.
0.015444	0.565	570.3	381.31	1.5	0.584963	0.666667	-0.584963	TFAP2A	ILMN_2374115	571.445	516.171	628.851	364.856	398.506	Homo sapiens transcription factor AP-2 alpha (activating enhancer binding protein 2 alpha) (TFAP2A), transcript variant 2, mRNA.
0.0185692	0.584	2775.31	1868.29	1.49	0.575312	0.671141	-0.575312	SAP30	ILMN_1700896	2634.05	2571.18	3156.28	1905.31	1831.99	Homo sapiens Sin3A-associated protein, 30kDa (SAP30), mRNA.
0.0029313	0.511	344.13	230.61	1.49	0.575312	0.671141	-0.575312	ARHGAP11A	ILMN_1744830	343.311	337.244	352	243.875	218.066	Homo sapiens Rho GTPase activating protein 11A (ARHGAP11A), transcript variant 1, mRNA.
0.0485874	0.642	1173.71	786.46	1.49	0.575312	0.671141	-0.575312	KIAA1712	ILMN_2213199	1240.48	1093.93	1191.52	674.224	917.378	Homo sapiens KIAA1712 (KIAA1712), mRNA.
0.0090281	0.546	317.24	214.54	1.48	0.565597	0.675676	-0.565597	TMEM118	ILMN_1738093	344.636	312.742	296.21	223.354	206.071	Homo sapiens transmembrane protein 118 (TMEM118), mRNA.
0.0254634	0.609	1166.91	786.51	1.48	0.565597	0.675676	-0.565597	HYLS1	ILMN_1747078	1236.3	1008.57	1274.31	778.377	794.729	Homo sapiens hydrolethalus syndrome 1 (HYLS1), mRNA.
0.0371888	0.623	3736.19	2521.22	1.48	0.565597	0.675676	-0.565597	ARL6IP5	ILMN_1769810	3669.49	4114	3454.74	2241.65	2835.66	Homo sapiens ADP-ribosylation-like factor 6 interacting protein 5 (ARL6IP5), mRNA.
0.0032435	0.516	6110.18	4141.26	1.48	0.565597	0.675676	-0.565597	MT1E	ILMN_2173611	6532.38	6006.21	5814.2	4121.77	4160.84	Homo sapiens metallothionein 1E (MT1E), mRNA.
0.0100066	0.552	1302.29	879.8	1.48	0.565597	0.675676	-0.565597	AKTIP	ILMN_2377240	1232.39	1416.81	1264.92	835.887	926.016	Homo sapiens AKT interacting protein (AKTIP), transcript variant 1, mRNA.
0.0002875	0.34	265.02	179.71	1.47	0.555816	0.680272	-0.555816	C14orf167	ILMN_3187771	264.456	258.979	271.781	177.77	181.663	Homo sapiens chromosome 14 open reading frame 167 (C14orf167), transcript variant 2, non-coding RNA.
0.0107694	0.556	1880.58	1287.16	1.46	0.545968	0.684932	-0.545968	BRD8	ILMN_1701711	1889.22	1779.65	1978.14	1383.27	1197.73	Homo sapiens bromodomain containing 8 (BRD8), transcript variant 3, mRNA.
0.003047	0.514	830.17	567.73	1.46	0.545968	0.684932	-0.545968	GBAS	ILMN_1778611	779.317	847.962	865.779	559.411	576.174	Homo sapiens glioblastoma amplified sequence (GBAS), mRNA.
0.0021388	0.479	764.52	521.9	1.46	0.545968	0.684932	-0.545968		ILMN_1847308	785.448	722.204	787.753	529.303	514.599	Human mRNA for KIAA0280 gene, partial cds
0.0003049	0.34	5527.98	3788.87	1.46	0.545968	0.684932	-0.545968	SCG5	ILMN_2065773	5458.91	5436.15	5692.5	3764.43	3813.47	Homo sapiens secretogranin V (7B2 protein) (SCG5), mRNA.
0.0123967	0.564	604.02	413.35	1.46	0.545968	0.684932	-0.545968	MNS1	ILMN_2157240	607.457	559.58	648.313	389.886	438.225	Homo sapiens meiosis-specific nuclear structural 1 (MNS1), mRNA.
0.0073814	0.539	283.82	196.28	1.45	0.536053	0.689655	-0.536053	MSI2	ILMN_1713088	271.418	307.905	273.57	201.896	190.827	Homo sapiens musashi homolog 2 (Drosophila) (MSI2), transcript variant 1, mRNA.	mRNA surveillance pathway
0.0141143	0.565	1496.26	1033.19	1.45	0.536053	0.689655	-0.536053	LOC644033	ILMN_1735955	1476.09	1544.74	1469.1	942.189	1132.99	PREDICTED: Homo sapiens similar to similar to RPL23AP7 protein (LOC644033), mRNA.
0.0166317	0.571	647.96	447.91	1.45	0.536053	0.689655	-0.536053	RTN4IP1	ILMN_1758827	645.278	718.708	586.592	451.397	444.447	Homo sapiens reticulon 4 interacting protein 1 (RTN4IP1), nuclear gene encoding mitochondrial protein, mRNA.
0.0312399	0.62	273.02	188.94	1.45	0.536053	0.689655	-0.536053	PDIK1L	ILMN_1806328	278.71	257.159	283.936	167.989	212.494	Homo sapiens PDLIM1 interacting kinase 1 like (PDIK1L), mRNA.
0.0194933	0.591	537.43	371.3	1.45	0.536053	0.689655	-0.536053	CRBN	ILMN_2225735	517.777	526.391	569.524	337.476	408.508	Homo sapiens cereblon (CRBN), mRNA.
0.0139285	0.565	7617.77	5267.83	1.45	0.536053	0.689655	-0.536053	UBE2C	ILMN_2301083	7883.87	7054.23	7948.66	5640.1	4920.13	Homo sapiens ubiquitin-conjugating enzyme E2C (UBE2C), transcript variant 3, mRNA.	Ubiquitin mediated proteolysis
0.0095311	0.546	272.97	189.85	1.44	0.526069	0.694444	-0.526069	RCAN3	ILMN_1688299	260.56	290.756	268.488	178.925	201.44	Homo sapiens RCAN family member 3 (RCAN3), mRNA.
0.0322907	0.62	2902.72	2019.19	1.44	0.526069	0.694444	-0.526069	NRP1	ILMN_1699574	2830.98	2720.32	3175.86	1826.38	2232.35	Homo sapiens neuropilin 1 (NRP1), transcript variant 1, mRNA.	Axon guidance
0.0253951	0.609	4718.73	3280.14	1.44	0.526069	0.694444	-0.526069	HMMR	ILMN_1781942	4361.4	4841.54	4975.83	3606.02	2983.72	Homo sapiens hyaluronan-mediated motility receptor (RHAMM) (HMMR), transcript variant 2, mRNA.	ECM-receptor interaction
0.028072	0.62	290.71	202.34	1.44	0.526069	0.694444	-0.526069	PTGER4	ILMN_1795930	273.572	324.803	276.489	187.822	217.985	Homo sapiens prostaglandin E receptor 4 (subtype EP4) (PTGER4), mRNA.	Eicosanoid Metabolism, Neuroactive ligand-receptor interaction
0.0378435	0.623	1803.06	1250.5	1.44	0.526069	0.694444	-0.526069	C3orf26	ILMN_2215545	2059.57	1818.66	1564.97	1264.18	1236.97	Homo sapiens chromosome 3 open reading frame 26 (C3orf26), mRNA.
0.0309375	0.62	1466.21	1015.5	1.44	0.526069	0.694444	-0.526069	FAHD1	ILMN_2246661	1551.34	1561.36	1301.29	941.701	1095.09	Homo sapiens fumarylacetoacetate hydrolase domain containing 1 (FAHD1), transcript variant 2, mRNA.
0.049715	0.643	799.07	560.1	1.43	0.516015	0.699301	-0.516015	WDFY1	ILMN_1676448	784.524	811.058	801.855	482.811	649.762	Homo sapiens WD repeat and FYVE domain containing 1 (WDFY1), mRNA.
0.0395176	0.625	420.45	294.42	1.43	0.516015	0.699301	-0.516015	USP48	ILMN_1738572	380.909	438.107	445.385	264.751	327.422	Homo sapiens ubiquitin specific peptidase 48 (USP48), transcript variant 2, mRNA.
0.0002483	0.34	262.38	183.2	1.43	0.516015	0.699301	-0.516015	CEP70	ILMN_1741350	260.063	267.116	260.029	186.426	180.028	Homo sapiens centrosomal protein 70kDa (CEP70), mRNA.
0.043766	0.631	441.3	308.13	1.43	0.516015	0.699301	-0.516015	FUT8	ILMN_1741422	438.751	510.778	383.479	306.926	309.344	Homo sapiens fucosyltransferase 8 (alpha (1,6) fucosyltransferase) (FUT8), transcript variant 3, mRNA.	Glycosaminoglycan biosynthesis - keratan sulfate, Metabolic pathways, N-Glycan biosynthesis
0.0177454	0.582	6353.18	4440.98	1.43	0.516015	0.699301	-0.516015	CEP55	ILMN_1747016	6169.39	6216.53	6686.26	4054.85	4863.87	Homo sapiens centrosomal protein 55kDa (CEP55), mRNA.
0.0002459	0.34	9402.17	6574.61	1.43	0.516015	0.699301	-0.516015	DKK1	ILMN_1773337	9230.5	9351.31	9629.12	6520.73	6628.94	Homo sapiens dickkopf homolog 1 (Xenopus laevis) (DKK1), mRNA.	Wnt/LRP6 Signalling, Wnt signaling pathway
0.0011364	0.473	492.02	342.92	1.43	0.516015	0.699301	-0.516015	DNAL4	ILMN_1801845	502.322	496.865	477.232	352.777	333.336	Homo sapiens dynein, axonemal, light chain 4 (DNAL4), mRNA.	Huntington's disease
0.0295278	0.62	562.32	393.24	1.43	0.516015	0.699301	-0.516015		ILMN_1846922	566.864	570.961	549.375	443.684	348.539	TC125227 Human breast cancer tissue, large insert, pCMV expression library Homo sapiens cDNA clone TC125227 5 similar to Homo sapiens LOC399828 (LOC387724), mRNA sequence
0.0119303	0.562	1016.07	710.99	1.43	0.516015	0.699301	-0.516015	LOC100130291	ILMN_3190972	919.91	1083.61	1052.34	712.384	709.59	PREDICTED: Homo sapiens misc_RNA (LOC100130291), miscRNA.
0.0038691	0.539	528.03	369.15	1.43	0.516015	0.699301	-0.516015	LOC100129585	ILMN_3256868	499.248	547.886	538.246	357.439	381.254	PREDICTED: Homo sapiens similar to hCG2011544 (LOC100129585), mRNA.
0.0064543	0.539	635.22	448.73	1.42	0.505891	0.704225	-0.505891	BTN3A2	ILMN_1676528	598.282	683.822	626.518	452.5	444.989	Homo sapiens butyrophilin, subfamily 3, member A2 (BTN3A2), mRNA.
0.04861	0.642	493.92	348.24	1.42	0.505891	0.704225	-0.505891	RGS12	ILMN_1722834	556.955	420.683	514.273	354.359	342.237	Homo sapiens regulator of G-protein signaling 12 (RGS12), transcript variant 2, mRNA.
0.0169822	0.577	2625.5	1849.94	1.42	0.505891	0.704225	-0.505891	TCEAL3	ILMN_1749478	2703.95	2694.95	2483.62	1699.77	2013.37	Homo sapiens transcription elongation factor A (SII)-like 3 (TCEAL3), transcript variant 2, mRNA.
0.033401	0.62	368.63	258.92	1.42	0.505891	0.704225	-0.505891	MGC16169	ILMN_1769601	349.687	418.165	342.579	275.947	242.939	Homo sapiens hypothetical protein MGC16169 (MGC16169), mRNA.
0.0028761	0.505	360.71	253.61	1.42	0.505891	0.704225	-0.505891	PPP2R2B	ILMN_2298365	381.572	344.756	356.763	251.343	255.895	Homo sapiens protein phosphatase 2 (formerly 2A), regulatory subunit B, beta isoform (PPP2R2B), transcript variant 5, mRNA.	Chagas disease (American trypanosomiasis), Hepatitis C, mRNA surveillance pathway, Tight junction
0.0223241	0.602	1235.29	868.99	1.42	0.505891	0.704225	-0.505891	MGAT2	ILMN_2342240	1121.53	1327.28	1266.3	814.656	926.954	Homo sapiens mannosyl (alpha-1,6-)-glycoprotein beta-1,2-N-acetylglucosaminyltransferase (MGAT2), mRNA.	Metabolic pathways, N-Glycan biosynthesis
0.000361	0.343	240.11	168.95	1.42	0.505891	0.704225	-0.505891	LOC729952	ILMN_3220861	233.61	243.131	243.716	170.682	167.229	PREDICTED: Homo sapiens misc_RNA (LOC729952), miscRNA.
0.0388989	0.623	690.72	491.07	1.41	0.495695	0.70922	-0.495695	CASK	ILMN_1654773	673.118	690.448	709.051	432.337	557.776	Homo sapiens calcium/calmodulin-dependent serine protein kinase (MAGUK family) (CASK), mRNA.	Synaptic Proteins at the Synaptic Junction, Tight junction
0.0069477	0.539	635.94	449.51	1.41	0.495695	0.70922	-0.495695	SPG11	ILMN_1665049	587.943	658.806	663.993	442.126	457.009	Homo sapiens spastic paraplegia 11 (autosomal recessive) (SPG11), transcript variant 1, mRNA.
0.0306402	0.62	441.79	313.38	1.41	0.495695	0.70922	-0.495695	C8orf13	ILMN_1687213	423.746	498.436	408.257	330.879	296.81	Homo sapiens chromosome 8 open reading frame 13 (C8orf13), mRNA.
0.0236658	0.605	631.29	447.48	1.41	0.495695	0.70922	-0.495695	ETS2	ILMN_1720158	613.214	583.198	703.487	469.47	426.527	Homo sapiens v-ets erythroblastosis virus E26 oncogene homolog 2 (avian) (ETS2), mRNA.	Keratinocyte Differentiation, METS affect on Macrophage Differentiation, Dorso-ventral axis formation
0.042807	0.63	824.77	583.08	1.41	0.495695	0.70922	-0.495695	GJA1	ILMN_1727087	847.257	826.131	801.561	509.73	666.991	Homo sapiens gap junction protein, alpha 1, 43kDa (GJA1), mRNA.	Inactivation of Gsk3 by AKT causes accumulation of b-catenin in Alveolar Macrophages, Arrhythmogenic right ventricular cardiomyopathy (ARVC), Gap junction
0.0026596	0.497	255.19	180.63	1.41	0.495695	0.70922	-0.495695	NPHP1	ILMN_1764127	255.587	255.493	254.492	171.82	189.882	Homo sapiens nephronophthisis 1 (juvenile) (NPHP1), transcript variant 2, mRNA.
0.0030951	0.516	201.12	142.28	1.41	0.495695	0.70922	-0.495695	PCDH18	ILMN_1799026	208.541	202.846	192.299	147.049	137.664	Homo sapiens protocadherin 18 (PCDH18), mRNA.
0.029637	0.62	235.24	167.09	1.41	0.495695	0.70922	-0.495695		ILMN_1863185	228.465	263.308	216.383	157.521	177.234	Homo sapiens cDNA FLJ30340 fis, clone BRACE2007411
0.0066276	0.539	5960.76	4224.09	1.41	0.495695	0.70922	-0.495695	PTTG3P	ILMN_2049021	6128.88	5814.61	5942.96	4499.14	3965.85	Homo sapiens pituitary tumor-transforming 3 (pseudogene) (PTTG3P), non-coding RNA.
0.0191678	0.588	460.23	327.47	1.41	0.495695	0.70922	-0.495695	IFT52	ILMN_2063500	439.166	453.233	489.761	301.832	355.296	Homo sapiens intraflagellar transport 52 homolog (Chlamydomonas) (IFT52), mRNA.
0.0389524	0.623	480.88	340.29	1.41	0.495695	0.70922	-0.495695	BTBD3	ILMN_2334350	434.025	513.018	499.406	308.969	374.786	Homo sapiens BTB (POZ) domain containing 3 (BTBD3), transcript variant 1, mRNA.
0.0107209	0.556	727.82	517.86	1.41	0.495695	0.70922	-0.495695	HERC4	ILMN_2370160	664.085	756.637	767.298	513.376	522.373	Homo sapiens hect domain and RLD 4 (HERC4), transcript variant 2, mRNA.	Ubiquitin mediated proteolysis
0.0231313	0.605	335.81	238.77	1.41	0.495695	0.70922	-0.495695	LOC100130746	ILMN_3187357	310.27	355.787	343.054	220.557	258.483	PREDICTED: Homo sapiens misc_RNA (LOC100130746), miscRNA.
0.0297998	0.62	343.19	243.02	1.41	0.495695	0.70922	-0.495695	FAM72B	ILMN_3243986	304.058	364.63	364.579	256.845	229.947	Homo sapiens family with sequence similarity 72, member B (FAM72B), mRNA.
0.0476307	0.642	2610.67	1866.67	1.4	0.485427	0.714286	-0.485427	HMG20B	ILMN_1651315	2811.19	2314.15	2735.1	2042.83	1705.71	Homo sapiens high-mobility group 20B (HMG20B), mRNA.
0.0473475	0.642	328.18	234.68	1.4	0.485427	0.714286	-0.485427	RGL1	ILMN_1654398	312.009	377.505	300.086	220.247	250.066	Homo sapiens ral guanine nucleotide dissociation stimulator-like 1 (RGL1), mRNA.
0.0128761	0.564	2284.77	1626.4	1.4	0.485427	0.714286	-0.485427	C14orf106	ILMN_1666208	2476.4	2109.09	2283.56	1579.31	1674.89	Homo sapiens chromosome 14 open reading frame 106 (C14orf106), mRNA.
0.0008648	0.473	631.76	451.39	1.4	0.485427	0.714286	-0.485427	C2orf64	ILMN_1683065	623.647	653.642	618.545	444.785	458.094	Homo sapiens chromosome 2 open reading frame 64 (C2orf64), mRNA.
0.0127466	0.564	591.09	421.1	1.4	0.485427	0.714286	-0.485427	CAPN2	ILMN_1716057	612.713	600.499	561.287	392.039	452.305	Homo sapiens calpain 2, (m/II) large subunit (CAPN2), mRNA.	mCalpain and friends in Cell motility, Role of MEF2D in T-cell Apoptosis, Alzheimer's disease, Apoptosis, Focal adhesion, Protein processing in endoplasmic reticulum
0.0168633	0.574	584.85	418.06	1.4	0.485427	0.714286	-0.485427	KDM5B	ILMN_1755727	558.121	622.895	575.437	388.273	450.136	Homo sapiens lysine (K)-specific demethylase 5B (KDM5B), mRNA.
0.0058611	0.539	196.27	140.15	1.4	0.485427	0.714286	-0.485427	MAFB	ILMN_1764709	205.966	191.066	192.115	133.52	147.118	Homo sapiens v-maf musculoaponeurotic fibrosarcoma oncogene homolog B (avian) (MAFB), mRNA.
0.0107799	0.556	697.19	497.79	1.4	0.485427	0.714286	-0.485427	C3orf31	ILMN_1793724	667.598	760.918	667.111	509.917	485.958	Homo sapiens chromosome 3 open reading frame 31 (C3orf31), mRNA.
0.0190894	0.588	754.55	539.7	1.4	0.485427	0.714286	-0.485427	SUOX	ILMN_1803745	809.988	699.801	757.908	506.18	575.437	Homo sapiens sulfite oxidase (SUOX), nuclear gene encoding mitochondrial protein, transcript variant 1, mRNA.	Sulfur metabolism
0.0019704	0.479	601.53	430.34	1.4	0.485427	0.714286	-0.485427	ANKS1A	ILMN_1813669	629.992	578.083	597.657	427.776	432.912	Homo sapiens ankyrin repeat and sterile alpha motif domain containing 1A (ANKS1A), mRNA.
0.027819	0.62	2989.9	2133.97	1.4	0.485427	0.714286	-0.485427	BIRC5	ILMN_2349459	3231.28	2676.08	3090.98	2019.95	2254.43	Homo sapiens baculoviral IAP repeat-containing 5 (BIRC5), transcript variant 1, mRNA.	B Cell Survival Pathway, Colorectal cancer, Pathways in cancer
0.0391788	0.623	564.91	404.82	1.4	0.485427	0.714286	-0.485427	LOC100133923	ILMN_3236021	602.702	487.858	613.102	403.197	406.452	PREDICTED: Homo sapiens hypothetical protein LOC100133923 (LOC100133923), mRNA.
0.0483468	0.642	5636.97	4062.51	1.39	0.475085	0.719424	-0.475085	M6PRBP1	ILMN_1660021	5575.92	6481.9	4955.86	3977.53	4149.31	Homo sapiens mannose-6-phosphate receptor binding protein 1 (M6PRBP1), mRNA.
0.0076516	0.539	512.27	368.76	1.39	0.475085	0.719424	-0.475085	ARF3	ILMN_1682938	520.77	480.022	537.762	355.766	382.229	Homo sapiens ADP-ribosylation factor 3 (ARF3), mRNA.
0.0085836	0.546	217.32	155.91	1.39	0.475085	0.719424	-0.475085	FOLR3	ILMN_1730454	234.107	205.976	212.852	151.57	160.383	Homo sapiens folate receptor 3 (gamma) (FOLR3), mRNA.	Endocytosis
0.0227841	0.603	780.34	560.06	1.39	0.475085	0.719424	-0.475085	MCEE	ILMN_1735347	823.779	726.555	793.922	516.931	606.779	Homo sapiens methylmalonyl CoA epimerase (MCEE), mRNA.	Glyoxylate and dicarboxylate metabolism, Metabolic pathways, Propanoate metabolism, Valine, leucine and isoleucine degradation
0.0489832	0.642	520.71	374.34	1.39	0.475085	0.719424	-0.475085	MGC39900	ILMN_1737283	494.098	579.089	493.425	414.865	337.782	Homo sapiens hypothetical protein MGC39900 (MGC39900), mRNA.
0.0011639	0.473	808.13	581.52	1.39	0.475085	0.719424	-0.475085	IRS1	ILMN_1759232	787.885	813.985	822.921	598.002	565.499	Homo sapiens insulin receptor substrate 1 (IRS1), mRNA.	Growth Hormone Signaling Pathway, IGF-1 Signaling Pathway, IL 4 signaling pathway, IL-2 Receptor Beta Chain in T cell Activation, Insulin Signaling Pathway, Multiple antiapoptotic pathways from IGF-1R signaling lead to BAD phosphorylation, Regulation of eIF4e and p70 S6 Kinase, Adipocytokine signaling pathway, Aldosterone-regulated sodium reabsorption, Insulin signaling pathway, Neurotrophin sign…
0.0463323	0.641	421.72	304.29	1.39	0.475085	0.719424	-0.475085	ACAD11	ILMN_1761058	431.952	408.438	425.127	267.128	346.612	Homo sapiens acyl-Coenzyme A dehydrogenase family, member 11 (ACAD11), mRNA.
0.032513	0.62	456.39	328.96	1.39	0.475085	0.719424	-0.475085	NARS2	ILMN_1797332	457.743	482.742	430.213	297.35	363.922	Homo sapiens asparaginyl-tRNA synthetase 2, mitochondrial (putative) (NARS2), nuclear gene encoding mitochondrial protein, mRNA.	Aminoacyl-tRNA biosynthesis
0.0448367	0.636	566.26	408.4	1.39	0.475085	0.719424	-0.475085	BIRC5	ILMN_1803124	609.876	546.049	545.212	458.208	364.01	Homo sapiens baculoviral IAP repeat-containing 5 (BIRC5), transcript variant 3, mRNA.	B Cell Survival Pathway, Colorectal cancer, Pathways in cancer
0.0105825	0.556	235.71	169.64	1.39	0.475085	0.719424	-0.475085	MSI2	ILMN_1804448	226.806	253.527	227.742	162.304	177.312	Homo sapiens musashi homolog 2 (Drosophila) (MSI2), transcript variant 2, mRNA.	mRNA surveillance pathway
0.0009971	0.473	415.87	298.76	1.39	0.475085	0.719424	-0.475085	LOC143543	ILMN_2119421	406.674	426.78	414.389	291.624	306.074	Homo sapiens RNA binding motif protein, X-linked pseudogene (LOC143543) on chromosome 11.
0.0352288	0.622	2046.21	1476.33	1.39	0.475085	0.719424	-0.475085	GPSM2	ILMN_2139816	1869.28	2081.96	2201.42	1608.96	1354.64	Homo sapiens G-protein signalling modulator 2 (AGS3-like, C. elegans) (GPSM2), mRNA.
0.0135776	0.564	721.63	522.54	1.38	0.464668	0.724638	-0.464668	ZFP90	ILMN_1684628	707.102	772.057	688.364	493.594	553.182	Homo sapiens zinc finger protein 90 homolog (mouse) (ZFP90), mRNA.
0.0093015	0.546	4515.21	3260.88	1.38	0.464668	0.724638	-0.464668	ADD1	ILMN_1759252	4619.97	4549.46	4379.61	3048.15	3488.46	Homo sapiens adducin 1 (alpha) (ADD1), transcript variant 4, mRNA.	Synaptic Proteins at the Synaptic Junction
0.023729	0.605	2968.96	2144.11	1.38	0.464668	0.724638	-0.464668	TFAP2A	ILMN_1765574	3130	2674.84	3125.87	2250.55	2042.69	Homo sapiens transcription factor AP-2 alpha (activating enhancer binding protein 2 alpha) (TFAP2A), transcript variant 3, mRNA.
0.0141678	0.565	216.82	157.1	1.38	0.464668	0.724638	-0.464668		ILMN_1829989	209.704	228.867	212.388	146.58	168.377	Homo sapiens cDNA: FLJ23004 fis, clone LNG00391
0.0250153	0.609	1771.34	1283.63	1.38	0.464668	0.724638	-0.464668	LMO4	ILMN_2117171	1877.14	1731.17	1710.28	1172.85	1404.87	Homo sapiens LIM domain only 4 (LMO4), mRNA.
0.0012892	0.473	194.9	140.86	1.38	0.464668	0.724638	-0.464668	FGGY	ILMN_3182171	200.982	187.766	196.177	139.084	142.657	Homo sapiens FGGY carbohydrate kinase domain containing (FGGY), transcript variant 1, mRNA.
0.0054921	0.539	778.76	565.79	1.38	0.464668	0.724638	-0.464668	CYB561D1	ILMN_3256325	808.222	737.312	792.551	546.596	585.661	Homo sapiens cytochrome b-561 domain containing 1 (CYB561D1), transcript variant 2, mRNA.
0.0087349	0.546	180.92	131.15	1.38	0.464668	0.724638	-0.464668	C14orf167	ILMN_3261811	172.129	177.299	194.053	126.954	135.493	Homo sapiens chromosome 14 open reading frame 167 (C14orf167), transcript variant 1, non-coding RNA.
0.0478111	0.642	941.15	687.52	1.37	0.454176	0.729927	-0.454176	CDCA2	ILMN_1660654	962.891	876.765	987.449	770.458	613.518	Homo sapiens cell division cycle associated 2 (CDCA2), mRNA.
0.0329909	0.62	452.41	331.36	1.37	0.454176	0.729927	-0.454176	ZNF337	ILMN_1663160	446.546	479.527	432.42	300.477	365.421	Homo sapiens zinc finger protein 337 (ZNF337), mRNA.
0.0350181	0.622	855.45	625.62	1.37	0.454176	0.729927	-0.454176	CHMP2A	ILMN_1671893	907.17	863.349	799.309	568.945	687.952	Homo sapiens chromatin modifying protein 2A (CHMP2A), transcript variant 1, mRNA.	Endocytosis
1.26e-05	0.186	3762.96	2738.07	1.37	0.454176	0.729927	-0.454176	LOC651202	ILMN_1679587	3733.67	3776.44	3778.95	2728.48	2747.7	PREDICTED: Homo sapiens similar to large subunit ribosomal protein L36a (LOC651202), mRNA.
0.0024682	0.494	686.1	499.28	1.37	0.454176	0.729927	-0.454176	C11orf67	ILMN_1779163	703.752	695.039	660.291	484.761	514.233	Homo sapiens chromosome 11 open reading frame 67 (C11orf67), mRNA.
0.0293582	0.62	549.63	401.54	1.37	0.454176	0.729927	-0.454176	RBBP9	ILMN_1786050	532.992	587.31	530.411	366.803	439.577	Homo sapiens retinoblastoma binding protein 9 (RBBP9), mRNA.
0.0341512	0.62	447.99	326.63	1.37	0.454176	0.729927	-0.454176	EEF2K	ILMN_1789171	476.497	464.142	406.533	302.594	352.574	Homo sapiens eukaryotic elongation factor-2 kinase (EEF2K), mRNA.	Eukaryotic protein translation
0.0403521	0.628	644.04	469.34	1.37	0.454176	0.729927	-0.454176	CUL4B	ILMN_2385161	689.854	623.907	620.683	421.766	522.282	Homo sapiens cullin 4B (CUL4B), transcript variant 2, mRNA.	Nucleotide excision repair, Ubiquitin mediated proteolysis
0.0285571	0.62	339.03	249.17	1.36	0.443607	0.735294	-0.443607	MDP1	ILMN_1662263	320.87	377.105	322.06	237.424	261.496	Homo sapiens magnesium-dependent phosphatase 1 (MDP1), mRNA.
0.046006	0.641	1089.09	801.67	1.36	0.443607	0.735294	-0.443607	RAB11A	ILMN_1712312	1139.02	1043.14	1087.23	713.248	901.049	Homo sapiens RAB11A, member RAS oncogene family (RAB11A), mRNA.	Rab GTPases Mark Targets In The Endocytotic Machinery, Endocytosis, Pancreatic secretion, Vasopressin-regulated water reabsorption
0.0263959	0.614	296.28	217.33	1.36	0.443607	0.735294	-0.443607	JARID2	ILMN_1764177	311.512	294.623	283.37	198.664	237.743	Homo sapiens jumonji, AT rich interactive domain 2 (JARID2), mRNA.
0.0077994	0.539	474.07	349.73	1.36	0.443607	0.735294	-0.443607	ISCA2	ILMN_2136635	463.219	503.9	456.441	362.291	337.608	Homo sapiens iron-sulfur cluster assembly 2 homolog (S. cerevisiae) (ISCA2), mRNA.
0.0054104	0.539	1935.98	1426.04	1.36	0.443607	0.735294	-0.443607	CCDC34	ILMN_2288784	1865.14	1917.42	2028.96	1374.45	1479.57	Homo sapiens coiled-coil domain containing 34 (CCDC34), transcript variant 1, mRNA.
0.0123521	0.564	211.31	155.38	1.36	0.443607	0.735294	-0.443607	LOC642635	ILMN_3294016	209.455	228.867	196.824	156.557	154.206	PREDICTED: Homo sapiens misc_RNA (LOC642635), miscRNA.
0.0061851	0.539	202.88	150.48	1.35	0.432959	0.740741	-0.432959	LOC643201	ILMN_1656883	199.154	206.632	202.93	158.971	142.434	PREDICTED: Homo sapiens hypothetical protein LOC643200, transcript variant 3 (LOC643201), mRNA.
0.0304609	0.62	274.2	203.48	1.35	0.432959	0.740741	-0.432959	UBL5	ILMN_1678814	286.166	271.085	265.761	223.977	184.863	Homo sapiens ubiquitin-like 5 (UBL5), mRNA.
0.0403572	0.628	4080.41	3029.09	1.35	0.432959	0.740741	-0.432959	LOC402251	ILMN_1687080	4097.88	4067.8	4075.61	2699.65	3398.74	PREDICTED: Homo sapiens similar to eukaryotic translation elongation factor 1 alpha 2 (LOC402251), mRNA.
0.0238921	0.605	215.96	160.14	1.35	0.432959	0.740741	-0.432959	KLHL4	ILMN_1701700	203.059	239.083	207.47	155.047	165.397	Homo sapiens kelch-like 4 (Drosophila) (KLHL4), transcript variant 1, mRNA.
0.0126755	0.564	372.54	275.38	1.35	0.432959	0.740741	-0.432959	C9orf127	ILMN_1708029	390.021	373.26	355.143	259.528	292.196	Homo sapiens chromosome 9 open reading frame 127 (C9orf127), mRNA.
0.0241633	0.606	3261.02	2419.1	1.35	0.432959	0.740741	-0.432959	PTTG1	ILMN_1753196	3170.87	3339.78	3274.65	2649.6	2208.65	Homo sapiens pituitary tumor-transforming 1 (PTTG1), mRNA.	Cell cycle, Oocyte meiosis
0.0112931	0.556	915.91	676.73	1.35	0.432959	0.740741	-0.432959	PPP2R5C	ILMN_1789283	871.006	994.651	886.883	670.398	683.127	Homo sapiens protein phosphatase 2, regulatory subunit B', gamma isoform (PPP2R5C), transcript variant 4, mRNA.	mRNA surveillance pathway, Oocyte meiosis, Wnt signaling pathway
0.015604	0.565	795.1	589.25	1.35	0.432959	0.740741	-0.432959	MAPK1	ILMN_2235283	805.28	814.845	766.027	634.408	547.305	Homo sapiens mitogen-activated protein kinase 1 (MAPK1), transcript variant 2, mRNA.	Agrin in Postsynaptic Differentiation, Angiotensin II mediated activation of JNK Pathway via Pyk2 dependent signaling, Aspirin Blocks Signaling Pathway Involved in Platelet Activation, Bioactive Peptide Induced Signaling Pathway, Cadmium induces DNA synthesis and proliferation in macrophages, CCR3 signaling in Eosinophils, Ceramide Signaling Pathway, CXCR4 Signaling Pathway, Erk and PI-3 Kinase A…
0.0191477	0.588	294.77	219.24	1.34	0.422233	0.746269	-0.422233	LOC338579	ILMN_1676990	277.135	324.96	284.407	221.566	216.933	PREDICTED: Homo sapiens hypothetical protein LOC338579, transcript variant 2 (LOC338579), mRNA.
0.0387294	0.623	533.89	397.77	1.34	0.422233	0.746269	-0.422233	ZBTB3	ILMN_1689189	599.366	492.318	515.722	415.772	380.544	Homo sapiens zinc finger and BTB domain containing 3 (ZBTB3), mRNA.
0.0430312	0.631	2758.27	2055.15	1.34	0.422233	0.746269	-0.422233	COMMD3	ILMN_1690392	2693.81	2768.15	2814.2	1832.57	2304.76	Homo sapiens COMM domain containing 3 (COMMD3), mRNA.
0.0076154	0.539	253.25	188.54	1.34	0.422233	0.746269	-0.422233	ANG	ILMN_1696974	264.953	242.756	252.522	196.867	180.573	Homo sapiens angiogenin, ribonuclease, RNase A family, 5 (ANG), transcript variant 2, mRNA.
0.0064364	0.539	688.94	513.39	1.34	0.422233	0.746269	-0.422233	LIX1L	ILMN_1708098	656.227	722.972	689.242	529.865	497.435	Homo sapiens Lix1 homolog (mouse)-like (LIX1L), mRNA.
0.049669	0.643	865.55	647.09	1.34	0.422233	0.746269	-0.422233	ICK	ILMN_1709882	858.287	770.343	980.757	635.551	658.838	Homo sapiens intestinal cell (MAK-like) kinase (ICK), transcript variant 2, mRNA.
0.0212613	0.594	293.49	218.35	1.34	0.422233	0.746269	-0.422233	AMY1B	ILMN_1726327	291.468	320.253	270.84	211.772	225.131	Homo sapiens amylase, alpha 1B (salivary) (AMY1B), mRNA.	Carbohydrate digestion and absorption, Metabolic pathways, Salivary secretion, Starch and sucrose metabolism
0.0033051	0.517	1106.81	826.92	1.34	0.422233	0.746269	-0.422233	TSPAN9	ILMN_1729453	1113.8	1118.55	1088.32	792.103	863.274	Homo sapiens tetraspanin 9 (TSPAN9), mRNA.
0.0203143	0.594	310.23	232.11	1.34	0.422233	0.746269	-0.422233	CD2AP	ILMN_1730433	304.306	308.918	317.603	213.535	252.311	Homo sapiens CD2-associated protein (CD2AP), mRNA.	Bacterial invasion of epithelial cells
0.0041459	0.539	7151.68	5349.38	1.34	0.422233	0.746269	-0.422233	CKAP5	ILMN_1748770	7114.56	7112.41	7228.68	5612.94	5098.2	Homo sapiens cytoskeleton associated protein 5 (CKAP5), transcript variant 1, mRNA.
0.007253	0.539	2518.27	1883.85	1.34	0.422233	0.746269	-0.422233	COMMD1	ILMN_1761242	2440.59	2697.14	2426.1	1882.76	1884.95	Homo sapiens copper metabolism (Murr1) domain containing 1 (COMMD1), mRNA.
0.0409149	0.628	496.12	369.5	1.34	0.422233	0.746269	-0.422233	HDAC6	ILMN_1798546	536.236	449.63	506.451	396.711	344.161	Homo sapiens histone deacetylase 6 (HDAC6), mRNA.	CARM1 and Regulation of the Estrogen Receptor, Sumoylation by RanBP2 Regulates Transcriptional Repression
0.0236401	0.605	321.63	240.3	1.34	0.422233	0.746269	-0.422233	GALNT2	ILMN_1814606	331.386	297.102	337.919	226.319	255.144	Homo sapiens UDP-N-acetyl-alpha-D-galactosamine:polypeptide N-acetylgalactosaminyltransferase 2 (GalNAc-T2) (GALNT2), mRNA.	Metabolic pathways, Mucin type O-Glycan biosynthesis
0.01405	0.565	822.55	612.39	1.34	0.422233	0.746269	-0.422233	PI4K2B	ILMN_1815134	764.204	858.852	847.923	587.198	638.657	Homo sapiens phosphatidylinositol 4-kinase type 2 beta (PI4K2B), mRNA.	Inositol phosphate metabolism, Metabolic pathways, Phosphatidylinositol signaling system
0.0011758	0.473	1063.99	794.28	1.34	0.422233	0.746269	-0.422233	C4orf41	ILMN_2338921	1033.78	1101.34	1057.96	793.264	795.289	Homo sapiens chromosome 4 open reading frame 41 (C4orf41), transcript variant 2, mRNA.
0.0184373	0.584	1076.3	803.87	1.34	0.422233	0.746269	-0.422233	SFRS18	ILMN_3224934	1093.52	986.166	1156.18	786.301	821.821	Homo sapiens splicing factor, arginine/serine-rich 18 (SFRS18), transcript variant 1, mRNA.
0.0329739	0.62	452.81	340.15	1.33	0.411426	0.75188	-0.411426	KIAA0586	ILMN_1651684	445.551	478.703	435.3	371.948	311.067	Homo sapiens KIAA0586 (KIAA0586), mRNA.
0.0026517	0.497	1101.9	828.13	1.33	0.411426	0.75188	-0.411426	C11orf74	ILMN_1659017	1086.49	1152.26	1068.7	838.022	818.363	Homo sapiens chromosome 11 open reading frame 74 (C11orf74), mRNA.
0.0451714	0.637	422.05	316.82	1.33	0.411426	0.75188	-0.411426	CLDN14	ILMN_1661194	459.651	384.728	425.127	341.222	294.16	Homo sapiens claudin 14 (CLDN14), transcript variant 2, mRNA.	Cell adhesion molecules (CAMs), Hepatitis C, Leukocyte transendothelial migration, Tight junction
0.001319	0.473	2797.97	2107.8	1.33	0.411426	0.75188	-0.411426	KLF6	ILMN_1735014	2745.22	2853.31	2796.42	2163.06	2053.95	Homo sapiens Kruppel-like factor 6 (KLF6), transcript variant 2, mRNA.
0.0134486	0.564	376.61	283.27	1.33	0.411426	0.75188	-0.411426	FLJ10986	ILMN_1737604	370.308	407.467	354	280.011	286.571	Homo sapiens hypothetical protein FLJ10986 (FLJ10986), mRNA.
0.0363095	0.623	338.5	255.06	1.33	0.411426	0.75188	-0.411426	FLJ20718	ILMN_1763663	305.217	353.641	359.336	241.639	269.221	Homo sapiens hypothetical protein FLJ20718 (FLJ20718), transcript variant 1, mRNA.
0.0309276	0.62	703.69	529.82	1.33	0.411426	0.75188	-0.411426	PNMA1	ILMN_1770850	716.569	672.11	723.503	484.018	579.949	Homo sapiens paraneoplastic antigen MA1 (PNMA1), mRNA.
0.0436684	0.631	1982.29	1491.52	1.33	0.411426	0.75188	-0.411426	LDLR	ILMN_2053415	1970.1	2081.12	1899.84	1344.43	1654.71	Homo sapiens low density lipoprotein receptor (familial hypercholesterolemia) (LDLR), mRNA.	FXR and LXR Regulation of Cholesterol Metabolism, Low-density lipoprotein (LDL) pathway during atherogenesis, SREBP control of lipid synthesis, Bile secretion, Endocytosis, Hepatitis C, Toxoplasmosis
0.0337628	0.62	301.33	227.02	1.33	0.411426	0.75188	-0.411426	SIP1	ILMN_2344007	284.012	305.802	315.044	208.108	247.659	Homo sapiens survival of motor neuron protein interacting protein 1 (SIP1), transcript variant beta, mRNA.
0.0461062	0.641	828.47	624.44	1.33	0.411426	0.75188	-0.411426	TMEM19	ILMN_3251207	805.7	891.933	791.278	687.056	567.523	Homo sapiens transmembrane protein 19 (TMEM19), mRNA.
0.0024631	0.494	1305.78	987.14	1.32	0.400538	0.757576	-0.400538	STAT2	ILMN_1690921	1341.34	1261.27	1316.03	963.977	1010.85	Homo sapiens signal transducer and activator of transcription 2, 113kDa (STAT2), mRNA.	IFN alpha signaling pathway, Chemokine signaling pathway, Hepatitis C, Jak-STAT signaling pathway, Osteoclast differentiation
0.0227942	0.603	1140.07	861.14	1.32	0.400538	0.757576	-0.400538	ITGB3BP	ILMN_1692790	1142.59	1197.06	1083.39	801.874	924.795	Homo sapiens integrin beta 3 binding protein (beta3-endonexin) (ITGB3BP), mRNA.
0.0234238	0.605	889.49	672.21	1.32	0.400538	0.757576	-0.400538	C4orf27	ILMN_1698677	840.944	969.913	862.835	643.367	702.343	Homo sapiens chromosome 4 open reading frame 27 (C4orf27), mRNA.
0.0200063	0.594	1743	1319.68	1.32	0.400538	0.757576	-0.400538	PHF21A	ILMN_1699496	1751.08	1615.52	1871.85	1272.58	1368.52	Homo sapiens PHD finger protein 21A (PHF21A), mRNA.
0.0378331	0.623	372.21	281.03	1.32	0.400538	0.757576	-0.400538	KIAA1641	ILMN_1699521	355.484	386.657	375.17	309.651	255.06	PREDICTED: Homo sapiens KIAA1641, transcript variant 7 (KIAA1641), mRNA.
0.0100073	0.552	645.87	489.03	1.32	0.400538	0.757576	-0.400538	SPRYD3	ILMN_1788095	673.285	665.752	601.056	495.55	482.592	Homo sapiens SPRY domain containing 3 (SPRYD3), mRNA.
0.0148966	0.565	262.14	197.99	1.32	0.400538	0.757576	-0.400538	RSAD1	ILMN_1809963	260.643	280.126	246.712	205.752	190.512	Homo sapiens radical S-adenosyl methionine domain containing 1 (RSAD1), mRNA.
0.0167224	0.571	475.39	360.18	1.32	0.400538	0.757576	-0.400538		ILMN_1869087	497.919	458.315	470.779	337.825	384.004	Homo sapiens mRNA; cDNA DKFZp686I23208 (from clone DKFZp686I23208)
0.0054009	0.539	207.01	156.66	1.32	0.400538	0.757576	-0.400538	RNASE4	ILMN_2294978	201.231	200.958	219.359	154.842	158.494	Homo sapiens ribonuclease, RNase A family, 4 (RNASE4), transcript variant 1, mRNA.
0.0163707	0.57	1101.42	833.52	1.32	0.400538	0.757576	-0.400538	ZNF302	ILMN_2307450	1129.68	1066.79	1108.73	776.638	894.577	Homo sapiens zinc finger protein 302 (ZNF302), transcript variant 1, mRNA.
0.0287692	0.62	4419.06	3351.52	1.32	0.400538	0.757576	-0.400538	SMC4	ILMN_2330861	4372.78	4078.28	4839.01	3229.15	3478.53	Homo sapiens structural maintenance of chromosomes 4 (SMC4), transcript variant 2, mRNA.
0.0172202	0.578	380.12	289.02	1.32	0.400538	0.757576	-0.400538	CLUAP1	ILMN_2355042	360.536	414.92	367.154	290.617	287.423	Homo sapiens clusterin associated protein 1 (CLUAP1), transcript variant 1, mRNA.
0.0345963	0.621	1050.24	797.47	1.32	0.400538	0.757576	-0.400538	HN1	ILMN_2384591	937.213	1110.87	1112.67	811.75	783.436	Homo sapiens hematological and neurological expressed 1 (HN1), transcript variant 1, mRNA.
0.0001684	0.34	307.36	233.65	1.32	0.400538	0.757576	-0.400538	NR3C1	ILMN_2389347	309.027	302.146	310.97	234.573	232.731	Homo sapiens nuclear receptor subfamily 3, group C, member 1 (glucocorticoid receptor) (NR3C1), transcript variant 6, mRNA.	Chromatin Remodeling by hSWI/SNF ATP-dependent Complexes, Corticosteroids and cardioprotection, NFkB activation by Nontypeable Hemophilus influenzae, Visceral Fat Deposits and the Metabolic Syndrome, Neuroactive ligand-receptor interaction
0.0387139	0.623	391.44	298.02	1.31	0.389567	0.763359	-0.389567	LOC643452	ILMN_1682736	378.259	439.739	360.575	296.506	299.55	PREDICTED: Homo sapiens similar to bromodomain containing 7 (LOC643452), mRNA.
0.032648	0.62	237.91	182.16	1.31	0.389567	0.763359	-0.389567	RPPH1	ILMN_1704056	242.237	256.78	216.476	175.252	189.332	Homo sapiens ribonuclease P RNA component H1 (RPPH1), RNase P RNA.
0.0337111	0.62	331.96	253.44	1.31	0.389567	0.763359	-0.389567	MSTO1	ILMN_1707337	366.995	324.882	306.803	245.235	261.914	Homo sapiens misato homolog 1 (Drosophila) (MSTO1), mRNA.
0.0033899	0.521	1107.14	847.73	1.31	0.389567	0.763359	-0.389567	LCLAT1	ILMN_1708081	1132.9	1055.53	1134.87	854.041	841.462	Homo sapiens lysocardiolipin acyltransferase 1 (LCLAT1), transcript variant 2, mRNA.	Glycerolipid metabolism, Glycerophospholipid metabolism, Metabolic pathways
0.0071372	0.539	336.71	256.91	1.31	0.389567	0.763359	-0.389567	CASC5	ILMN_1715437	338.26	337.086	334.783	271.404	243.187	Homo sapiens cancer susceptibility candidate 5 (CASC5), transcript variant 2, mRNA.
0.0340108	0.62	944.37	718.35	1.31	0.389567	0.763359	-0.389567	DR1	ILMN_1759983	927.759	969.65	936.203	652.528	790.809	Homo sapiens down-regulator of transcription 1, TBP-binding (negative cofactor 2) (DR1), mRNA.
0.0401374	0.628	2021.84	1542.56	1.31	0.389567	0.763359	-0.389567	MID1	ILMN_1761858	2125.41	1813.78	2143.93	1613.74	1474.52	Homo sapiens midline 1 (Opitz/BBB syndrome) (MID1), transcript variant 3, mRNA.	Ubiquitin mediated proteolysis
0.0468316	0.642	405.35	309.89	1.31	0.389567	0.763359	-0.389567	ELMOD2	ILMN_1765159	411.231	389.311	416.018	279.18	343.986	Homo sapiens ELMO/CED-12 domain containing 2 (ELMOD2), mRNA.
0.0435193	0.631	383.37	293.47	1.31	0.389567	0.763359	-0.389567	COG2	ILMN_1776993	397.56	397.045	356.953	269.099	320.051	Homo sapiens component of oligomeric golgi complex 2 (COG2), mRNA.
0.0020704	0.479	266.78	203.62	1.31	0.389567	0.763359	-0.389567	CCDC88A	ILMN_1811050	266.943	274.527	259.09	199.339	207.994	Homo sapiens coiled-coil domain containing 88A (CCDC88A), mRNA.
0.0122453	0.564	2265.19	1729.29	1.31	0.389567	0.763359	-0.389567	MYH10	ILMN_1815154	2213.81	2362.54	2222.28	1635.44	1828.54	Homo sapiens myosin, heavy chain 10, non-muscle (MYH10), mRNA.	Regulation of actin cytoskeleton, Tight junction, Viral myocarditis
0.0431382	0.631	2333.89	1788.27	1.31	0.389567	0.763359	-0.389567		ILMN_1911042	2378.69	2447.94	2183.25	1638.62	1951.58	Homo sapiens cDNA FLJ13267 fis, clone OVARC1000964
0.0120401	0.562	1748.45	1337.4	1.31	0.389567	0.763359	-0.389567	LANCL1	ILMN_2081988	1695.31	1876.02	1680.63	1370.29	1305.31	Homo sapiens LanC lantibiotic synthetase component C-like 1 (bacterial) (LANCL1), mRNA.
0.0085432	0.546	1992.94	1522.04	1.31	0.389567	0.763359	-0.389567	DHPS	ILMN_2326997	2090.66	1886.36	2007.12	1481.01	1564.2	Homo sapiens deoxyhypusine synthase (DHPS), transcript variant 2, mRNA.
0.0233014	0.605	266.81	204.42	1.31	0.389567	0.763359	-0.389567	GPRC5C	ILMN_2352090	283.432	265.668	252.241	192.623	216.933	Homo sapiens G protein-coupled receptor, family C, group 5, member C (GPRC5C), transcript variant 2, mRNA.
0.0394194	0.625	1802.67	1379.94	1.31	0.389567	0.763359	-0.389567	PSMF1	ILMN_2367191	1699.27	1874.35	1839.21	1263.48	1507.13	Homo sapiens proteasome (prosome, macropain) inhibitor subunit 1 (PI31) (PSMF1), transcript variant 3, mRNA.	Proteasome
0.0018958	0.479	266.4	202.64	1.31	0.389567	0.763359	-0.389567	LOC643911	ILMN_3250268	259.732	271.773	267.83	208.108	197.307	PREDICTED: Homo sapiens hCG1815491 (LOC643911), miscRNA.
0.0002743	0.34	307.71	236.72	1.3	0.378512	0.769231	-0.378512	MC1R	ILMN_1653319	307.536	310.322	305.289	240.444	233.059	Homo sapiens melanocortin 1 receptor (alpha melanocyte stimulating hormone receptor) (MC1R), mRNA.	Melanogenesis, Neuroactive ligand-receptor interaction
0.0119533	0.562	892.01	683.6	1.3	0.378512	0.769231	-0.378512	SS18	ILMN_1741782	850.287	868.973	960.589	681.212	686.003	Homo sapiens synovial sarcoma translocation, chromosome 18 (SS18), transcript variant 2, mRNA.
0.0173049	0.578	1312.74	1009.99	1.3	0.378512	0.769231	-0.378512	ZCCHC14	ILMN_1743456	1341.43	1244.32	1355.29	954.301	1068.94	Homo sapiens zinc finger, CCHC domain containing 14 (ZCCHC14), mRNA.
0.0480982	0.642	238.04	183.54	1.3	0.378512	0.769231	-0.378512	C9orf82	ILMN_1755222	253.68	227.679	233.527	167.425	201.202	Homo sapiens chromosome 9 open reading frame 82 (C9orf82), mRNA.
0.0350725	0.622	1226.53	942.57	1.3	0.378512	0.769231	-0.378512	MRPL19	ILMN_1771149	1193.33	1326.83	1165.36	881.362	1008.03	Homo sapiens mitochondrial ribosomal protein L19 (MRPL19), nuclear gene encoding mitochondrial protein, mRNA.
0.0197906	0.594	2936.34	2257.17	1.3	0.378512	0.769231	-0.378512	NIF3L1	ILMN_1777066	2928.31	2814.72	3071.6	2117.48	2406.08	Homo sapiens NIF3 NGG1 interacting factor 3-like 1 (S. pombe) (NIF3L1), mRNA.
0.0149263	0.565	6595.17	5077.88	1.3	0.378512	0.769231	-0.378512		ILMN_1869109	6869.15	6108.16	6836.97	5179.6	4978.16	Homo sapiens cDNA FLJ38536 fis, clone HCHON2001200
0.0357248	0.622	301.79	232.89	1.3	0.378512	0.769231	-0.378512	METTL14	ILMN_2124523	289.48	287.283	330.508	245.796	220.659	Homo sapiens methyltransferase like 14 (METTL14), mRNA.
0.0422493	0.629	235.67	180.66	1.3	0.378512	0.769231	-0.378512	RNASE4	ILMN_2294976	245.886	210.505	252.897	187.013	174.528	Homo sapiens ribonuclease, RNase A family, 4 (RNASE4), transcript variant 1, mRNA.
0.0407216	0.628	181.27	139.21	1.3	0.378512	0.769231	-0.378512	LOC730101	ILMN_3305735	192.671	163.121	189.532	132.998	145.705	Homo sapiens hypothetical LOC730101 (LOC730101), transcript variant 1, non-coding RNA.
0.0204546	0.594	638.62	493.61	1.29	0.367371	0.775194	-0.367371	GALNT11	ILMN_1651819	624.148	601.76	693.436	504.407	483.047	Homo sapiens UDP-N-acetyl-alpha-D-galactosamine:polypeptide N-acetylgalactosaminyltransferase 11 (GalNAc-T11) (GALNT11), mRNA.	Metabolic pathways, Mucin type O-Glycan biosynthesis
0.0150172	0.565	3246.43	2517.61	1.29	0.367371	0.775194	-0.367371	DCAF7	ILMN_1682264	3124.02	3155.15	3471.24	2605.76	2432.44	Homo sapiens DDB1 and CUL4 associated factor 7 (DCAF7), mRNA.
0.0056059	0.539	603.06	469.12	1.29	0.367371	0.775194	-0.367371	SLC35B4	ILMN_1697959	585.943	588.401	636.147	465.219	473.052	Homo sapiens solute carrier family 35, member B4 (SLC35B4), mRNA.
0.0422139	0.629	464.34	359.02	1.29	0.367371	0.775194	-0.367371	C1orf85	ILMN_1698243	456.001	484.887	452.787	326.815	394.407	Homo sapiens chromosome 1 open reading frame 85 (C1orf85), mRNA.
0.0032519	0.516	2772.66	2150.5	1.29	0.367371	0.775194	-0.367371	CCNDBP1	ILMN_1702247	2756.85	2831.57	2730.53	2077.3	2226.28	Homo sapiens cyclin D-type binding-protein 1 (CCNDBP1), transcript variant 2, mRNA.
0.0328728	0.62	2044.89	1581.5	1.29	0.367371	0.775194	-0.367371	YTHDC1	ILMN_1707506	2087.45	1931.58	2120.69	1464.53	1707.81	Homo sapiens YTH domain containing 1 (YTHDC1), transcript variant 1, mRNA.
0.033476	0.62	887.58	689.82	1.29	0.367371	0.775194	-0.367371	MTMR6	ILMN_1717180	819.237	872.003	978.789	684.948	694.728	Homo sapiens myotubularin related protein 6 (MTMR6), mRNA.	Fructose and mannose metabolism
0.0117274	0.562	199.86	154.6	1.29	0.367371	0.775194	-0.367371	HIST1H3G	ILMN_1726815	211.448	190.491	198.211	159.871	149.5	Homo sapiens histone cluster 1, H3g (HIST1H3G), mRNA.	Systemic lupus erythematosus
0.0287685	0.62	2985.77	2309.53	1.29	0.367371	0.775194	-0.367371	PMPCB	ILMN_1728660	2991.98	2947.73	3018.03	2118.78	2517.46	Homo sapiens peptidase (mitochondrial processing) beta (PMPCB), nuclear gene encoding mitochondrial protein, mRNA.
0.0365042	0.623	2260.41	1746.27	1.29	0.367371	0.775194	-0.367371	C1GALT1C1	ILMN_1751234	2243.07	2175.04	2367.29	1602.69	1902.7	Homo sapiens C1GALT1-specific chaperone 1 (C1GALT1C1), transcript variant 1, mRNA.	Metabolic pathways, Mucin type O-Glycan biosynthesis
0.0224464	0.602	345	267.75	1.29	0.367371	0.775194	-0.367371	NEDD8	ILMN_1785711	360.287	348.56	326.995	284.508	251.978	Homo sapiens neural precursor cell expressed, developmentally down-regulated 8 (NEDD8), mRNA.	Regulation of p27 Phosphorylation during Cell Cycle Progression
0.0408071	0.628	1141.66	887.11	1.29	0.367371	0.775194	-0.367371	STAG1	ILMN_1792435	1169.61	1079.29	1178.79	814.85	965.768	Homo sapiens stromal antigen 1 (STAG1), mRNA.	Cell cycle
0.0026846	0.498	864.98	669.64	1.29	0.367371	0.775194	-0.367371	PIGF	ILMN_1808938	831.519	873.128	891.4	676.617	662.729	Homo sapiens phosphatidylinositol glycan anchor biosynthesis, class F (PIGF), transcript variant 1, mRNA.	Glycosylphosphatidylinositol(GPI)-anchor biosynthesis, Metabolic pathways
0.0487222	0.642	198.95	153.63	1.29	0.367371	0.775194	-0.367371		ILMN_1824016	187.018	225.232	186.952	152.249	155.031	602349056F1 NIH_MGC_90 Homo sapiens cDNA clone IMAGE:4444260 5, mRNA sequence
0.0153963	0.565	312.82	242.87	1.29	0.367371	0.775194	-0.367371	LOC440157	ILMN_2082893	321.449	311.727	305.478	258.633	228.067	Homo sapiens hypothetical gene supported by AK096951; BC066547 (LOC440157), mRNA.
0.0375355	0.623	361.47	280.23	1.29	0.367371	0.775194	-0.367371	ANXA11	ILMN_2380494	356.726	388.426	340.867	261.565	300.236	Homo sapiens annexin A11 (ANXA11), transcript variant a, mRNA.
0.0223818	0.602	894.87	692.45	1.29	0.367371	0.775194	-0.367371	TMEM218	ILMN_2395856	849.277	939.65	897.98	735.751	651.706	Homo sapiens transmembrane protein 218 (TMEM218), mRNA.
0.022714	0.603	243.49	188.12	1.29	0.367371	0.775194	-0.367371	CC2D2A	ILMN_2406586	239.085	264.906	227.928	192.326	184.003	Homo sapiens coiled-coil and C2 domain containing 2A (CC2D2A), mRNA.
0.0334403	0.62	1411.66	1097.15	1.29	0.367371	0.775194	-0.367371	C7orf55	ILMN_3238680	1413.97	1363.99	1458.6	1193.37	1008.69	Homo sapiens chromosome 7 open reading frame 55 (C7orf55), nuclear gene encoding mitochondrial protein, mRNA.
0.0218756	0.602	1388.83	1086.64	1.28	0.356144	0.78125	-0.356144	LMBRD1	ILMN_1652128	1436.29	1292.9	1442.57	1041.84	1133.37	Homo sapiens LMBR1 domain containing 1 (LMBRD1), mRNA.	Vitamin digestion and absorption
0.0153114	0.565	417.36	325.17	1.28	0.356144	0.78125	-0.356144	BCKDHB	ILMN_1655433	433.776	394.304	425.031	339.827	311.153	Homo sapiens branched chain keto acid dehydrogenase E1, beta polypeptide (maple syrup urine disease) (BCKDHB), nuclear gene encoding mitochondrial protein, transcript variant 2, mRNA.	Metabolic pathways, Valine, leucine and isoleucine degradation
0.0424395	0.629	2725.92	2128.85	1.28	0.356144	0.78125	-0.356144	GOT1	ILMN_1656145	2740.85	2488.33	2969.93	2043.73	2217.51	Homo sapiens glutamic-oxaloacetic transaminase 1, soluble (aspartate aminotransferase 1) (GOT1), mRNA.	Malate-aspartate shuttle, Alanine, aspartate and glutamate metabolism, Arginine and proline metabolism, Cysteine and methionine metabolism, Metabolic pathways, Phenylalanine metabolism, Phenylalanine, tyrosine and tryptophan biosynthesis, Tyrosine metabolism
0.0266041	0.614	788.17	616.89	1.28	0.356144	0.78125	-0.356144	PEX19	ILMN_1658759	808.306	809.25	748.52	576.883	659.671	Homo sapiens peroxisomal biogenesis factor 19 (PEX19), mRNA.	Peroxisome
0.037649	0.623	447.41	348.31	1.28	0.356144	0.78125	-0.356144	DNAJC24	ILMN_1685930	438.834	442.108	461.636	318.291	381.165	Homo sapiens DnaJ (Hsp40) homolog, subfamily C, member 24 (DNAJC24), mRNA.
0.0068655	0.539	357.57	279.3	1.28	0.356144	0.78125	-0.356144	MKL2	ILMN_1690807	365.173	361.121	346.669	291.12	267.959	Homo sapiens MKL/myocardin-like 2 (MKL2), mRNA.
0.0015786	0.479	778.31	606.09	1.28	0.356144	0.78125	-0.356144	C17orf97	ILMN_1707137	754.469	795.061	785.991	598.476	613.795	Homo sapiens chromosome 17 open reading frame 97 (C17orf97), mRNA.
0.0253632	0.609	292.09	228.08	1.28	0.356144	0.78125	-0.356144	FYCO1	ILMN_1709032	289.894	315.634	272.346	221.333	235.029	Homo sapiens FYVE and coiled-coil domain containing 1 (FYCO1), mRNA.
0.004304	0.539	6983.85	5472.2	1.28	0.356144	0.78125	-0.356144	NUSAP1	ILMN_1726720	6918.68	6818.92	7220.14	5634.51	5314.58	Homo sapiens nucleolar and spindle associated protein 1 (NUSAP1), transcript variant 2, mRNA.
0.012933	0.564	5211.46	4067.54	1.28	0.356144	0.78125	-0.356144	TCEAL3	ILMN_1734190	5110.55	5583.07	4960.63	4023.75	4111.81	Homo sapiens transcription elongation factor A (SII)-like 3 (TCEAL3), transcript variant 1, mRNA.
0.043623	0.631	1512.22	1185.66	1.28	0.356144	0.78125	-0.356144	ILVBL	ILMN_1769451	1606.35	1452.36	1482.27	1285.83	1093.3	Homo sapiens ilvB (bacterial acetolactate synthase)-like (ILVBL), mRNA.
0.0249026	0.609	180.98	140.99	1.28	0.356144	0.78125	-0.356144	E2F5	ILMN_1782551	166.469	194.088	183.454	143.778	138.262	Homo sapiens E2F transcription factor 5, p130-binding (E2F5), transcript variant 1, mRNA.	Cell cycle, TGF-beta signaling pathway
0.0144577	0.565	4400.62	3446.61	1.28	0.356144	0.78125	-0.356144	SEC61G	ILMN_1787026	4089.09	4548.36	4582.04	3422.15	3471.23	Homo sapiens Sec61 gamma subunit (SEC61G), transcript variant 2, mRNA.	Phagosome, Protein export, Protein processing in endoplasmic reticulum, Vibrio cholerae infection
0.0289961	0.62	3630.73	2837.49	1.28	0.356144	0.78125	-0.356144	GABARAPL2	ILMN_1796458	3366.76	3969.01	3581.66	2867.54	2807.76	Homo sapiens GABA(A) receptor-associated protein-like 2 (GABARAPL2), mRNA.	Regulation of autophagy
0.0480441	0.642	462.75	362.89	1.28	0.356144	0.78125	-0.356144	LOC646900	ILMN_1802906	514.12	439.004	439.045	347.602	378.86	PREDICTED: Homo sapiens similar to zinc finger and BTB domain containing 8 opposite strand (LOC646900), mRNA.
0.0218247	0.602	835.53	654.85	1.28	0.356144	0.78125	-0.356144	FAM36A	ILMN_1808584	822.518	905.384	783.25	648.424	661.339	Homo sapiens family with sequence similarity 36, member A (FAM36A), mRNA.
0.0269607	0.614	649.84	508.81	1.28	0.356144	0.78125	-0.356144	NUDCD2	ILMN_2048822	602.619	706.866	644.225	514.405	503.273	Homo sapiens NudC domain containing 2 (NUDCD2), mRNA.
0.0107861	0.556	241.53	189.24	1.28	0.356144	0.78125	-0.356144	ABCB9	ILMN_2343047	254.509	242.981	227.835	186.426	192.088	Homo sapiens ATP-binding cassette, sub-family B (MDR/TAP), member 9 (ABCB9), transcript variant 2, mRNA.	ABC transporters, Lysosome
0.0015033	0.479	174.04	136.69	1.27	0.344828	0.787402	-0.344828	KIF3A	ILMN_1653385	170.214	175.319	176.656	133.846	139.605	Homo sapiens kinesin family member 3A (KIF3A), mRNA.
0.0166065	0.571	527.86	414.85	1.27	0.344828	0.787402	-0.344828	FBXO4	ILMN_1656691	510.214	566.189	509.154	426.227	403.772	Homo sapiens F-box protein 4 (FBXO4), transcript variant 1, mRNA.	Ubiquitin mediated proteolysis
0.0491826	0.642	537.05	423.43	1.27	0.344828	0.787402	-0.344828	TSPAN13	ILMN_1669881	503.734	565.101	544.148	390.693	458.909	Homo sapiens tetraspanin 13 (TSPAN13), mRNA.
0.0290779	0.62	316.69	250.01	1.27	0.344828	0.787402	-0.344828	DUSP22	ILMN_1671809	321.449	325.353	303.68	232.757	268.548	Homo sapiens dual specificity phosphatase 22 (DUSP22), mRNA.	MAPK signaling pathway
0.0442222	0.634	411.32	322.99	1.27	0.344828	0.787402	-0.344828	PPOX	ILMN_1673798	447.956	403.99	384.53	342.182	304.87	Homo sapiens protoporphyrinogen oxidase (PPOX), nuclear gene encoding mitochondrial protein, mRNA.	Metabolic pathways, Porphyrin and chlorophyll metabolism
0.0092316	0.546	158.27	124.34	1.27	0.344828	0.787402	-0.344828	DNM3	ILMN_1680928	162.056	152.009	160.928	119.36	129.522	Homo sapiens dynamin 3 (DNM3), mRNA.	Bacterial invasion of epithelial cells, Endocytosis, Fc gamma R-mediated phagocytosis
0.0218936	0.602	153.15	120.4	1.27	0.344828	0.787402	-0.344828	CHST4	ILMN_1696590	144.063	165.211	150.93	117.602	123.273	Homo sapiens carbohydrate (N-acetylglucosamine 6-O) sulfotransferase 4 (CHST4), mRNA.	Glycosaminoglycan biosynthesis - keratan sulfate
0.0076316	0.539	481.03	377.63	1.27	0.344828	0.787402	-0.344828	GOLPH3L	ILMN_1706764	491.275	460.694	491.786	365.032	390.669	Homo sapiens golgi phosphoprotein 3-like (GOLPH3L), mRNA.
0.0316392	0.62	1427.02	1124.41	1.27	0.344828	0.787402	-0.344828	C12orf48	ILMN_1727055	1304.14	1447.75	1539.12	1125.37	1123.44	Homo sapiens chromosome 12 open reading frame 48 (C12orf48), mRNA.
0.0173263	0.578	231.63	182.39	1.27	0.344828	0.787402	-0.344828	SLC39A11	ILMN_1742705	242.237	219.172	234.087	174.607	190.512	Homo sapiens solute carrier family 39 (metal ion transporter), member 11 (SLC39A11), mRNA.
0.0141697	0.565	1268.15	995.91	1.27	0.344828	0.787402	-0.344828	NUP133	ILMN_1751338	1223.87	1361.29	1224.11	1009.78	982.231	Homo sapiens nucleoporin 133kDa (NUP133), mRNA.	RNA transport
0.0398489	0.627	281.96	222.25	1.27	0.344828	0.787402	-0.344828	GTDC1	ILMN_1762167	290.557	254.434	303.207	221.41	223.096	Homo sapiens glycosyltransferase-like domain containing 1 (GTDC1), transcript variant 2, mRNA.
0.0095237	0.546	194.8	153.01	1.27	0.344828	0.787402	-0.344828	ZNF165	ILMN_1806502	203.142	183.336	198.488	154.363	151.663	Homo sapiens zinc finger protein 165 (ZNF165), mRNA.
0.0315131	0.62	507.89	399.44	1.27	0.344828	0.787402	-0.344828	C14orf131	ILMN_2186858	522.1	497.857	504.038	432.977	368.51	Homo sapiens chromosome 14 open reading frame 131 (C14orf131), mRNA.
0.0062987	0.539	823.58	646.46	1.27	0.344828	0.787402	-0.344828	ERCC6L	ILMN_2334204	785.784	855.825	830.665	634.408	658.745	Homo sapiens excision repair cross-complementing rodent repair deficiency, complementation group 6-like (ERCC6L), mRNA.
0.0295311	0.62	1049.74	826.67	1.27	0.344828	0.787402	-0.344828	DDX52	ILMN_2366790	1071.48	1030.23	1047.91	763.605	894.952	Homo sapiens DEAD (Asp-Glu-Ala-Asp) box polypeptide 52 (DDX52), transcript variant 1, mRNA.
0.0128395	0.564	248.06	195.58	1.27	0.344828	0.787402	-0.344828	RABL2B	ILMN_2385688	261.555	236.989	246.244	189.221	202.158	Homo sapiens RAB, member of RAS oncogene family-like 2B (RABL2B), transcript variant 2, mRNA.
0.0189546	0.588	548.16	431.73	1.27	0.344828	0.787402	-0.344828	AP3D1	ILMN_2390114	556.456	578.167	511.955	418.858	444.989	Homo sapiens adaptor-related protein complex 3, delta 1 subunit (AP3D1), transcript variant 1, mRNA.	Lysosome
0.0182074	0.582	243.14	190.89	1.27	0.344828	0.787402	-0.344828	LOC100130171	ILMN_3266197	256.333	227.976	245.963	184.303	197.704	PREDICTED: Homo sapiens misc_RNA (LOC100130171), miscRNA.
0.0264502	0.614	1889.21	1485.53	1.27	0.344828	0.787402	-0.344828	LOC728553	ILMN_3299407	1867.3	1774.87	2034.52	1543.41	1429.82	PREDICTED: Homo sapiens misc_RNA (LOC728553), miscRNA.
0.0337336	0.62	276.15	219.45	1.26	0.333424	0.793651	-0.333424	SH3RF2	ILMN_1661137	265.616	303.701	261.062	219.782	219.119	Homo sapiens SH3 domain containing ring finger 2 (SH3RF2), mRNA.
0.049517	0.643	777.15	618.11	1.26	0.333424	0.793651	-0.333424	TP53BP1	ILMN_1664440	718.328	848.999	769.647	589.85	647.726	Homo sapiens tumor protein p53 binding protein 1 (TP53BP1), mRNA.
0.0490573	0.642	893.47	706.41	1.26	0.333424	0.793651	-0.333424	TTC23	ILMN_1690320	966.777	854.443	863.424	658.353	757.98	Homo sapiens tetratricopeptide repeat domain 23 (TTC23), transcript variant 2, mRNA.
0.0287708	0.62	291.63	232.36	1.26	0.333424	0.793651	-0.333424	BCL9	ILMN_1704452	309.358	297.257	269.711	225.303	239.637	Homo sapiens B-cell CLL/lymphoma 9 (BCL9), mRNA.
0.004015	0.539	201.33	159.17	1.26	0.333424	0.793651	-0.333424	MGC12965	ILMN_1713235	204.803	196.975	202.282	153.885	164.635	Homo sapiens similar to Cytochrome c, somatic (MGC12965), mRNA.
0.0317122	0.62	311.45	247.39	1.26	0.333424	0.793651	-0.333424	CRYZL1	ILMN_1719290	298.177	322.291	314.38	265.488	230.52	Homo sapiens crystallin, zeta (quinone reductase)-like 1 (CRYZL1), transcript variant 2, mRNA.
0.0211107	0.594	507.09	401.85	1.26	0.333424	0.793651	-0.333424	PHF17	ILMN_1736015	506.392	529.302	486.483	379.959	424.999	Homo sapiens PHD finger protein 17 (PHF17), transcript variant S, mRNA.
0.0015767	0.479	759.93	603.32	1.26	0.333424	0.793651	-0.333424	EXD2	ILMN_1771689	739.872	763.316	777.084	595.631	611.117	Homo sapiens exonuclease 3'-5' domain containing 2 (EXD2), mRNA.
0.0384531	0.623	890.09	708.72	1.26	0.333424	0.793651	-0.333424	WDR41	ILMN_1778488	842.459	955.861	875.692	669.25	750.527	Homo sapiens WD repeat domain 41 (WDR41), mRNA.
0.0030143	0.514	231.05	182.94	1.26	0.333424	0.793651	-0.333424	C22orf39	ILMN_1804884	236.513	235.047	221.872	183.281	182.598	Homo sapiens chromosome 22 open reading frame 39 (C22orf39), mRNA.
0.011061	0.556	274.09	217.97	1.26	0.333424	0.793651	-0.333424	LOC653080	ILMN_1813191	285.752	258.599	278.656	221.643	214.348	PREDICTED: Homo sapiens similar to Beta-glucuronidase precursor (LOC653080), misc RNA.
0.0350849	0.622	481.74	383.02	1.26	0.333424	0.793651	-0.333424	R3HDM1	ILMN_2052383	496.673	442.026	509.251	369.285	397.258	Homo sapiens R3H domain containing 1 (R3HDM1), mRNA.
0.0257156	0.609	3688.92	2922.68	1.26	0.333424	0.793651	-0.333424	MRPL51	ILMN_2097421	3671.53	3892.12	3512.89	2765.12	3089.21	Homo sapiens mitochondrial ribosomal protein L51 (MRPL51), nuclear gene encoding mitochondrial protein, mRNA.
0.0461453	0.641	771.29	612.74	1.26	0.333424	0.793651	-0.333424	CAT	ILMN_2151739	757.238	721.522	839.783	581.14	646.06	Homo sapiens catalase (CAT), mRNA.	The IGF-1 Receptor and Longevity, Amyotrophic lateral sclerosis (ALS), Metabolic pathways, Peroxisome, Tryptophan metabolism
0.0014769	0.479	172.1	136.53	1.26	0.333424	0.793651	-0.333424	ZNF333	ILMN_2209299	170.714	168.496	177.207	135.413	137.664	Homo sapiens zinc finger protein 333 (ZNF333), mRNA.
0.0292192	0.62	296.58	234.88	1.26	0.333424	0.793651	-0.333424	DIP2A	ILMN_2277523	315.653	273.838	301.788	242.596	227.414	Homo sapiens DIP2 disco-interacting protein 2 homolog A (Drosophila) (DIP2A), transcript variant 3, mRNA.
0.0139816	0.565	1566.92	1248.37	1.26	0.333424	0.793651	-0.333424	GMPR2	ILMN_2365595	1578.62	1550.28	1572.01	1177.88	1323.07	Homo sapiens guanosine monophosphate reductase 2 (GMPR2), transcript variant 2, mRNA.	Purine metabolism
0.0273229	0.617	188.95	149.41	1.26	0.333424	0.793651	-0.333424	IFT88	ILMN_2373755	201.646	174.895	191.284	144.977	153.981	Homo sapiens intraflagellar transport 88 homolog (Chlamydomonas) (IFT88), transcript variant 2, mRNA.
0.0283012	0.62	230.91	182.69	1.26	0.333424	0.793651	-0.333424	BTN3A3	ILMN_2373831	212.029	239.907	242.032	187.748	177.777	Homo sapiens butyrophilin, subfamily 3, member A3 (BTN3A3), transcript variant 2, mRNA.
0.0459236	0.641	619.12	490.37	1.26	0.333424	0.793651	-0.333424	LOC100134648	ILMN_3204734	619.89	577.831	662.532	459.129	523.746	PREDICTED: Homo sapiens similar to hCG2024106, transcript variant 2 (LOC100134648), mRNA.
0.0070041	0.539	188.49	151.08	1.25	0.321928	0.8	-0.321928	HIST1H4K	ILMN_1662359	193.42	193.368	179.043	151.841	150.319	Homo sapiens histone cluster 1, H4k (HIST1H4K), mRNA.	Systemic lupus erythematosus
0.0352854	0.622	1942.52	1554.12	1.25	0.321928	0.8	-0.321928	PAF1	ILMN_1669508	1998.38	1867.62	1963.94	1673.28	1443.44	Homo sapiens Paf1, RNA polymerase II associated factor, homolog (S. cerevisiae) (PAF1), mRNA.
0.0380319	0.623	337.08	268.82	1.25	0.321928	0.8	-0.321928	BRWD1	ILMN_1673518	322.36	371.98	319.404	269.346	268.295	Homo sapiens bromodomain and WD repeat domain containing 1 (BRWD1), transcript variant 3, mRNA.
0.0463376	0.641	286.59	228.9	1.25	0.321928	0.8	-0.321928	KLHL12	ILMN_1676075	284.923	292.921	282.05	209.25	250.398	Homo sapiens kelch-like 12 (Drosophila) (KLHL12), mRNA.
0.0315395	0.62	854.54	683.07	1.25	0.321928	0.8	-0.321928	RHOT1	ILMN_1678504	897.219	797.983	871.569	650.046	717.77	Homo sapiens ras homolog gene family, member T1 (RHOT1), transcript variant 2, mRNA.
0.0047983	0.539	165.5	132.92	1.25	0.321928	0.8	-0.321928	OLR1	ILMN_1723035	171.712	159.167	165.855	134.041	131.801	Homo sapiens oxidized low density lipoprotein (lectin-like) receptor 1 (OLR1), mRNA.	Phagosome, PPAR signaling pathway
0.0129821	0.564	333.35	266.24	1.25	0.321928	0.8	-0.321928	C2orf34	ILMN_1738099	337.183	314.383	349.43	261.483	271.074	Homo sapiens chromosome 2 open reading frame 34 (C2orf34), mRNA.
0.0023159	0.481	239.78	192.2	1.25	0.321928	0.8	-0.321928	FBXO4	ILMN_1755811	247.959	237.139	234.46	193.662	190.748	Homo sapiens F-box protein 4 (FBXO4), transcript variant 2, mRNA.	Ubiquitin mediated proteolysis
0.0112664	0.556	313.67	251.49	1.25	0.321928	0.8	-0.321928	C21orf2	ILMN_1758806	323.768	306.814	310.686	263.034	240.462	Homo sapiens chromosome 21 open reading frame 2 (C21orf2), mRNA.
0.0432204	0.631	1244.69	996.66	1.25	0.321928	0.8	-0.321928	PCCB	ILMN_1761010	1262.96	1325.22	1152.14	945.802	1050.25	Homo sapiens propionyl Coenzyme A carboxylase, beta polypeptide (PCCB), nuclear gene encoding mitochondrial protein, mRNA.	Glyoxylate and dicarboxylate metabolism, Metabolic pathways, Propanoate metabolism, Valine, leucine and isoleucine degradation
0.0433052	0.631	202.71	162.78	1.25	0.321928	0.8	-0.321928	EID1	ILMN_1775269	205.219	208.969	194.238	150.485	176.073	Homo sapiens EP300 interacting inhibitor of differentiation 1 (EID1), mRNA.
0.0146257	0.565	198.46	158.56	1.25	0.321928	0.8	-0.321928	TTC35	ILMN_1777366	202.228	190.635	202.745	151.163	166.312	Homo sapiens tetratricopeptide repeat domain 35 (TTC35), mRNA.
0.001727	0.479	185.09	148.34	1.25	0.321928	0.8	-0.321928	HIST1H3F	ILMN_1788489	184.773	189.63	180.972	146.179	150.543	Homo sapiens histone cluster 1, H3f (HIST1H3F), mRNA.	Systemic lupus erythematosus
0.0142415	0.565	616.89	492.65	1.25	0.321928	0.8	-0.321928	HNRPLL	ILMN_1791575	609.543	621.883	619.322	465.034	521.916	Homo sapiens heterogeneous nuclear ribonucleoprotein L-like (HNRPLL), mRNA.
0.0137288	0.565	5166.3	4148.92	1.25	0.321928	0.8	-0.321928	PRKCDBP	ILMN_1793476	5498.26	4928.49	5088.61	4129.37	4168.56	Homo sapiens protein kinase C, delta binding protein (PRKCDBP), mRNA.
0.0387495	0.623	422.29	337.68	1.25	0.321928	0.8	-0.321928	MANBA	ILMN_1800733	422.668	437.862	406.916	312.724	364.628	Homo sapiens mannosidase, beta A, lysosomal (MANBA), mRNA.	Lysosome, Other glycan degradation
0.0054633	0.539	704.56	562.81	1.25	0.321928	0.8	-0.321928	PRPSAP2	ILMN_1812445	693.118	696.399	724.577	582.181	544.093	Homo sapiens phosphoribosyl pyrophosphate synthetase-associated protein 2 (PRPSAP2), mRNA.
0.0334965	0.62	270.09	216.29	1.25	0.321928	0.8	-0.321928	OSGEPL1	ILMN_2047676	260.146	294.468	257.213	222.265	210.483	Homo sapiens O-sialoglycoprotein endopeptidase-like 1 (OSGEPL1), mRNA.
0.0497824	0.643	1177.65	944.1	1.25	0.321928	0.8	-0.321928	TUSC4	ILMN_2191568	1080.46	1286.55	1174.94	914.284	974.892	Homo sapiens tumor suppressor candidate 4 (TUSC4), mRNA.
0.032061	0.62	535.33	429.5	1.25	0.321928	0.8	-0.321928	SDHC	ILMN_2323366	512.043	551.392	543.373	401.574	459.362	Homo sapiens succinate dehydrogenase complex, subunit C, integral membrane protein, 15kDa (SDHC), nuclear gene encoding mitochondrial protein, transcript variant 4, mRNA.	Electron Transport Reaction in Mitochondria, Alzheimer's disease, Citrate cycle (TCA cycle), Huntington's disease, Metabolic pathways, Oxidative phosphorylation, Parkinson's disease
0.0469771	0.642	595.5	476.65	1.25	0.321928	0.8	-0.321928	SIP1	ILMN_2344002	546.635	607.565	635.856	454.064	500.353	Homo sapiens survival of motor neuron protein interacting protein 1 (SIP1), transcript variant beta, mRNA.
0.037853	0.623	1011.47	810.39	1.25	0.321928	0.8	-0.321928	MMS19	ILMN_3237324	1094.12	1020.4	926.866	805.069	815.746	Homo sapiens MMS19 nucleotide excision repair homolog (S. cerevisiae) (MMS19), mRNA.
0.0073394	0.539	468.43	375.4	1.25	0.321928	0.8	-0.321928	LCLAT1	ILMN_3262936	447.624	490.17	468.469	373.903	376.911	Homo sapiens lysocardiolipin acyltransferase 1 (LCLAT1), transcript variant 1, mRNA.	Glycerolipid metabolism, Glycerophospholipid metabolism, Metabolic pathways
0.0174419	0.579	235.26	188.94	1.25	0.321928	0.8	-0.321928	HSPC157	ILMN_3272768	233.693	250.28	222.617	185.547	192.403	Homo sapiens hypothetical LOC29092 (HSPC157), transcript variant 2, non-coding RNA.
0.0491704	0.642	165.39	133.19	1.24	0.31034	0.806452	-0.31034	GPR1	ILMN_1655348	167.717	153.654	175.556	125.398	141.467	Homo sapiens G protein-coupled receptor 1 (GPR1), transcript variant 2, mRNA.
0.0295239	0.62	409.98	331.25	1.24	0.31034	0.806452	-0.31034	TTC26	ILMN_1676555	419.353	410.706	400.119	309.139	354.945	Homo sapiens tetratricopeptide repeat domain 26 (TTC26), mRNA.
0.0264303	0.614	294.49	236.75	1.24	0.31034	0.806452	-0.31034	TMLHE	ILMN_1677228	290.474	310.166	283.464	224.211	249.983	PREDICTED: Homo sapiens trimethyllysine hydroxylase, epsilon (TMLHE), mRNA.	Lysine degradation
0.0135062	0.564	993.61	801.03	1.24	0.31034	0.806452	-0.31034	RSRC1	ILMN_1682494	1028.78	964.761	988.334	766.114	837.532	Homo sapiens arginine/serine-rich coiled-coil 1 (RSRC1), mRNA.
0.0460848	0.641	671.13	539.45	1.24	0.31034	0.806452	-0.31034	ZNF281	ILMN_1683127	713.301	655.335	646.658	502.261	579.397	Homo sapiens zinc finger protein 281 (ZNF281), mRNA.
0.0418073	0.629	401.29	324.38	1.24	0.31034	0.806452	-0.31034	SYNM	ILMN_1712075	417.613	379.75	407.491	303.273	346.962	Homo sapiens synemin, intermediate filament protein (SYNM), transcript variant B, mRNA.
0.0355506	0.622	222.53	178.78	1.24	0.31034	0.806452	-0.31034	LOC728499	ILMN_1718934	235.85	202.992	230.167	178.781	178.785	PREDICTED: Homo sapiens similar to Nuclear envelope pore membrane protein POM 121 (Pore membrane protein of 121 kDa) (P145) (LOC728499), mRNA.
0.0022736	0.479	1322.48	1070.09	1.24	0.31034	0.806452	-0.31034	C2orf30	ILMN_1724376	1365.59	1292.45	1310.49	1075.42	1064.78	Homo sapiens chromosome 2 open reading frame 30 (C2orf30), mRNA.
0.0102179	0.555	2019.09	1621.89	1.24	0.31034	0.806452	-0.31034	SYNCRIP	ILMN_1727740	2017.41	2075.62	1965.73	1553.95	1692.79	Homo sapiens synaptotagmin binding, cytoplasmic RNA interacting protein (SYNCRIP), mRNA.
0.0004252	0.356	158.45	127.78	1.24	0.31034	0.806452	-0.31034	SLC4A8	ILMN_1738300	161.223	156.06	158.106	127.344	128.223	Homo sapiens solute carrier family 4, sodium bicarbonate cotransporter, member 8 (SLC4A8), transcript variant 2, mRNA.
0.0103575	0.555	1653.22	1333.56	1.24	0.31034	0.806452	-0.31034	EGR1	ILMN_1762899	1594.25	1747.23	1622.15	1348.78	1318.51	Homo sapiens early growth response 1 (EGR1), mRNA.	Phosphorylation of MEK1 by cdk5/p35 down regulates the MAP kinase pathway, Prion diseases
0.0251216	0.609	265.39	214.57	1.24	0.31034	0.806452	-0.31034	CCDC102A	ILMN_1796762	286.415	254.283	256.649	218.311	210.885	Homo sapiens coiled-coil domain containing 102A (CCDC102A), mRNA.
0.0388982	0.623	478.41	386.53	1.24	0.31034	0.806452	-0.31034	STK17B	ILMN_1798543	435.6	503.154	499.599	386.303	386.757	Homo sapiens serine/threonine kinase 17b (STK17B), mRNA.
0.0155162	0.565	5488.8	4430.55	1.24	0.31034	0.806452	-0.31034	C8orf37	ILMN_2091084	5757.04	5512	5211.02	4304.98	4559.78	Homo sapiens chromosome 8 open reading frame 37 (C8orf37), mRNA.
0.0467465	0.642	330.63	267.01	1.24	0.31034	0.806452	-0.31034	NUDT6	ILMN_2366972	336.603	347.608	308.886	284.341	250.731	Homo sapiens nudix (nucleoside diphosphate linked moiety X)-type motif 6 (NUDT6), transcript variant 1, mRNA.
0.0458872	0.641	231.05	186.16	1.24	0.31034	0.806452	-0.31034	HSPC157	ILMN_3194087	227.884	241.406	224.2	172.034	201.44	Homo sapiens hypothetical LOC29092 (HSPC157), transcript variant 1, non-coding RNA.
0.0229088	0.604	251.35	202.55	1.24	0.31034	0.806452	-0.31034	LOC645630	ILMN_3288529	248.788	237.737	268.488	197.166	208.074	PREDICTED: Homo sapiens misc_RNA (LOC645630), miscRNA.
0.0493163	0.642	230.17	186.52	1.23	0.298658	0.813008	-0.298658	LOC440349	ILMN_1667169	238.836	209.48	243.716	180.663	192.561	PREDICTED: Homo sapiens similar to nuclear pore complex interacting protein, transcript variant 2 (LOC440349), mRNA.
0.0005849	0.389	854.74	692.69	1.23	0.298658	0.813008	-0.298658	VASN	ILMN_1667295	861.15	861.273	841.941	701.535	683.962	Homo sapiens vasorin (VASN), mRNA.
0.0036383	0.533	2641.79	2145.2	1.23	0.298658	0.813008	-0.298658	NSMCE4A	ILMN_1679134	2641.82	2674.56	2609.4	2213.25	2079.25	Homo sapiens non-SMC element 4 homolog A (S. cerevisiae) (NSMCE4A), mRNA.
0.0303265	0.62	219.76	179.31	1.23	0.298658	0.813008	-0.298658	HSD17B8	ILMN_1715324	229.627	223.973	206.358	171.82	187.134	Homo sapiens hydroxysteroid (17-beta) dehydrogenase 8 (HSD17B8), mRNA.	Metabolic pathways, Steroid hormone biosynthesis
0.0442782	0.635	443.65	361.45	1.23	0.298658	0.813008	-0.298658	C6orf64	ILMN_1716728	468.862	406.739	457.883	350.406	372.84	Homo sapiens chromosome 6 open reading frame 64 (C6orf64), mRNA.
0.0239197	0.605	180.9	147.64	1.23	0.298658	0.813008	-0.298658	DACT3	ILMN_1733851	190.344	169.196	183.822	144.51	150.842	Homo sapiens dapper, antagonist of beta-catenin, homolog 3 (Xenopus laevis) (DACT3), mRNA.
0.028811	0.62	2588.13	2096.77	1.23	0.298658	0.813008	-0.298658	LSM5	ILMN_1737947	2557.76	2642.38	2565.09	1956.83	2246.71	Homo sapiens LSM5 homolog, U6 small nuclear RNA associated (S. cerevisiae) (LSM5), mRNA.	RNA degradation, Spliceosome
0.0361346	0.623	444.37	360.93	1.23	0.298658	0.813008	-0.298658	CEP164	ILMN_1740385	473.841	424.015	436.74	379.87	342.936	Homo sapiens centrosomal protein 164kDa (CEP164), mRNA.
0.0361802	0.623	613.46	496.98	1.23	0.298658	0.813008	-0.298658	ATG10	ILMN_1748968	634.752	592.768	613.588	533.057	463.347	Homo sapiens ATG10 autophagy related 10 homolog (S. cerevisiae) (ATG10), mRNA.
0.0333875	0.62	753.25	613.73	1.23	0.298658	0.813008	-0.298658	RER1	ILMN_1760933	770.92	780.463	710.32	582.181	646.985	Homo sapiens RER1 retention in endoplasmic reticulum 1 homolog (S. cerevisiae) (RER1), mRNA.
0.0060067	0.539	1281.5	1044.94	1.23	0.298658	0.813008	-0.298658	LOC653377	ILMN_1772207	1325.98	1265.02	1254.64	1071.78	1018.77	PREDICTED: Homo sapiens similar to family with sequence similarity 36, member A (LOC653377), mRNA.
0.0217208	0.601	1701.87	1388.61	1.23	0.298658	0.813008	-0.298658	C16orf63	ILMN_1790650	1700.64	1613.88	1795.96	1345.71	1432.87	Homo sapiens chromosome 16 open reading frame 63 (C16orf63), mRNA.
0.0425281	0.63	214.43	174.96	1.23	0.298658	0.813008	-0.298658	EID2B	ILMN_1798085	211.365	212.116	219.917	161.956	189.018	Homo sapiens EP300 interacting inhibitor of differentiation 2B (EID2B), mRNA.
0.0319396	0.62	273.21	221.6	1.23	0.298658	0.813008	-0.298658	PGAP3	ILMN_1805636	292.296	252.771	276.018	219.394	223.828	Homo sapiens post-GPI attachment to proteins 3 (PGAP3), mRNA.
0.0093824	0.546	1719.87	1403.48	1.23	0.298658	0.813008	-0.298658	HNRPUL2	ILMN_1810327	1750.65	1677.33	1732.49	1348.69	1460.5	PREDICTED: Homo sapiens heterogeneous nuclear ribonucleoprotein U-like 2 (HNRPUL2), mRNA.
0.0348261	0.621	326	264.1	1.23	0.298658	0.813008	-0.298658	GPBP1L1	ILMN_2076250	327.412	321.272	329.368	244.835	284.871	Homo sapiens GC-rich promoter binding protein 1-like 1 (GPBP1L1), mRNA.
0.0390072	0.623	1213.13	990.05	1.23	0.298658	0.813008	-0.298658	C12orf32	ILMN_2105923	1280.69	1255.2	1110.6	997.829	982.325	Homo sapiens chromosome 12 open reading frame 32 (C12orf32), mRNA.
0.0114506	0.558	219.74	178.16	1.23	0.298658	0.813008	-0.298658	RALGPS2	ILMN_2276290	219.751	213.509	226.157	170.895	185.723	Homo sapiens Ral GEF with PH domain and SH3 binding motif 2 (RALGPS2), transcript variant 2, mRNA.
0.0389174	0.623	908.95	737.67	1.23	0.298658	0.813008	-0.298658	CERK	ILMN_2388975	910.798	928.855	887.669	683.511	796.13	Homo sapiens ceramide kinase (CERK), transcript variant 2, mRNA.	Sphingolipid metabolism
0.0175839	0.582	198.59	162.06	1.23	0.298658	0.813008	-0.298658	SCARNA18	ILMN_3241373	193.004	209.407	193.776	156.626	167.688	Homo sapiens small Cajal body-specific RNA 18 (SCARNA18), guide RNA.
0.0435648	0.631	571.87	467.61	1.22	0.286881	0.819672	-0.286881	SPATA7	ILMN_1652409	536.652	611.689	569.718	446.436	489.781	Homo sapiens spermatogenesis associated 7 (SPATA7), transcript variant 2, mRNA.
0.0166479	0.571	531.65	436.54	1.22	0.286881	0.819672	-0.286881	LOC143543	ILMN_1664602	510.547	565.519	520.456	437.822	435.252	Homo sapiens RNA binding motif protein, X-linked pseudogene (LOC143543) on chromosome 11.
0.0202714	0.594	1227.02	1007.91	1.22	0.286881	0.819672	-0.286881	ASH2L	ILMN_1666933	1246.78	1165.29	1271.54	971.995	1045.16	Homo sapiens ash2 (absent, small, or homeotic)-like (Drosophila) (ASH2L), mRNA.
0.0295803	0.62	202.84	166.03	1.22	0.286881	0.819672	-0.286881	AASS	ILMN_1678323	208.458	192.792	207.656	157.521	174.991	Homo sapiens aminoadipate-semialdehyde synthase (AASS), nuclear gene encoding mitochondrial protein, mRNA.	Lysine biosynthesis, Lysine degradation, Metabolic pathways
0.046321	0.641	170.87	139.71	1.22	0.286881	0.819672	-0.286881	CDRT4	ILMN_1691418	182.528	158.337	172.623	134.172	145.482	Homo sapiens CMT1A duplicated region transcript 4 (CDRT4), mRNA.
0.0268323	0.614	255.26	210.09	1.22	0.286881	0.819672	-0.286881	PLEKHO1	ILMN_1694213	264.456	243.281	258.527	200.315	220.335	Homo sapiens pleckstrin homology domain containing, family O member 1 (PLEKHO1), mRNA.
0.0006227	0.404	198.81	162.54	1.22	0.286881	0.819672	-0.286881	FBXO22	ILMN_1701869	196.578	196.975	202.93	162.653	162.43	Homo sapiens F-box protein 22 (FBXO22), transcript variant 1, mRNA.
0.0205312	0.594	7325.6	5988.68	1.22	0.286881	0.819672	-0.286881	MRPS6	ILMN_1723874	6912.35	7718.6	7368.26	5850.3	6130.33	Homo sapiens mitochondrial ribosomal protein S6 (MRPS6), nuclear gene encoding mitochondrial protein, mRNA.
0.0166275	0.571	333.67	274.53	1.22	0.286881	0.819672	-0.286881	AASDH	ILMN_1784269	320.29	337.718	343.435	263.851	285.636	Homo sapiens aminoadipate-semialdehyde dehydrogenase (AASDH), mRNA.
0.0017079	0.479	179.09	147.11	1.22	0.286881	0.819672	-0.286881	RAD51L1	ILMN_1801262	175.207	181.983	180.145	144.977	149.276	Homo sapiens RAD51-like 1 (S. cerevisiae) (RAD51L1), transcript variant 2, mRNA.
0.0022897	0.479	374.93	306.98	1.22	0.286881	0.819672	-0.286881	IMMP2L	ILMN_1809292	383.643	369.661	371.638	312.81	301.265	Homo sapiens IMP2 inner mitochondrial membrane peptidase-like (S. cerevisiae) (IMMP2L), nuclear gene encoding mitochondrial protein, mRNA.	Protein export
0.0260509	0.612	159.14	130.17	1.22	0.286881	0.819672	-0.286881	CCDC102B	ILMN_1811786	151.228	170.319	156.468	133.259	127.149	Homo sapiens coiled-coil domain containing 102B (CCDC102B), transcript variant 1, mRNA.
0.0003791	0.343	629.79	518.1	1.22	0.286881	0.819672	-0.286881		ILMN_1846306	636.34	629.98	623.114	523.394	512.862	Homo sapiens cDNA clone IMAGE:4837650
0.014496	0.565	290.35	238.12	1.22	0.286881	0.819672	-0.286881		ILMN_1872457	306.791	280.817	284.124	233.388	242.939	zh47e08.r1 Soares_fetal_liver_spleen_1NFLS_S1 Homo sapiens cDNA clone IMAGE:415238 5, mRNA sequence
0.0485563	0.642	272.49	222.63	1.22	0.286881	0.819672	-0.286881	PPP3CA	ILMN_2044226	261.887	288.749	267.547	208.26	237.99	Homo sapiens protein phosphatase 3 (formerly 2B), catalytic subunit, alpha isoform (PPP3CA), mRNA.	BCR Signaling Pathway, Control of skeletal myogenesis by HDAC & calcium/calmodulin-dependent kinase (CaMK), Effects of calcineurin in Keratinocyte Differentiation, Endocytotic role of NDK, Phosphins and Dynamin, Fc Epsilon Receptor I Signaling in Mast Cells, fMLP induced chemokine gene expression in HMC-1 cells, Neuropeptides VIP and PACAP inhibit the apoptosis of activated T cells, NFAT and Hype…
0.0377037	0.623	652.62	537.03	1.22	0.286881	0.819672	-0.286881	MNAT1	ILMN_2083243	658.651	665.922	633.715	501.421	575.161	Homo sapiens menage a trois homolog 1, cyclin H assembly factor (Xenopus laevis) (MNAT1), mRNA.	Sonic Hedgehog (SHH) Receptor Ptc1 Regulates cell cycle, Nucleotide excision repair
0.0402211	0.628	2924.96	2392.33	1.22	0.286881	0.819672	-0.286881	C16orf53	ILMN_2194828	3056.57	2770.83	2954.73	2539	2254.14	Homo sapiens chromosome 16 open reading frame 53 (C16orf53), mRNA.
0.0114832	0.558	231.08	188.77	1.22	0.286881	0.819672	-0.286881	CENPC1	ILMN_2229205	230.042	220.943	242.78	191.067	186.507	Homo sapiens centromere protein C 1 (CENPC1), mRNA.
0.0498065	0.643	485.51	397.45	1.22	0.286881	0.819672	-0.286881	C1GALT1C1	ILMN_2401730	467.783	522.567	468.18	376.127	419.973	Homo sapiens C1GALT1-specific chaperone 1 (C1GALT1C1), transcript variant 2, mRNA.	Metabolic pathways, Mucin type O-Glycan biosynthesis
0.0434031	0.631	429.92	351.55	1.22	0.286881	0.819672	-0.286881	FAM21D	ILMN_3238452	439.083	403.101	448.941	332.266	371.956	PREDICTED: Homo sapiens family with sequence similarity 21, member D (FAM21D), mRNA.
0.0213592	0.595	306.56	250.95	1.22	0.286881	0.819672	-0.286881	LOC645726	ILMN_3276822	315.404	285.973	319.404	251.747	250.149	PREDICTED: Homo sapiens misc_RNA (LOC645726), miscRNA.
0.0283693	0.62	240.36	197.48	1.22	0.286881	0.819672	-0.286881	LOC100131572	ILMN_3289171	250.529	222.716	248.866	198.289	196.673	PREDICTED: Homo sapiens similar to hCG1783679 (LOC100131572), mRNA.
0.0262356	0.614	724.1	594.23	1.22	0.286881	0.819672	-0.286881	CDK5RAP3	ILMN_3307950	769.577	679.492	726.042	604.643	584.002	Homo sapiens CDK5 regulatory subunit associated protein 3 (CDK5RAP3), mRNA.
0.0340604	0.62	2392.94	1975.6	1.21	0.275007	0.826446	-0.275007	LOC728492	ILMN_1655444	2475.53	2312.27	2393.81	1859.9	2098.49	PREDICTED: Homo sapiens similar to small EDRK-rich factor 1A, telomeric, transcript variant 4 (LOC728492), mRNA.
0.0215584	0.597	209.5	172.85	1.21	0.275007	0.826446	-0.275007	ALG10B	ILMN_1666325	210.368	207.508	210.624	163.142	183.144	Homo sapiens asparagine-linked glycosylation 10, alpha-1,2-glucosyltransferase homolog B (yeast) (ALG10B), mRNA.	Metabolic pathways, N-Glycan biosynthesis
0.0355617	0.622	794.44	656.38	1.21	0.275007	0.826446	-0.275007	RAB24	ILMN_1677843	847.173	759.034	779.726	683.607	630.241	Homo sapiens RAB24, member RAS oncogene family (RAB24), transcript variant 1, mRNA.
0.0481527	0.642	1490.73	1230.12	1.21	0.275007	0.826446	-0.275007	ASCC1	ILMN_1685097	1427.57	1630.38	1423.36	1207.38	1253.29	Homo sapiens activating signal cointegrator 1 complex subunit 1 (ASCC1), mRNA.
0.021271	0.594	1187.81	980.06	1.21	0.275007	0.826446	-0.275007	CPD	ILMN_1703074	1156.01	1200.26	1207.82	929.402	1033.47	Homo sapiens carboxypeptidase D (CPD), mRNA.
0.0223748	0.602	192.4	158.74	1.21	0.275007	0.826446	-0.275007	C9orf100	ILMN_1717403	185.272	188.052	204.412	163.002	154.581	Homo sapiens chromosome 9 open reading frame 100 (C9orf100), mRNA.
0.0054768	0.539	545.29	451.23	1.21	0.275007	0.826446	-0.275007	PET112L	ILMN_1753010	547.717	562.089	526.641	457.01	445.53	Homo sapiens PET112-like (yeast) (PET112L), mRNA.
0.0074299	0.539	165.08	136.21	1.21	0.275007	0.826446	-0.275007	ZNF333	ILMN_1759017	161.473	165.699	168.139	140.93	131.649	Homo sapiens zinc finger protein 333 (ZNF333), mRNA.
0.0368747	0.623	328.59	271.41	1.21	0.275007	0.826446	-0.275007	CCDC112	ILMN_1761101	305.052	351.099	331.268	274.127	268.716	Homo sapiens coiled-coil domain containing 112 (CCDC112), transcript variant 1, mRNA.
0.0239075	0.605	395.93	327.56	1.21	0.275007	0.826446	-0.275007	BBS7	ILMN_1775012	376.851	390.035	422.25	332.006	323.17	Homo sapiens Bardet-Biedl syndrome 7 (BBS7), transcript variant 1, mRNA.
0.0204537	0.594	254.81	210.1	1.21	0.275007	0.826446	-0.275007	USP48	ILMN_1777726	252.519	261.484	250.553	221.488	199.292	Homo sapiens ubiquitin specific peptidase 48 (USP48), transcript variant 1, mRNA.
0.0020794	0.479	200.61	165.39	1.21	0.275007	0.826446	-0.275007	KIAA0367	ILMN_1810628	198.988	206.341	196.639	164.471	166.312	Homo sapiens KIAA0367 (KIAA0367), mRNA.
0.0330609	0.62	9077.29	7473.23	1.21	0.275007	0.826446	-0.275007	PTTG1	ILMN_2042771	9233.79	9170.58	8832.67	7977.39	7000.94	Homo sapiens pituitary tumor-transforming 1 (PTTG1), mRNA.	Cell cycle, Oocyte meiosis
0.0102597	0.555	746.86	614.86	1.21	0.275007	0.826446	-0.275007	TIAF1	ILMN_2055634	776.881	730.907	733.663	597.053	633.2	Homo sapiens TGFB1-induced anti-apoptotic factor 1 (TIAF1), mRNA.
0.0213775	0.595	350.97	290.3	1.21	0.275007	0.826446	-0.275007	SLC30A1	ILMN_2067852	354.987	337.323	361.051	277.438	303.754	Homo sapiens solute carrier family 30 (zinc transporter), member 1 (SLC30A1), mRNA.
0.0112813	0.556	237.6	196.86	1.21	0.275007	0.826446	-0.275007	C12orf76	ILMN_2152429	227.138	248.018	238.104	194.927	198.815	Homo sapiens chromosome 12 open reading frame 76 (C12orf76), mRNA.
0.0310412	0.62	295.47	245.15	1.21	0.275007	0.826446	-0.275007	MRPL20	ILMN_2189424	307.536	286.743	292.525	232.206	258.818	Homo sapiens mitochondrial ribosomal protein L20 (MRPL20), nuclear gene encoding mitochondrial protein, mRNA.
0.0413513	0.629	156.87	129.54	1.21	0.275007	0.826446	-0.275007	MYLK	ILMN_2364768	163.805	162.495	145.041	125.592	133.613	Homo sapiens myosin light chain kinase (MYLK), transcript variant 2, mRNA.	Calcium signaling pathway, Focal adhesion, Gastric acid secretion, Regulation of actin cytoskeleton, Vascular smooth muscle contraction
0.034458	0.621	8164.36	6732.93	1.21	0.275007	0.826446	-0.275007	SEC61G	ILMN_2367020	7766.22	8175.47	8571.24	6406.33	7076.19	Homo sapiens Sec61 gamma subunit (SEC61G), transcript variant 1, mRNA.	Phagosome, Protein export, Protein processing in endoplasmic reticulum, Vibrio cholerae infection
0.0463598	0.641	266.59	220.97	1.21	0.275007	0.826446	-0.275007	TMEM187	ILMN_3242211	288.32	247.341	265.667	220.712	221.227	Homo sapiens transmembrane protein 187 (TMEM187), mRNA.
0.0091215	0.546	175.07	145.46	1.2	0.263034	0.833333	-0.263034	METTL10	ILMN_1655780	171.546	175.884	177.849	140.204	150.916	Homo sapiens methyltransferase like 10 (METTL10), mRNA.
0.027146	0.615	216.19	180.31	1.2	0.263034	0.833333	-0.263034	TARDBP	ILMN_1677532	205.136	217.993	225.97	174.105	186.742	Homo sapiens TAR DNA binding protein (TARDBP), mRNA.
0.0396987	0.626	1388.45	1161.15	1.2	0.263034	0.833333	-0.263034	HIRIP3	ILMN_1678037	1435.95	1440.98	1293.58	1125.77	1197.64	Homo sapiens HIRA interacting protein 3 (HIRIP3), mRNA.
0.0252871	0.609	991.5	827.14	1.2	0.263034	0.833333	-0.263034	GTF2IRD2B	ILMN_1680501	1030.98	1013.04	933.255	847.535	807.243	Homo sapiens GTF2I repeat domain containing 2B (GTF2IRD2B), mRNA.
0.0283697	0.62	390.87	326.36	1.2	0.263034	0.833333	-0.263034	HBP1	ILMN_1685415	385.299	392.612	394.76	307.521	346.349	Homo sapiens HMG-box transcription factor 1 (HBP1), mRNA.
0.0336672	0.62	203.9	170.62	1.2	0.263034	0.833333	-0.263034	ACAD10	ILMN_1687303	209.787	190.347	212.295	166.72	174.605	Homo sapiens acyl-Coenzyme A dehydrogenase family, member 10 (ACAD10), mRNA.
0.0049095	0.539	223.86	185.96	1.2	0.263034	0.833333	-0.263034	MAST2	ILMN_1690922	229.378	217.772	224.573	182.189	189.804	Homo sapiens microtubule associated serine/threonine kinase 2 (MAST2), mRNA.
0.0298239	0.62	335.69	279.19	1.2	0.263034	0.833333	-0.263034	THUMPD1	ILMN_1702946	332.38	328.733	346.194	263.688	295.613	Homo sapiens THUMP domain containing 1 (THUMPD1), mRNA.
0.0480226	0.642	560.49	466.04	1.2	0.263034	0.833333	-0.263034	LOC346887	ILMN_1714741	576.11	527.139	579.802	492.384	441.11	PREDICTED: Homo sapiens similar to solute carrier family 16 (monocarboxylic acid transporters), member 14 (LOC346887), mRNA.
0.0462478	0.641	1342.24	1121.19	1.2	0.263034	0.833333	-0.263034	MRPL16	ILMN_1730685	1426.37	1276.72	1327.89	1069.33	1175.57	Homo sapiens mitochondrial ribosomal protein L16 (MRPL16), nuclear gene encoding mitochondrial protein, mRNA.
0.0009939	0.473	135.4	112.42	1.2	0.263034	0.833333	-0.263034	C9orf84	ILMN_1731370	135.658	134.628	135.903	114.532	110.35	Homo sapiens chromosome 9 open reading frame 84 (C9orf84), mRNA.
0.0356006	0.622	195.01	162.79	1.2	0.263034	0.833333	-0.263034	C15orf29	ILMN_1739854	203.391	189.343	192.576	154.09	171.984	Homo sapiens chromosome 15 open reading frame 29 (C15orf29), mRNA.
0.0302965	0.62	226.56	189.03	1.2	0.263034	0.833333	-0.263034	CCS	ILMN_1748407	227.884	216.889	235.301	180.301	198.18	PREDICTED: Homo sapiens copper chaperone for superoxide dismutase (CCS), mRNA.	Amyotrophic lateral sclerosis (ALS)
0.0045133	0.539	836.54	694.32	1.2	0.263034	0.833333	-0.263034	MUS81	ILMN_1780937	864.688	810.627	835.175	695.683	692.964	Homo sapiens MUS81 endonuclease homolog (S. cerevisiae) (MUS81), mRNA.	Homologous recombination
0.0268879	0.614	1046.01	874.35	1.2	0.263034	0.833333	-0.263034	CEP63	ILMN_1787808	1067.66	1047.97	1022.89	923.939	827.431	Homo sapiens centrosomal protein 63kDa (CEP63), transcript variant 1, mRNA.
0.0428069	0.63	268.64	223.84	1.2	0.263034	0.833333	-0.263034	SCLT1	ILMN_1797107	266.86	284.509	255.336	234.731	213.461	Homo sapiens sodium channel and clathrin linker 1 (SCLT1), mRNA.
0.0351505	0.622	301.14	250.82	1.2	0.263034	0.833333	-0.263034	TBL1XR1	ILMN_1798657	289.977	289.675	325.097	248.525	253.144	Homo sapiens transducin (beta)-like 1X-linked receptor 1 (TBL1XR1), mRNA.	Wnt signaling pathway
0.0048284	0.539	177.33	147.2	1.2	0.263034	0.833333	-0.263034	FLJ35409	ILMN_1800246	177.121	178.219	176.656	142.451	152.111	PREDICTED: Homo sapiens FLJ35409 protein (FLJ35409), misc RNA.
0.0067002	0.539	324.76	270.31	1.2	0.263034	0.833333	-0.263034	SPIN3	ILMN_1801045	319.627	317.12	337.919	267.128	273.52	Homo sapiens spindlin family, member 3 (SPIN3), mRNA.
0.0157188	0.566	225.21	187.31	1.2	0.263034	0.833333	-0.263034		ILMN_1821280	235.186	227.382	213.595	189.147	185.489	Homo sapiens cDNA FLJ33772 fis, clone BRSSN2000175
9.23e-05	0.331	223.81	186.93	1.2	0.263034	0.833333	-0.263034		ILMN_1912185	225.893	222.568	222.989	186.499	187.369	Homo sapiens mRNA; cDNA DKFZp686H20120 (from clone DKFZp686H20120)
0.0151032	0.565	362.26	300.95	1.2	0.263034	0.833333	-0.263034	C15orf38	ILMN_2189406	367.409	364.151	355.334	315.205	287.337	Homo sapiens chromosome 15 open reading frame 38 (C15orf38), mRNA.
0.0401075	0.628	292.94	244.97	1.2	0.263034	0.833333	-0.263034	ATG10	ILMN_2206098	295.03	288.749	295.076	228.903	262.166	Homo sapiens ATG10 autophagy related 10 homolog (S. cerevisiae) (ATG10), mRNA.
0.0372751	0.623	175.95	146.67	1.2	0.263034	0.833333	-0.263034	SUPT3H	ILMN_2274199	168.383	181.414	178.308	138.69	155.106	Homo sapiens suppressor of Ty 3 homolog (S. cerevisiae) (SUPT3H), transcript variant 2, mRNA.
0.0312639	0.62	177.93	147.71	1.2	0.263034	0.833333	-0.263034	AKT3	ILMN_2325610	170.381	185.906	177.849	140.732	155.031	Homo sapiens v-akt murine thymoma viral oncogene homolog 3 (protein kinase B, gamma) (AKT3), transcript variant 2, mRNA.	Acute myeloid leukemia, Adipocytokine signaling pathway, Apoptosis, B cell receptor signaling pathway, Carbohydrate digestion and absorption, Chagas disease (American trypanosomiasis), Chemokine signaling pathway, Chronic myeloid leukemia, Colorectal cancer, Endometrial cancer, ErbB signaling pathway, Fc epsilon RI signaling pathway, Fc gamma R-mediated phagocytosis, Focal adhesion, Glioma, Hepat…
0.033084	0.62	169.2	141.08	1.2	0.263034	0.833333	-0.263034	MMP28	ILMN_2399016	168.883	178.432	160.746	146.647	135.718	Homo sapiens matrix metallopeptidase 28 (MMP28), transcript variant 3, mRNA.
0.044139	0.634	196.6	163.49	1.2	0.263034	0.833333	-0.263034	APOBEC3F	ILMN_2412172	213.773	191.281	185.847	163.561	163.417	Homo sapiens apolipoprotein B mRNA editing enzyme, catalytic polypeptide-like 3F (APOBEC3F), transcript variant 2, mRNA.
0.0079504	0.539	2657.69	2219.26	1.2	0.263034	0.833333	-0.263034	LOC728590	ILMN_3226875	2671.52	2586.66	2716.52	2155.96	2284.41	PREDICTED: Homo sapiens similar to rCG23287 (LOC728590), mRNA.
0.0351434	0.622	187.63	156.61	1.2	0.263034	0.833333	-0.263034	LOC729362	ILMN_3236877	179.034	201.321	183.27	153.066	160.232	PREDICTED: Homo sapiens misc_RNA (LOC729362), miscRNA.
0.0364424	0.623	314.36	262.05	1.2	0.263034	0.833333	-0.263034	FAM172A	ILMN_3241099	326.915	295.243	321.871	251.908	272.592	Homo sapiens family with sequence similarity 172, member A (FAM172A), mRNA.
0.0401285	0.628	2750.15	2307.19	1.19	0.250962	0.840336	-0.250962	WDR54	ILMN_1658289	2910.87	2566.25	2784.49	2359.68	2255.87	Homo sapiens WD repeat domain 54 (WDR54), mRNA.
0.0325629	0.62	1137.56	953.94	1.19	0.250962	0.840336	-0.250962	CHKA	ILMN_1658504	1196.82	1063.27	1156.78	967.692	940.387	Homo sapiens choline kinase alpha (CHKA), transcript variant 2, mRNA.	Glycerophospholipid metabolism, Metabolic pathways
0.0131613	0.564	257.03	216.77	1.19	0.250962	0.840336	-0.250962	AGL	ILMN_1664006	262.55	248.094	260.687	210.319	223.421	Homo sapiens amylo-1, 6-glucosidase, 4-alpha-glucanotransferase (AGL), transcript variant 1, mRNA.	Metabolic pathways, Starch and sucrose metabolism
0.0070909	0.539	214.49	179.68	1.19	0.250962	0.840336	-0.250962	ANKMY1	ILMN_1675483	219.004	206.268	218.429	177.481	181.896	Homo sapiens ankyrin repeat and MYND domain containing 1 (ANKMY1), transcript variant 2, mRNA.
0.0324455	0.62	551.4	462.79	1.19	0.250962	0.840336	-0.250962	NT5DC1	ILMN_1680673	579.109	530.883	545.309	443.134	483.32	Homo sapiens 5'-nucleotidase domain containing 1 (NT5DC1), mRNA.
0.0419595	0.629	940.39	791.6	1.19	0.250962	0.840336	-0.250962	KIAA0494	ILMN_1697597	895.87	916.505	1012.85	777.701	805.749	Homo sapiens KIAA0494 (KIAA0494), mRNA.
0.0316449	0.62	210.71	177.64	1.19	0.250962	0.840336	-0.250962	LOC651575	ILMN_1709287	210.285	223.603	198.951	180.083	175.223	PREDICTED: Homo sapiens similar to DALR anticodon binding domain containing 3 isoform 1 (LOC651575), mRNA.
0.0082642	0.546	188.9	159.06	1.19	0.250962	0.840336	-0.250962	LOC646038	ILMN_1715525	188.764	196.036	182.167	158.418	159.702	PREDICTED: Homo sapiens similar to ADP-ribosylation factor 7 (LOC646038), mRNA.
0.0095173	0.546	328.57	275.67	1.19	0.250962	0.840336	-0.250962	PSTK	ILMN_1717707	333.954	323.233	328.609	265.898	285.806	Homo sapiens phosphoseryl-tRNA kinase (PSTK), mRNA.	Aminoacyl-tRNA biosynthesis, Selenocompound metabolism
0.0408377	0.628	227.34	191.73	1.19	0.250962	0.840336	-0.250962	USP30	ILMN_1741455	239.997	221.017	221.5	182.99	200.883	Homo sapiens ubiquitin specific peptidase 30 (USP30), mRNA.
0.0070246	0.539	205.86	172.48	1.19	0.250962	0.840336	-0.250962	GABRE	ILMN_1784706	202.893	213.436	201.449	169.546	175.455	Homo sapiens gamma-aminobutyric acid (GABA) A receptor, epsilon (GABRE), mRNA.	Neuroactive ligand-receptor interaction
0.0115088	0.558	201.25	169.25	1.19	0.250962	0.840336	-0.250962		ILMN_1851376	204.222	207.362	192.484	171.678	166.847	BX114061 Soares_testis_NHT Homo sapiens cDNA clone IMAGp998F051794, mRNA sequence
0.0318253	0.62	175.75	148.18	1.19	0.250962	0.840336	-0.250962		ILMN_1867663	167.135	178.928	181.523	142.252	154.356	Homo sapiens full length insert cDNA clone YZ84G08
0.0042397	0.539	161.25	135.02	1.19	0.250962	0.840336	-0.250962		ILMN_1903049	158.642	166.956	158.288	135.151	134.892	cs17g03.y1 Human Retinal pigment epithelium/choroid cDNA (Un-normalized, unamplified): cs Homo sapiens cDNA clone cs17g03 5, mRNA sequence
0.0057462	0.539	8042.59	6753.23	1.19	0.250962	0.840336	-0.250962	MYH9	ILMN_2087702	7876.06	8324.37	7934.65	6661.56	6846.17	Homo sapiens myosin, heavy chain 9, non-muscle (MYH9), mRNA.	Regulation of actin cytoskeleton, Tight junction, Viral myocarditis
0.013126	0.564	178.6	150.37	1.19	0.250962	0.840336	-0.250962	BBS12	ILMN_2166972	172.961	177.228	185.847	146.848	153.981	Homo sapiens Bardet-Biedl syndrome 12 (BBS12), mRNA.
0.0071298	0.539	193.31	162.17	1.19	0.250962	0.840336	-0.250962	APOBEC3F	ILMN_2296950	195.414	186.406	198.303	164.682	159.702	Homo sapiens apolipoprotein B mRNA editing enzyme, catalytic polypeptide-like 3F (APOBEC3F), transcript variant 2, mRNA.
0.0116724	0.561	1427.98	1204.7	1.19	0.250962	0.840336	-0.250962	LCMT1	ILMN_2312709	1469.33	1374.32	1441.97	1232.36	1177.65	Homo sapiens leucine carboxyl methyltransferase 1 (LCMT1), transcript variant 1, mRNA.	Histidine metabolism, Tyrosine metabolism
0.0493724	0.642	2362.57	1988.34	1.19	0.250962	0.840336	-0.250962	SKA2	ILMN_3249807	2432.67	2429.9	2230.92	2095.69	1886.48	Homo sapiens spindle and kinetochore associated complex subunit 2 (SKA2), transcript variant 1, mRNA.
0.0396006	0.626	5364.45	4529.47	1.18	0.238787	0.847458	-0.238787	C14orf156	ILMN_1661945	5582.02	5031.8	5496.18	4382.87	4680.98	Homo sapiens chromosome 14 open reading frame 156 (C14orf156), mRNA.
0.0489315	0.642	1504.45	1277.34	1.18	0.238787	0.847458	-0.238787	AMY1C	ILMN_1663313	1513.79	1484.73	1515.05	1194.06	1366.43	Homo sapiens amylase, alpha 1C (salivary) (AMY1C), mRNA.	Carbohydrate digestion and absorption, Metabolic pathways, Salivary secretion, Starch and sucrose metabolism
0.0457657	0.641	148.44	126.04	1.18	0.238787	0.847458	-0.238787	TTC30B	ILMN_1668795	152.644	142.749	150.114	119.1	133.387	Homo sapiens tetratricopeptide repeat domain 30B (TTC30B), mRNA.
0.0488958	0.642	378.99	320.17	1.18	0.238787	0.847458	-0.238787	PPFIBP2	ILMN_1675656	380.164	362.476	395.047	338.521	302.809	Homo sapiens PTPRF interacting protein, binding protein 2 (liprin beta 2) (PPFIBP2), mRNA.
0.0208773	0.594	195.6	165.76	1.18	0.238787	0.847458	-0.238787	FAM114A2	ILMN_1675701	186.02	197.988	203.208	162.444	169.143	Homo sapiens family with sequence similarity 114, member A2 (FAM114A2), mRNA.
0.0163091	0.57	182.15	154.6	1.18	0.238787	0.847458	-0.238787	TPD52L1	ILMN_1714383	183.276	178.219	185.019	148.46	160.989	Homo sapiens tumor protein D52-like 1 (TPD52L1), transcript variant 3, mRNA.
0.0470983	0.642	3796.59	3216.89	1.18	0.238787	0.847458	-0.238787	CNIH4	ILMN_1714759	4056.36	3776.34	3572.52	3139.55	3296.14	Homo sapiens cornichon homolog 4 (Drosophila) (CNIH4), mRNA.
0.0064467	0.539	151.42	128.84	1.18	0.238787	0.847458	-0.238787	TEX9	ILMN_1733318	154.227	150.504	149.57	132.412	125.374	Homo sapiens testis expressed 9 (TEX9), mRNA.
0.0020948	0.479	1176.11	999.69	1.18	0.238787	0.847458	-0.238787	NECAP2	ILMN_1749011	1181.68	1193.69	1153.32	1012.33	987.219	Homo sapiens NECAP endocytosis associated 2 (NECAP2), mRNA.
0.041406	0.629	1373.96	1163.03	1.18	0.238787	0.847458	-0.238787	PFAS	ILMN_1755862	1385.93	1333.74	1403.17	1095.86	1234.32	Homo sapiens phosphoribosylformylglycinamidine synthase (FGAR amidotransferase) (PFAS), mRNA.	Metabolic pathways, Purine metabolism
0.0109039	0.556	374.29	316.07	1.18	0.238787	0.847458	-0.238787	ASB8	ILMN_1783675	368.403	391.726	363.339	315.719	316.418	Homo sapiens ankyrin repeat and SOCS box-containing 8 (ASB8), mRNA.
0.0038072	0.535	264.98	223.86	1.18	0.238787	0.847458	-0.238787	TPRKB	ILMN_2118910	263.296	266.735	264.915	217.925	229.947	Homo sapiens TP53RK binding protein (TPRKB), mRNA.
0.0314124	0.62	595.9	506.2	1.18	0.238787	0.847458	-0.238787	DPP8	ILMN_2312732	577.026	615.985	595.327	482.997	530.523	Homo sapiens dipeptidyl-peptidase 8 (DPP8), transcript variant 1, mRNA.
0.0072725	0.539	159.96	135.85	1.18	0.238787	0.847458	-0.238787	ARHGAP24	ILMN_2352633	156.976	165.001	158.015	133.194	138.56	Homo sapiens Rho GTPase activating protein 24 (ARHGAP24), transcript variant 3, mRNA.
0.0092595	0.546	1716.96	1453.45	1.18	0.238787	0.847458	-0.238787	EIF2B4	ILMN_2356672	1654.72	1776.25	1722.08	1437.33	1469.75	Homo sapiens eukaryotic translation initiation factor 2B, subunit 4 delta, 67kDa (EIF2B4), transcript variant 3, mRNA.	VEGF, Hypoxia, and Angiogenesis, RNA transport
0.0134052	0.564	179.29	152.23	1.18	0.238787	0.847458	-0.238787	HAS2AS	ILMN_3241254	180.532	185.834	171.799	150.282	154.206	Homo sapiens HAS2 antisense RNA (non-protein coding) (HAS2AS), antisense RNA.
0.001577	0.479	189.1	160.65	1.18	0.238787	0.847458	-0.238787	LOC100130557	ILMN_3244693	188.764	189.271	189.256	163.841	157.513	Homo sapiens hypothetical LOC100130557 (LOC100130557), non-coding RNA.
0.0446092	0.635	152.65	130.14	1.17	0.226509	0.854701	-0.226509	ASNA1	ILMN_1657571	155.727	147.708	154.651	137.836	122.882	Homo sapiens arsA arsenite transporter, ATP-binding, homolog 1 (bacterial) (ASNA1), mRNA.
0.008652	0.546	666.79	568.08	1.17	0.226509	0.854701	-0.226509	C9orf23	ILMN_1683175	667.012	671.347	662.045	548.95	587.872	Homo sapiens chromosome 9 open reading frame 23 (C9orf23), transcript variant 1, mRNA.
0.0066034	0.539	1341.35	1143.65	1.17	0.226509	0.854701	-0.226509	MRPL11	ILMN_1690371	1382.08	1299.34	1343.91	1136.01	1151.34	Homo sapiens mitochondrial ribosomal protein L11 (MRPL11), nuclear gene encoding mitochondrial protein, transcript variant 2, mRNA.	Mechanism of Gene Regulation by Peroxisome Proliferators via PPARa(alpha)
0.0145915	0.565	168.54	144.51	1.17	0.226509	0.854701	-0.226509	C1orf26	ILMN_1692834	174.375	165.001	166.403	140.6	148.532	Homo sapiens chromosome 1 open reading frame 26 (C1orf26), mRNA.
0.0309037	0.62	201.74	172.84	1.17	0.226509	0.854701	-0.226509	MNS1	ILMN_1711462	189.596	208.165	208.027	172.319	173.37	Homo sapiens meiosis-specific nuclear structural 1 (MNS1), mRNA.
0.0470662	0.642	381.9	325.67	1.17	0.226509	0.854701	-0.226509	NPHP3	ILMN_1730539	367.492	399.708	379.18	309.821	342.324	Homo sapiens nephronophthisis 3 (adolescent) (NPHP3), mRNA.
0.0324927	0.62	223.51	191.32	1.17	0.226509	0.854701	-0.226509	OVGP1	ILMN_1734542	236.43	216.668	217.964	196.344	186.428	Homo sapiens oviductal glycoprotein 1, 120kDa (OVGP1), mRNA.
0.004159	0.539	322.18	275.06	1.17	0.226509	0.854701	-0.226509	GFOD2	ILMN_1744006	328.488	316.103	322.06	270.004	280.203	Homo sapiens glucose-fructose oxidoreductase domain containing 2 (GFOD2), mRNA.
0.0154761	0.565	176.05	150.53	1.17	0.226509	0.854701	-0.226509	DIS3L2	ILMN_1745737	180.116	172.287	175.831	145.243	156.008	Homo sapiens DIS3 mitotic control homolog (S. cerevisiae)-like 2 (DIS3L2), mRNA.
0.0378963	0.623	3153.04	2683.53	1.17	0.226509	0.854701	-0.226509	PRCP	ILMN_1769091	2940.76	3288.22	3241.65	2678.23	2688.84	Homo sapiens prolylcarboxypeptidase (angiotensinase C) (PRCP), transcript variant 2, mRNA.	Protein digestion and absorption
0.0061509	0.539	371.78	318.47	1.17	0.226509	0.854701	-0.226509	RPL26L1	ILMN_1776586	360.287	377.185	378.13	314.52	322.476	Homo sapiens ribosomal protein L26-like 1 (RPL26L1), mRNA.	Ribosome
0.014833	0.565	592.33	507.3	1.17	0.226509	0.854701	-0.226509	BCDIN3D	ILMN_1796113	611.795	587.058	578.638	492.756	522.282	Homo sapiens BCDIN3 domain containing (BCDIN3D), mRNA.
0.0215336	0.597	279.2	239.53	1.17	0.226509	0.854701	-0.226509	SNX7	ILMN_1797413	282.852	278.283	276.489	228.982	250.565	Homo sapiens sorting nexin 7 (SNX7), transcript variant 1, mRNA.
0.0099788	0.552	370.59	317.33	1.17	0.226509	0.854701	-0.226509	NACC2	ILMN_1809522	366.664	382.639	362.767	310.504	324.297	Homo sapiens NACC family member 2, BEN and BTB (POZ) domain containing (NACC2), mRNA.
0.0021657	0.479	204.86	174.49	1.17	0.226509	0.854701	-0.226509	KLRC2	ILMN_2059357	203.807	201.975	208.861	172.248	176.77	Homo sapiens killer cell lectin-like receptor subfamily C, member 2 (KLRC2), mRNA.	Ras-Independent pathway in NK cell-mediated cytotoxicity, Antigen processing and presentation, Natural killer cell mediated cytotoxicity
0.0348181	0.621	2264.08	1937.18	1.17	0.226509	0.854701	-0.226509	COX17	ILMN_2187718	2316.84	2347.18	2134.2	1891.24	1984.25	Homo sapiens COX17 cytochrome c oxidase assembly homolog (S. cerevisiae) (COX17), nuclear gene encoding mitochondrial protein, mRNA.	Metabolic pathways, Oxidative phosphorylation
0.018753	0.586	200.18	170.51	1.17	0.226509	0.854701	-0.226509	C3orf1	ILMN_2193175	206.049	194.232	200.431	164.541	176.692	Homo sapiens chromosome 3 open reading frame 1 (C3orf1), mRNA.
0.0034926	0.527	256.11	219.78	1.17	0.226509	0.854701	-0.226509	C6orf170	ILMN_2228196	257.908	250.053	260.499	217.23	222.364	Homo sapiens chromosome 6 open reading frame 170 (C6orf170), mRNA.
0.0200396	0.594	557.75	478.29	1.17	0.226509	0.854701	-0.226509	FIBP	ILMN_2411139	573.111	559.748	540.858	495.27	461.898	Homo sapiens fibroblast growth factor (acidic) intracellular binding protein (FIBP), transcript variant 1, mRNA.
0.0120175	0.562	186.66	159	1.17	0.226509	0.854701	-0.226509	ZNF830	ILMN_3247592	186.27	189.271	184.466	153.202	165.016	Homo sapiens zinc finger protein 830 (ZNF830), mRNA.
0.0016801	0.479	799.57	691.07	1.16	0.214125	0.862069	-0.214125	POLR2J	ILMN_1657317	785.868	810.799	802.247	697.026	685.168	Homo sapiens polymerase (RNA) II (DNA directed) polypeptide J, 13.3kDa (POLR2J), mRNA.	Huntington's disease, Metabolic pathways, Purine metabolism, Pyrimidine metabolism, RNA polymerase
0.0162822	0.57	1325.28	1140.9	1.16	0.214125	0.862069	-0.214125	ZFP36L1	ILMN_1675448	1281.97	1345.4	1349.55	1108.05	1174.72	Homo sapiens zinc finger protein 36, C3H type-like 1 (ZFP36L1), mRNA.
0.0120803	0.562	176.83	152.98	1.16	0.214125	0.862069	-0.214125	NUDT6	ILMN_1694311	175.623	171.443	183.638	154.09	151.887	Homo sapiens nudix (nucleoside diphosphate linked moiety X)-type motif 6 (NUDT6), transcript variant 2, mRNA.
0.046461	0.642	131.82	113.56	1.16	0.214125	0.862069	-0.214125	ADAMTSL1	ILMN_1705250	134.246	136.86	124.672	109.537	117.724	Homo sapiens ADAMTS-like 1 (ADAMTSL1), transcript variant 2, mRNA.
0.0309958	0.62	6384.45	5512.28	1.16	0.214125	0.862069	-0.214125	FAM50A	ILMN_1725130	6745.57	6146.42	6276.66	5426.95	5598.94	Homo sapiens family with sequence similarity 50, member A (FAM50A), mRNA.
0.0364476	0.623	170.55	147.12	1.16	0.214125	0.862069	-0.214125	SEL1L	ILMN_1726496	177.454	164.374	170.059	141.458	153.008	Homo sapiens sel-1 suppressor of lin-12-like (C. elegans) (SEL1L), mRNA.	Protein processing in endoplasmic reticulum
0.0264415	0.614	280.05	241.54	1.16	0.214125	0.862069	-0.214125	C6orf57	ILMN_1728057	295.692	270.397	274.7	239.409	243.683	Homo sapiens chromosome 6 open reading frame 57 (C6orf57), mRNA.
0.0291886	0.62	191.39	165.13	1.16	0.214125	0.862069	-0.214125	C1RL	ILMN_1733288	183.526	202.047	189.071	163.422	166.847	Homo sapiens complement component 1, r subcomponent-like (C1RL), mRNA.
0.0060346	0.539	1707.76	1477.91	1.16	0.214125	0.862069	-0.214125	NDUFC1	ILMN_1733603	1730.76	1660.14	1733.38	1458.67	1497.4	Homo sapiens NADH dehydrogenase (ubiquinone) 1, subcomplex unknown, 1, 6kDa (NDUFC1), mRNA.	Alzheimer's disease, Huntington's disease, Metabolic pathways, Oxidative phosphorylation, Parkinson's disease
0.0421394	0.629	304.48	262.46	1.16	0.214125	0.862069	-0.214125	HS2ST1	ILMN_1738987	311.512	317.981	284.973	263.606	261.328	Homo sapiens heparan sulfate 2-O-sulfotransferase 1 (HS2ST1), mRNA.	Glycosaminoglycan biosynthesis - heparan sulfate / heparin
0.0397983	0.627	521.36	451.08	1.16	0.214125	0.862069	-0.214125	MLLT10	ILMN_1743538	522.848	513.432	527.898	476.041	427.425	Homo sapiens myeloid/lymphoid or mixed-lineage leukemia (trithorax homolog, Drosophila); translocated to, 10 (MLLT10), transcript variant 1, mRNA.
0.0348434	0.621	5250.55	4539.25	1.16	0.214125	0.862069	-0.214125	GNS	ILMN_1744517	5137.83	5217.44	5399.8	4332.47	4755.9	Homo sapiens glucosamine (N-acetyl)-6-sulfatase (Sanfilippo disease IIID) (GNS), mRNA.	Glycosaminoglycan degradation, Lysosome, Metabolic pathways
0.026711	0.614	585.34	503.08	1.16	0.214125	0.862069	-0.214125	C14orf43	ILMN_1763091	583.609	586.219	586.204	478.636	528.782	Homo sapiens chromosome 14 open reading frame 43 (C14orf43), transcript variant 1, mRNA.
0.042773	0.63	202.08	174.26	1.16	0.214125	0.862069	-0.214125	TK2	ILMN_1766814	196.245	214.463	196.085	179.214	169.449	Homo sapiens thymidine kinase 2, mitochondrial (TK2), nuclear gene encoding mitochondrial protein, mRNA.	Drug metabolism - other enzymes, Metabolic pathways, Pyrimidine metabolism
0.0317772	0.62	2652.43	2278.81	1.16	0.214125	0.862069	-0.214125	PRPSAP1	ILMN_1768449	2645.23	2605.67	2707.38	2395.3	2168	Homo sapiens phosphoribosyl pyrophosphate synthetase-associated protein 1 (PRPSAP1), mRNA.
0.023165	0.605	186.04	160.4	1.16	0.214125	0.862069	-0.214125	CAPRIN1	ILMN_1770676	180.698	185.406	192.207	154.979	166.007	Homo sapiens cell cycle associated protein 1 (CAPRIN1), transcript variant 1, mRNA.
0.0226116	0.603	207.48	178.98	1.16	0.214125	0.862069	-0.214125	ARL6	ILMN_1771822	197.824	208.384	216.662	178.564	179.407	Homo sapiens ADP-ribosylation factor-like 6 (ARL6), transcript variant 2, mRNA.
0.0374577	0.623	700.79	602.41	1.16	0.214125	0.862069	-0.214125	ATRN	ILMN_1772124	740.963	687.305	675.785	619.94	585.384	Homo sapiens attractin (ATRN), transcript variant 1, mRNA.
0.0292672	0.62	169.49	146.33	1.16	0.214125	0.862069	-0.214125	RABL5	ILMN_1787951	179.201	165.559	164.12	144.444	148.234	Homo sapiens RAB, member RAS oncogene family-like 5 (RABL5), mRNA.
0.0122964	0.564	800.93	688.14	1.16	0.214125	0.862069	-0.214125	SIDT2	ILMN_1791912	833.707	782.694	787.362	678.627	697.792	Homo sapiens SID1 transmembrane family, member 2 (SIDT2), mRNA.
0.0289724	0.62	493.49	423.98	1.16	0.214125	0.862069	-0.214125	SNAPIN	ILMN_1799969	508.137	504.976	468.372	413.687	434.532	Homo sapiens SNAP-associated protein (SNAPIN), mRNA.
0.0398066	0.627	364.22	313.17	1.16	0.214125	0.862069	-0.214125	ZFC3H1	ILMN_1803590	345.381	375.662	372.402	302.34	324.384	Homo sapiens zinc finger, C3H1-type containing (ZFC3H1), mRNA.
0.0018562	0.479	1511.58	1303.73	1.16	0.214125	0.862069	-0.214125	SNTB2	ILMN_1808374	1520.04	1482.19	1532.97	1313.14	1294.39	Homo sapiens syntrophin, beta 2 (dystrophin-associated protein A1, 59kDa, basic component 2) (SNTB2), transcript variant 1, mRNA.
0.0230334	0.604	264.44	228.64	1.16	0.214125	0.862069	-0.214125	SOX4	ILMN_1815745	255.587	263.384	274.7	222.498	234.947	Homo sapiens SRY (sex determining region Y)-box 4 (SOX4), mRNA.
0.0101576	0.554	479.24	411.84	1.16	0.214125	0.862069	-0.214125	ARID4B	ILMN_2269564	496.258	464.471	477.521	407.351	416.386	Homo sapiens AT rich interactive domain 4B (RBP1-like) (ARID4B), transcript variant 1, mRNA.
0.0310259	0.62	781.44	676.49	1.16	0.214125	0.862069	-0.214125	PECI	ILMN_2384536	747.505	813.812	784.425	694.82	658.652	Homo sapiens peroxisomal D3,D2-enoyl-CoA isomerase (PECI), transcript variant 1, mRNA.
0.0425464	0.63	228.19	196.64	1.16	0.214125	0.862069	-0.214125	LOC392301	ILMN_3279652	225.976	227.605	231.006	185.62	208.315	PREDICTED: Homo sapiens misc_RNA (LOC392301), miscRNA.
0.0076897	0.539	365.48	316.42	1.16	0.214125	0.862069	-0.214125	LOC729423	ILMN_3304887	375.277	366.306	355.143	320.266	312.619	PREDICTED: Homo sapiens similar to Heterogeneous nuclear ribonucleoprotein A1 (Helix-destabilizing protein) (Single-strand RNA-binding protein) (hnRNP core protein A1) (HDP) (LOC729423), mRNA.
0.0484341	0.642	1710.4	1485.15	1.15	0.201634	0.869565	-0.201634	MRPS21	ILMN_1655765	1628.77	1800.52	1706.21	1531.29	1440.4	Homo sapiens mitochondrial ribosomal protein S21 (MRPS21), nuclear gene encoding mitochondrial protein, transcript variant 2, mRNA.
0.0492841	0.642	164.53	143.06	1.15	0.201634	0.869565	-0.201634	TADA2A	ILMN_1680682	159.724	174.048	160.2	138.493	147.787	Homo sapiens transcriptional adaptor 2A (TADA2A), transcript variant 1, mRNA.
0.0076488	0.539	1561.8	1354.38	1.15	0.201634	0.869565	-0.201634	FAM127B	ILMN_1686254	1567.04	1582.37	1536.34	1389.61	1320.03	Homo sapiens family with sequence similarity 127, member B (FAM127B), transcript variant 1, mRNA.
0.0387138	0.623	146.43	127.76	1.15	0.201634	0.869565	-0.201634	CIT	ILMN_1695579	147.812	140.243	151.474	132.152	123.508	Homo sapiens citron (rho-interacting, serine/threonine kinase 21) (CIT), mRNA.
0.0245287	0.608	265.92	230.8	1.15	0.201634	0.869565	-0.201634	TMEM127	ILMN_1721563	269.346	274.527	254.304	225.928	235.769	Homo sapiens transmembrane protein 127 (TMEM127), mRNA.
0.0018099	0.479	192.87	167.19	1.15	0.201634	0.869565	-0.201634	ZSCAN2	ILMN_1726512	196.162	192.792	189.717	166.016	168.377	Homo sapiens zinc finger and SCAN domain containing 2 (ZSCAN2), transcript variant 1, mRNA.
0.0048422	0.539	138.22	120.56	1.15	0.201634	0.869565	-0.201634	TTC30A	ILMN_1735822	138.235	136.386	140.064	118.124	123.038	Homo sapiens tetratricopeptide repeat domain 30A (TTC30A), mRNA.
0.0107163	0.556	2952.78	2558.55	1.15	0.201634	0.869565	-0.201634	GLTP	ILMN_1764380	2971.63	2981.86	2905.43	2638.19	2481.32	Homo sapiens glycolipid transfer protein (GLTP), mRNA.
0.0490673	0.642	192.95	167.6	1.15	0.201634	0.869565	-0.201634	LOC653115	ILMN_1781251	189.845	194.809	194.238	158.28	177.467	PREDICTED: Homo sapiens similar to heterogeneous nuclear ribonucleoprotein A3, transcript variant 1 (LOC653115), mRNA.
0.0051861	0.539	1306.65	1136.92	1.15	0.201634	0.869565	-0.201634	TUFT1	ILMN_1781374	1342.71	1299.7	1278.36	1141.91	1131.95	Homo sapiens tuftelin 1 (TUFT1), mRNA.
0.0368794	0.623	1030.55	898.26	1.15	0.201634	0.869565	-0.201634	IRX2	ILMN_1782412	1008.64	1045.42	1037.96	856.47	942.079	Homo sapiens iroquois homeobox 2 (IRX2), mRNA.
0.0018251	0.479	156.24	135.83	1.15	0.201634	0.869565	-0.201634	LOC648984	ILMN_1801254	155.893	157.094	155.741	133.52	138.187	PREDICTED: Homo sapiens similar to Baculoviral IAP repeat-containing protein 1 (Neuronal apoptosis inhibitory protein) (LOC648984), mRNA.
0.0170439	0.577	172.06	149.55	1.15	0.201634	0.869565	-0.201634	GDPD1	ILMN_2106265	179.7	166.607	170.151	149.741	149.351	Homo sapiens glycerophosphodiester phosphodiesterase domain containing 1 (GDPD1), mRNA.
0.0304099	0.62	190.1	165.2	1.15	0.201634	0.869565	-0.201634	ARL5B	ILMN_2120022	196.744	193.44	180.512	162.444	167.994	Homo sapiens ADP-ribosylation factor-like 5B (ARL5B), mRNA.
0.037152	0.623	157.46	137.3	1.15	0.201634	0.869565	-0.201634	HSD11B1L	ILMN_2317457	152.644	166.956	153.198	136.263	138.336	Homo sapiens hydroxysteroid (11-beta) dehydrogenase 1-like (HSD11B1L), transcript variant c, mRNA.
0.0432248	0.631	217.6	189.33	1.15	0.201634	0.869565	-0.201634	PPP2R5D	ILMN_2359887	206.132	227.679	219.545	193.737	185.019	Homo sapiens protein phosphatase 2, regulatory subunit B', delta isoform (PPP2R5D), transcript variant 3, mRNA.	mRNA surveillance pathway, Oocyte meiosis, Wnt signaling pathway
0.0189212	0.588	801.23	695.86	1.15	0.201634	0.869565	-0.201634	LOC441484	ILMN_3215759	767.31	831.736	805.969	693.19	698.535	PREDICTED: Homo sapiens misc_RNA (LOC441484), miscRNA.
0.037176	0.623	238.25	206.54	1.15	0.201634	0.869565	-0.201634	LOC729646	ILMN_3226814	244.061	247.265	224.107	206.055	207.032	PREDICTED: Homo sapiens misc_RNA (LOC729646), miscRNA.
0.0181523	0.582	147.95	128.24	1.15	0.201634	0.869565	-0.201634	LOC100131727	ILMN_3292990	152.228	149.275	142.507	131.176	125.374	PREDICTED: Homo sapiens hypothetical LOC100131727 (LOC100131727), mRNA.
0.0406978	0.628	3136.77	2757.06	1.14	0.189034	0.877193	-0.189034	PSMG1	ILMN_1659285	3053.68	3214.46	3144.25	2641.19	2878.02	Homo sapiens proteasome (prosome, macropain) assembly chaperone 1 (PSMG1), transcript variant 2, mRNA.
0.0179445	0.582	577.9	507.39	1.14	0.189034	0.877193	-0.189034	SON	ILMN_1663090	587.36	586.639	560.124	520.302	494.792	Homo sapiens SON DNA binding protein (SON), transcript variant b, mRNA.
0.036376	0.623	360.07	315.87	1.14	0.189034	0.877193	-0.189034	CD109	ILMN_1680364	342.483	373.5	364.96	321.815	310.033	Homo sapiens CD109 molecule (CD109), mRNA.
0.0246671	0.609	281.57	246.83	1.14	0.189034	0.877193	-0.189034	LOC642361	ILMN_1697006	291.799	275.369	277.808	239.966	253.893	PREDICTED: Homo sapiens hypothetical LOC642361 (LOC642361), mRNA.
0.0399067	0.627	716.36	626.38	1.14	0.189034	0.877193	-0.189034	CLPX	ILMN_1709894	694.206	737.995	717.545	600.847	653.003	Homo sapiens ClpX caseinolytic peptidase X homolog (E. coli) (CLPX), mRNA.
0.015798	0.566	636.27	556.96	1.14	0.189034	0.877193	-0.189034	SMARCA5	ILMN_1713163	610.544	649.412	649.676	554.32	559.614	Homo sapiens SWI/SNF related, matrix associated, actin dependent regulator of chromatin, subfamily a, member 5 (SMARCA5), mRNA.
0.0087523	0.546	627.55	552.05	1.14	0.189034	0.877193	-0.189034	MSH3	ILMN_1719471	639.764	607.901	635.466	554.414	549.692	Homo sapiens mutS homolog 3 (E. coli) (MSH3), mRNA.	Colorectal cancer, Mismatch repair, Pathways in cancer
0.0268407	0.614	140.69	123.86	1.14	0.189034	0.877193	-0.189034	P2RX7	ILMN_1759326	137.237	139.904	145.041	127.798	120.043	Homo sapiens purinergic receptor P2X, ligand-gated ion channel, 7 (P2RX7), mRNA.	Calcium signaling pathway, Neuroactive ligand-receptor interaction
0.0310249	0.62	670.24	586.63	1.14	0.189034	0.877193	-0.189034	SUPT4H1	ILMN_1766245	687.175	673.807	650.26	565.262	608.809	Homo sapiens suppressor of Ty 4 homolog 1 (S. cerevisiae) (SUPT4H1), mRNA.
0.0474933	0.642	456.85	400.31	1.14	0.189034	0.877193	-0.189034	GOLGA4	ILMN_1776297	437.507	451.841	482.339	391.411	409.402	Homo sapiens golgi autoantigen, golgin subfamily a, 4 (GOLGA4), mRNA.
0.0113797	0.556	2819.09	2475.03	1.14	0.189034	0.877193	-0.189034	POLR2A	ILMN_1782385	2906.14	2820.37	2733.41	2491.06	2459.1	Homo sapiens polymerase (RNA) II (DNA directed) polypeptide A, 220kDa (POLR2A), mRNA.	Huntington's disease, Metabolic pathways, Purine metabolism, Pyrimidine metabolism, RNA polymerase
0.0401508	0.628	918.51	803.65	1.14	0.189034	0.877193	-0.189034	CCDC104	ILMN_1792456	870.753	951.588	935.22	820.761	786.888	Homo sapiens coiled-coil domain containing 104 (CCDC104), mRNA.
0.0303381	0.62	5844.32	5135.96	1.14	0.189034	0.877193	-0.189034	CAP1	ILMN_1797604	5612.97	6124.78	5806.55	5176.4	5095.84	Homo sapiens CAP, adenylate cyclase-associated protein 1 (yeast) (CAP1), mRNA.	How Progesterone Initiates the Oocyte Maturation
0.0237413	0.605	2324.78	2035.37	1.14	0.189034	0.877193	-0.189034	MTCP1	ILMN_1814230	2424.31	2230.01	2324.08	2041.63	2029.14	Homo sapiens mature T-cell proliferation 1 (MTCP1), nuclear gene encoding mitochondrial protein, transcript variant B1, mRNA.
0.0134411	0.564	169.82	148.36	1.14	0.189034	0.877193	-0.189034		ILMN_1864166	172.129	172.498	164.941	144.91	151.887	Homo sapiens cDNA clone IMAGE:6254031
0.0310961	0.62	5946.04	5235.46	1.14	0.189034	0.877193	-0.189034	B2M	ILMN_2148459	5994.47	5876.1	5968.19	5014.19	5466.5	Homo sapiens beta-2-microglobulin (B2M), mRNA.	Antigen Processing and Presentation, CTL mediated immune response against target cells , Ras-Independent pathway in NK cell-mediated cytotoxicity, Antigen processing and presentation
0.0084719	0.546	139.73	122.23	1.14	0.189034	0.877193	-0.189034	FAM50B	ILMN_2153466	144.479	137.469	137.35	122.284	122.176	Homo sapiens family with sequence similarity 50, member B (FAM50B), mRNA.
0.0484464	0.642	182.93	159.78	1.14	0.189034	0.877193	-0.189034	ZNF322B	ILMN_2224290	180.199	179.922	188.795	152.113	167.841	Homo sapiens zinc finger protein 322B (ZNF322B), mRNA.
0.0187251	0.586	202.11	176.57	1.14	0.189034	0.877193	-0.189034	LOC100128585	ILMN_3175415	198.157	211.383	197.102	176.761	176.383	PREDICTED: Homo sapiens misc_RNA (LOC100128585), miscRNA.
0.0053946	0.539	136.62	119.92	1.14	0.189034	0.877193	-0.189034	ANKRD18A	ILMN_3190486	139.483	136.522	133.912	118.384	121.467	PREDICTED: Homo sapiens ankyrin repeat domain 18A (ANKRD18A), partial mRNA.
0.0441261	0.634	738.91	645.48	1.14	0.189034	0.877193	-0.189034	EAPP	ILMN_3243744	726.374	773.086	718.424	669.823	622.016	Homo sapiens E2F-associated phosphoprotein (EAPP), mRNA.
0.0087711	0.546	187.48	164.01	1.14	0.189034	0.877193	-0.189034	LOC649839	ILMN_3246097	188.598	182.126	191.838	161.956	166.083	PREDICTED: Homo sapiens similar to mCG7611 (LOC649839), mRNA.
0.0255954	0.609	183.4	160.48	1.14	0.189034	0.877193	-0.189034	LOC100134291	ILMN_3249560	190.51	178.29	181.615	156.282	164.787	PREDICTED: Homo sapiens similar to mitogen-activated protein kinase phosphatase x (LOC100134291), mRNA.
0.0482558	0.642	181.8	159.61	1.14	0.189034	0.877193	-0.189034	LOC100129503	ILMN_3257178	185.438	178.219	181.799	151.773	167.841	PREDICTED: Homo sapiens hypothetical protein LOC100129503 (LOC100129503), mRNA.
0.013318	0.564	1048.32	915.7	1.14	0.189034	0.877193	-0.189034	LOC100130092	ILMN_3273493	1025.14	1075.59	1044.86	893.529	938.414	PREDICTED: Homo sapiens misc_RNA (LOC100130092), miscRNA.
0.0207564	0.594	149.94	131.62	1.14	0.189034	0.877193	-0.189034	LOC100132767	ILMN_3293159	148.145	152.694	149.026	127.019	136.392	PREDICTED: Homo sapiens hypothetical protein LOC100132767 (LOC100132767), mRNA.
0.0437583	0.631	239.79	212.04	1.13	0.176323	0.884956	-0.176323	SMC6	ILMN_1654001	239.002	236.989	243.435	202.273	222.283	Homo sapiens structural maintenance of chromosomes 6 (SMC6), mRNA.
0.0420497	0.629	162.03	143.57	1.13	0.176323	0.884956	-0.176323	LOC390561	ILMN_1662550	159.724	158.752	167.773	148.932	138.411	PREDICTED: Homo sapiens similar to hect domain and RLD 2 (LOC390561), mRNA.
0.037215	0.623	140.92	125.18	1.13	0.176323	0.884956	-0.176323	LOC645722	ILMN_1662751	146.978	134.56	141.511	125.527	124.831	PREDICTED: Homo sapiens similar to hCG2037003 (LOC645722), mRNA.
0.0335084	0.62	249.57	220.79	1.13	0.176323	0.884956	-0.176323	TGDS	ILMN_1685567	250.778	259.813	238.572	223.043	218.551	Homo sapiens TDP-glucose 4,6-dehydratase (TGDS), mRNA.	Metabolic pathways
0.0001146	0.331	208.7	184.07	1.13	0.176323	0.884956	-0.176323	NIPSNAP3A	ILMN_1700159	209.787	207.727	208.583	183.354	184.784	Homo sapiens nipsnap homolog 3A (C. elegans) (NIPSNAP3A), mRNA.
0.0302888	0.62	557.18	491.9	1.13	0.176323	0.884956	-0.176323	EHD4	ILMN_1720083	584.526	549.305	538.729	488.85	494.974	Homo sapiens EH-domain containing 4 (EHD4), mRNA.	Endocytosis
0.0071576	0.539	124.95	111.04	1.13	0.176323	0.884956	-0.176323	HIST1H3D	ILMN_1721127	127.531	121.721	125.67	110.656	111.422	Homo sapiens histone cluster 1, H3d (HIST1H3D), mRNA.	Systemic lupus erythematosus
0.0222207	0.602	411.27	365.08	1.13	0.176323	0.884956	-0.176323	FNTB	ILMN_1728517	424.326	395.352	414.676	362.822	367.362	Homo sapiens farnesyltransferase, CAAX box, beta (FNTB), mRNA.
0.0126522	0.564	155.4	138	1.13	0.176323	0.884956	-0.176323	PAX9	ILMN_1731506	156.226	150.982	159.107	136.198	139.828	Homo sapiens paired box 9 (PAX9), mRNA.
0.0404237	0.628	227.78	200.82	1.13	0.176323	0.884956	-0.176323	ATP5I	ILMN_1772506	232.448	222.051	228.954	192.4	209.599	Homo sapiens ATP synthase, H+ transporting, mitochondrial F0 complex, subunit E (ATP5I), nuclear gene encoding mitochondrial protein, mRNA.	Metabolic pathways, Oxidative phosphorylation
0.0311687	0.62	200.24	176.96	1.13	0.176323	0.884956	-0.176323	ZNF839	ILMN_1777487	199.32	195.459	206.08	183.063	171.061	Homo sapiens zinc finger protein 839 (ZNF839), mRNA.
0.043071	0.631	225.71	200.01	1.13	0.176323	0.884956	-0.176323	MYO18A	ILMN_1780560	230.706	229.759	216.941	206.815	193.429	Homo sapiens myosin XVIIIA (MYO18A), transcript variant 1, mRNA.
0.0318024	0.62	158.66	140.95	1.13	0.176323	0.884956	-0.176323	SLC27A1	ILMN_1787718	158.475	153.036	164.668	143.778	138.187	Homo sapiens solute carrier family 27 (fatty acid transporter), member 1 (SLC27A1), mRNA.	PPAR signaling pathway
0.0200631	0.594	144.03	127.76	1.13	0.176323	0.884956	-0.176323	CRYZL1	ILMN_1795407	144.229	141.665	146.218	123.776	131.876	Homo sapiens crystallin, zeta (quinone reductase)-like 1 (CRYZL1), transcript variant 3, mRNA.
0.0241066	0.605	600.02	531.63	1.13	0.176323	0.884956	-0.176323	KIAA1468	ILMN_1798346	575.11	608.996	616.795	536.439	526.859	Homo sapiens KIAA1468 (KIAA1468), mRNA.
0.0475985	0.642	166.65	147.16	1.13	0.176323	0.884956	-0.176323	PDE3A	ILMN_1805415	172.045	158.959	169.236	151.638	142.806	Homo sapiens phosphodiesterase 3A, cGMP-inhibited (PDE3A), mRNA.	Actions of Nitric Oxide in the Heart, Insulin signaling pathway, Progesterone-mediated oocyte maturation, Purine metabolism
0.029155	0.62	154.95	137.56	1.13	0.176323	0.884956	-0.176323	RAP1A	ILMN_1809191	158.892	149.821	156.287	133.911	141.318	Homo sapiens RAP1A, member of RAS oncogene family (RAP1A), transcript variant 2, mRNA.	Integrin Signaling Pathway, Signaling of Hepatocyte Growth Factor Receptor, Chemokine signaling pathway, Focal adhesion, Leukocyte transendothelial migration, Long-term potentiation, MAPK signaling pathway, Neurotrophin signaling pathway, Pancreatic secretion, Renal cell carcinoma
0.0079172	0.539	1266	1119.64	1.13	0.176323	0.884956	-0.176323	MRPS27	ILMN_2138435	1252.83	1256.36	1289.14	1096.74	1143.01	Homo sapiens mitochondrial ribosomal protein S27 (MRPS27), nuclear gene encoding mitochondrial protein, mRNA.
0.0223944	0.602	143.96	127.63	1.13	0.176323	0.884956	-0.176323	KIAA1683	ILMN_2158003	149.811	139.227	143.05	127.344	127.916	Homo sapiens KIAA1683 (KIAA1683), mRNA.
0.0067408	0.539	160.81	142.13	1.13	0.176323	0.884956	-0.176323	RABL2A	ILMN_2278561	162.639	161.523	158.288	139.282	145.036	Homo sapiens RAB, member of RAS oncogene family-like 2A (RABL2A), transcript variant 1, mRNA.
0.036708	0.623	189.34	167.83	1.13	0.176323	0.884956	-0.176323	WHSC1	ILMN_2334112	190.344	188.052	189.624	175.467	160.535	Homo sapiens Wolf-Hirschhorn syndrome candidate 1 (WHSC1), transcript variant 1, mRNA.	Lysine degradation
0.020548	0.594	351.18	311.7	1.13	0.176323	0.884956	-0.176323	GLT8D1	ILMN_2386891	360.287	352.767	340.772	304.97	318.58	Homo sapiens glycosyltransferase 8 domain containing 1 (GLT8D1), transcript variant 2, mRNA.
0.0384774	0.623	170.02	150.63	1.13	0.176323	0.884956	-0.176323	USP9X	ILMN_2400583	173.127	162.982	174.18	154.842	146.523	Homo sapiens ubiquitin specific peptidase 9, X-linked (USP9X), transcript variant 3, mRNA.
0.0172634	0.578	170.36	150.5	1.13	0.176323	0.884956	-0.176323	TRDMT1	ILMN_2404112	164.97	170.53	175.739	152.657	148.383	Homo sapiens tRNA aspartic acid methyltransferase 1 (TRDMT1), transcript variant b, mRNA.	Cysteine and methionine metabolism, Metabolic pathways
0.0325651	0.62	214.53	190	1.13	0.176323	0.884956	-0.176323	LOC390735	ILMN_3202396	219.17	206.851	217.778	184.522	195.643	PREDICTED: Homo sapiens hCG1642987 (LOC390735), mRNA.
0.0378907	0.623	4644.85	4103.52	1.13	0.176323	0.884956	-0.176323	LOC100130516	ILMN_3231944	4745.92	4592.23	4598.04	4283.18	3931.4	PREDICTED: Homo sapiens hypothetical protein LOC100130516 (LOC100130516), mRNA.
0.0471577	0.642	141.44	125.16	1.13	0.176323	0.884956	-0.176323	C9orf100	ILMN_3251418	143.063	145.056	136.355	130.071	120.439	Homo sapiens chromosome 9 open reading frame 100 (C9orf100), mRNA.
0.0420875	0.629	738.67	650.87	1.13	0.176323	0.884956	-0.176323	LOC341965	ILMN_3284063	714.977	721.777	780.999	658.162	643.653	PREDICTED: Homo sapiens misc_RNA (LOC341965), miscRNA.
0.0204103	0.594	696.2	617.56	1.13	0.176323	0.884956	-0.176323	LOC100133328	ILMN_3287266	720.424	695.209	673.738	610.055	625.158	PREDICTED: Homo sapiens misc_RNA (LOC100133328), miscRNA.
0.012693	0.564	158.19	141.06	1.12	0.163499	0.892857	-0.163499	POLH	ILMN_1658221	155.976	155.234	163.481	141.326	140.797	Homo sapiens polymerase (DNA directed), eta (POLH), mRNA.
0.0108585	0.556	168.99	150.88	1.12	0.163499	0.892857	-0.163499	MED23	ILMN_1662488	170.214	164.235	172.623	152.045	149.723	Homo sapiens mediator complex subunit 23 (MED23), transcript variant 2, mRNA.
0.0482416	0.642	2127.5	1896.52	1.12	0.163499	0.892857	-0.163499	MAD2L2	ILMN_1669550	2029.01	2231.89	2126.45	1890.84	1902.22	Homo sapiens MAD2 mitotic arrest deficient-like 2 (yeast) (MAD2L2), mRNA.	Bacterial invasion of epithelial cells, Cell cycle, Oocyte meiosis, Progesterone-mediated oocyte maturation, Shigellosis
0.0289712	0.62	150.7	134.71	1.12	0.163499	0.892857	-0.163499	PDZK1	ILMN_1708341	154.394	147.844	149.932	138.953	130.587	Homo sapiens PDZ domain containing 1 (PDZK1), mRNA.	Downregulated of MTA-3 in ER-negative Breast Tumors
0.0415883	0.629	187.27	166.9	1.12	0.163499	0.892857	-0.163499	ZNF771	ILMN_1708632	192.006	179.07	191.008	163.142	170.754	Homo sapiens zinc finger protein 771 (ZNF771), mRNA.
0.0108663	0.556	148.27	131.84	1.12	0.163499	0.892857	-0.163499	FSIP1	ILMN_1716925	145.312	150.982	148.573	129.226	134.516	Homo sapiens fibrous sheath interacting protein 1 (FSIP1), mRNA.
0.0190605	0.588	273.61	244.87	1.12	0.163499	0.892857	-0.163499	CASP9	ILMN_1718070	265.865	273.073	282.144	241.878	247.907	Homo sapiens caspase 9, apoptosis-related cysteine peptidase (CASP9), transcript variant beta, mRNA.	AKT Signaling Pathway, Apoptotic Signaling in Response to DNA Damage, Caspase Cascade in Apoptosis, D4-GDI Signaling Pathway, HIV-I Nef: negative effector of Fas and TNF, Induction of apoptosis through DR3 and DR4/5 Death Receptors , Ras Signaling Pathway, Role of Mitochondria in Apoptotic Signaling, Stress Induction of HSP Regulation, Trefoil Factors Initiate Mucosal Healing, West Nile Virus, Al…
0.003189	0.516	292.09	260.54	1.12	0.163499	0.892857	-0.163499	HOXC9	ILMN_1718898	294.616	287.206	294.509	263.116	257.982	Homo sapiens homeobox C9 (HOXC9), mRNA.
0.0277376	0.62	141.79	126.91	1.12	0.163499	0.892857	-0.163499	ITGB8	ILMN_1732921	145.645	136.048	143.864	125.981	127.84	Homo sapiens integrin, beta 8 (ITGB8), mRNA.	Arrhythmogenic right ventricular cardiomyopathy (ARVC), Cell adhesion molecules (CAMs), Dilated cardiomyopathy, ECM-receptor interaction, Focal adhesion, Hypertrophic cardiomyopathy (HCM), Regulation of actin cytoskeleton
0.0387216	0.623	499.79	448.13	1.12	0.163499	0.892857	-0.163499	EFEMP1	ILMN_1735877	497.587	514.511	487.64	434.256	462.441	Homo sapiens EGF-containing fibulin-like extracellular matrix protein 1 (EFEMP1), transcript variant 1, mRNA.
0.0228106	0.603	1345.67	1205.13	1.12	0.163499	0.892857	-0.163499	ATXN2	ILMN_1743829	1367.64	1324.5	1345.2	1242.14	1169.23	Homo sapiens ataxin 2 (ATXN2), mRNA.
0.0052754	0.539	2793.04	2502.21	1.12	0.163499	0.892857	-0.163499	FANCG	ILMN_1758728	2834.22	2732.05	2813.91	2488.96	2515.52	Homo sapiens Fanconi anemia, complementation group G (FANCG), mRNA.	BRCA1-dependent Ub-ligase activity, Role of BRCA1, BRCA2 and ATR in Cancer Susceptibility
0.0268836	0.614	118.81	105.74	1.12	0.163499	0.892857	-0.163499	C4orf18	ILMN_1761941	115.194	123.431	117.945	104.078	107.419	Homo sapiens chromosome 4 open reading frame 18 (C4orf18), transcript variant 2, mRNA.
0.0119569	0.562	151.93	135.71	1.12	0.163499	0.892857	-0.163499	LOC644113	ILMN_1769024	151.561	153.86	150.386	132.347	139.157	PREDICTED: Homo sapiens hypothetical protein LOC644113 (LOC644113), mRNA.
0.0449665	0.637	7055.11	6289.75	1.12	0.163499	0.892857	-0.163499	C11orf10	ILMN_1786759	6970.84	7176.05	7020.06	6020.04	6571.55	Homo sapiens chromosome 11 open reading frame 10 (C11orf10), mRNA.
0.0200663	0.594	4379.97	3927.05	1.12	0.163499	0.892857	-0.163499	NRD1	ILMN_1800897	4265.05	4476.1	4401.38	3845.37	4010.46	Homo sapiens nardilysin (N-arginine dibasic convertase) (NRD1), mRNA.
0.0315928	0.62	142.35	127.31	1.12	0.163499	0.892857	-0.163499	NMNAT2	ILMN_1803818	143.23	144.988	138.888	123.257	131.498	Homo sapiens nicotinamide nucleotide adenylyltransferase 2 (NMNAT2), transcript variant 1, mRNA.	Metabolic pathways, Nicotinate and nicotinamide metabolism
0.021391	0.595	129.59	115.57	1.12	0.163499	0.892857	-0.163499	KIAA1199	ILMN_1813704	133.083	127.108	128.661	112.696	118.527	Homo sapiens KIAA1199 (KIAA1199), mRNA.
0.039415	0.625	232.65	207.15	1.12	0.163499	0.892857	-0.163499	CCDC15	ILMN_1825660	224.731	242.381	231.193	211.925	202.476	Homo sapiens coiled-coil domain containing 15 (CCDC15), mRNA.
0.0421177	0.629	378.56	337.76	1.12	0.163499	0.892857	-0.163499	SLC12A2	ILMN_2059452	372.627	391.565	371.829	349.442	326.466	Homo sapiens solute carrier family 12 (sodium/potassium/chloride transporters), member 2 (SLC12A2), mRNA.	Pancreatic secretion, Salivary secretion, Vibrio cholerae infection
0.0170621	0.577	127.21	113.91	1.12	0.163499	0.892857	-0.163499	ZNF204	ILMN_2079508	128.773	124.863	128.027	110.986	116.918	Homo sapiens zinc finger protein 204 pseudogene (ZNF204), non-coding RNA. XR_001264 XR_001265 XR_001266
0.0354836	0.622	214.59	191.32	1.12	0.163499	0.892857	-0.163499	ZNF322A	ILMN_2171461	211.946	222.051	209.975	197.091	185.723	Homo sapiens zinc finger protein 322A (ZNF322A), mRNA.
0.0084671	0.546	343.19	305.97	1.12	0.163499	0.892857	-0.163499	GCDH	ILMN_2296843	348.611	345.152	335.923	310.845	301.179	Homo sapiens glutaryl-Coenzyme A dehydrogenase (GCDH), nuclear gene encoding mitochondrial protein, transcript variant 1, mRNA.	Fatty acid degradation, Lysine degradation, Metabolic pathways, Tryptophan metabolism
0.0124123	0.564	834.96	747.29	1.12	0.163499	0.892857	-0.163499	C11orf17	ILMN_2359029	857.361	812.176	835.959	750.97	743.636	Homo sapiens chromosome 11 open reading frame 17 (C11orf17), transcript variant 2, mRNA.
0.0344542	0.621	212.18	189.16	1.12	0.163499	0.892857	-0.163499	LOC100131166	ILMN_3211746	219.751	208.019	208.954	194.629	183.847	PREDICTED: Homo sapiens misc_RNA (LOC100131166), miscRNA.
0.0267708	0.614	146.53	130.99	1.12	0.163499	0.892857	-0.163499	LOC729314	ILMN_3225162	147.978	143.02	148.663	135.021	127.072	PREDICTED: Homo sapiens misc_RNA (LOC729314), miscRNA.
0.0333161	0.62	144.17	128.81	1.12	0.163499	0.892857	-0.163499	LOC100131970	ILMN_3240490	139.15	142.952	150.658	128.707	128.911	PREDICTED: Homo sapiens misc_RNA (LOC100131970), miscRNA.
0.0172808	0.578	1525.51	1371.04	1.11	0.15056	0.900901	-0.15056	MBTPS1	ILMN_1651719	1529.56	1483.1	1564.97	1388.82	1353.49	Homo sapiens membrane-bound transcription factor peptidase, site 1 (MBTPS1), mRNA.	SREBP control of lipid synthesis, Protein processing in endoplasmic reticulum
0.0410398	0.629	155.26	139.28	1.11	0.15056	0.900901	-0.15056	LGALS9B	ILMN_1656869	160.391	149.48	156.105	136.132	142.508	Homo sapiens lectin, galactoside-binding, soluble, 9B (LGALS9B), mRNA.
0.0112137	0.556	162.59	146.18	1.11	0.15056	0.900901	-0.15056	MX1	ILMN_1662358	162.139	164.165	161.475	142.716	149.723	Homo sapiens myxovirus (influenza virus) resistance 1, interferon-inducible protein p78 (mouse) (MX1), mRNA.
0.0475624	0.642	128.15	115.37	1.11	0.15056	0.900901	-0.15056	C12orf64	ILMN_1670355	122.331	133.14	129.205	116.102	114.639	Homo sapiens chromosome 12 open reading frame 64 (C12orf64), mRNA.
0.0002997	0.34	127.13	114.2	1.11	0.15056	0.900901	-0.15056	SPEF2	ILMN_1678391	126.539	128.195	126.667	114.008	114.393	Homo sapiens sperm flagellar 2 (SPEF2), transcript variant 2, mRNA.
0.0070568	0.539	177.19	160.01	1.11	0.15056	0.900901	-0.15056	SCFD2	ILMN_1708891	176.539	179.212	175.831	162.932	157.137	Homo sapiens sec1 family domain containing 2 (SCFD2), mRNA.
0.0181639	0.582	209.94	189.53	1.11	0.15056	0.900901	-0.15056	DNAJC21	ILMN_1711089	203.807	215.639	210.531	190.845	188.232	Homo sapiens DnaJ (Hsp40) homolog, subfamily C, member 21 (DNAJC21), transcript variant 1, mRNA.
0.0156234	0.565	1967.16	1777.03	1.11	0.15056	0.900901	-0.15056	HARS2	ILMN_1715113	2019.14	1971.98	1911.84	1774.42	1779.65	Homo sapiens histidyl-tRNA synthetase 2, mitochondrial (putative) (HARS2), nuclear gene encoding mitochondrial protein, mRNA.	Aminoacyl-tRNA biosynthesis
0.0095378	0.546	157.94	141.93	1.11	0.15056	0.900901	-0.15056	CDH18	ILMN_1733669	160.557	155.028	158.288	139.611	144.293	Homo sapiens cadherin 18, type 2 (CDH18), mRNA.
0.0423733	0.629	2083.64	1878.51	1.11	0.15056	0.900901	-0.15056	GTF2F2	ILMN_1745798	2163.48	1996.94	2093.88	1891.54	1865.56	Homo sapiens general transcription factor IIF, polypeptide 2, 30kDa (GTF2F2), mRNA.	Basal transcription factors
0.0354894	0.622	10213	9160.7	1.11	0.15056	0.900901	-0.15056	DNCL1	ILMN_1795227	9927.86	10563.8	10157.3	9390.01	8936.98	Homo sapiens dynein, cytoplasmic, light polypeptide 1 (DNCL1), mRNA.
0.023233	0.605	1228.75	1105.91	1.11	0.15056	0.900901	-0.15056	ACTR10	ILMN_1798254	1195.79	1254.85	1236.36	1082.1	1130.25	Homo sapiens actin-related protein 10 homolog (S. cerevisiae) (ACTR10), mRNA.
0.0112997	0.556	265.76	240.12	1.11	0.15056	0.900901	-0.15056	PCF11	ILMN_1798602	269.263	258.827	269.335	238.138	242.113	Homo sapiens PCF11, cleavage and polyadenylation factor subunit, homolog (S. cerevisiae) (PCF11), mRNA.	mRNA surveillance pathway
0.0143946	0.565	133.01	119.37	1.11	0.15056	0.900901	-0.15056	ARL14	ILMN_2232463	132.917	135.237	130.925	116.624	122.176	Homo sapiens ADP-ribosylation factor-like 14 (ARL14), mRNA.
0.0311967	0.62	6596.89	5924.8	1.11	0.15056	0.900901	-0.15056	SLC25A3	ILMN_2332713	6456.8	6484.89	6856.44	5824.85	6026.47	Homo sapiens solute carrier family 25 (mitochondrial carrier; phosphate carrier), member 3 (SLC25A3), nuclear gene encoding mitochondrial protein, transcript variant 2, mRNA.
0.0244473	0.608	154.07	138.72	1.11	0.15056	0.900901	-0.15056	GGPS1	ILMN_2346856	152.728	150.504	159.107	136.394	141.095	Homo sapiens geranylgeranyl diphosphate synthase 1 (GGPS1), transcript variant 3, mRNA.	Metabolic pathways, Terpenoid backbone biosynthesis
0.014262	0.565	188.31	169.64	1.11	0.15056	0.900901	-0.15056	TERF1	ILMN_2357382	186.686	185.906	192.391	173.033	166.312	Homo sapiens telomeric repeat binding factor (NIMA-interacting) 1 (TERF1), transcript variant 2, mRNA.	Telomeres, Telomerase, Cellular Aging, and Immortality
0.0136544	0.565	718.67	650.3	1.11	0.15056	0.900901	-0.15056	TRPT1	ILMN_2364674	730.566	726.042	699.778	657.398	643.283	Homo sapiens tRNA phosphotransferase 1 (TRPT1), transcript variant 2, mRNA.
0.0036009	0.533	9344.56	8419.97	1.11	0.15056	0.900901	-0.15056	HNRPA2B1	ILMN_2369682	9260.63	9409.03	9364.64	8297.81	8543.93	Homo sapiens heterogeneous nuclear ribonucleoprotein A2/B1 (HNRPA2B1), transcript variant B1, mRNA.
0.0277312	0.62	136.82	122.84	1.11	0.15056	0.900901	-0.15056	ANKRD36	ILMN_2382431	132.502	135.913	142.235	123.192	122.49	Homo sapiens ankyrin repeat domain 36 (ANKRD36), mRNA.
0.0420702	0.629	206.1	185.89	1.11	0.15056	0.900901	-0.15056	LOC100131810	ILMN_3212051	214.354	202.265	201.911	181.825	190.04	PREDICTED: Homo sapiens misc_RNA (LOC100131810), miscRNA.
0.0107659	0.556	318.71	288.14	1.11	0.15056	0.900901	-0.15056	LOC100128485	ILMN_3256674	312.174	317.042	327.09	288.186	288.104	PREDICTED: Homo sapiens similar to conserved hypothetical protein (LOC100128485), mRNA.
0.0312515	0.62	186.05	167.15	1.11	0.15056	0.900901	-0.15056	LOC649445	ILMN_3278754	186.935	181.414	189.901	162.304	172.138	PREDICTED: Homo sapiens similar to high mobility group nucleosomal binding domain 2, transcript variant 1 (LOC649445), mRNA.
0.0021603	0.479	128.7	116.48	1.1	0.137504	0.909091	-0.137504	ACSM3	ILMN_1662738	130.512	127.312	128.299	115.971	116.999	Homo sapiens acyl-CoA synthetase medium-chain family member 3 (ACSM3), transcript variant 2, mRNA.	Butanoate metabolism, Metabolic pathways
0.0092399	0.546	2736	2486.41	1.1	0.137504	0.909091	-0.137504	TSR2	ILMN_1670948	2707.53	2774.84	2726.06	2444.03	2529.54	Homo sapiens TSR2, 20S rRNA accumulation, homolog (S. cerevisiae) (TSR2), mRNA.
0.0377851	0.623	363.25	329.61	1.1	0.137504	0.909091	-0.137504	KIAA0831	ILMN_1678808	360.536	371.26	358.097	319.493	340.052	Homo sapiens KIAA0831 (KIAA0831), mRNA.
0.0078834	0.539	146.04	132.67	1.1	0.137504	0.909091	-0.137504	MCAM	ILMN_1685275	147.812	147.299	143.05	131.436	133.914	Homo sapiens melanoma cell adhesion molecule (MCAM), mRNA.
0.023559	0.605	149.6	136.38	1.1	0.137504	0.909091	-0.137504	ELAC1	ILMN_1693072	151.811	148.798	148.21	132.868	139.977	Homo sapiens elaC homolog 1 (E. coli) (ELAC1), mRNA.	RNA transport
0.0313418	0.62	146.96	133.78	1.1	0.137504	0.909091	-0.137504	DUX4	ILMN_1694277	144.146	147.844	148.935	130.071	137.589	Homo sapiens double homeobox, 4 (DUX4), mRNA.
0.0021722	0.479	119.81	108.79	1.1	0.137504	0.909091	-0.137504	TLL1	ILMN_1699814	120.85	120.556	118.036	108.944	108.63	Homo sapiens tolloid-like 1 (TLL1), mRNA.
0.0293504	0.62	134.66	122.57	1.1	0.137504	0.909091	-0.137504	COL1A1	ILMN_1701308	134.578	130.568	138.978	121.635	123.508	Homo sapiens collagen, type I, alpha 1 (COL1A1), mRNA.	Amoebiasis, ECM-receptor interaction, Focal adhesion, Protein digestion and absorption
0.0193636	0.589	162.72	148.24	1.1	0.137504	0.909091	-0.137504	SLC27A3	ILMN_1719627	159.558	166.956	161.749	150.35	146.151	Homo sapiens solute carrier family 27 (fatty acid transporter), member 3 (SLC27A3), mRNA.
0.0099869	0.552	3250.29	2945.66	1.1	0.137504	0.909091	-0.137504	FLOT2	ILMN_1726222	3205.42	3216.1	3330.81	2923.2	2968.29	Homo sapiens flotillin 2 (FLOT2), mRNA.	Insulin signaling pathway
0.0166499	0.571	610.26	552.29	1.1	0.137504	0.909091	-0.137504	MED29	ILMN_1728360	622.478	608.238	600.279	563.751	541.065	Homo sapiens mediator complex subunit 29 (MED29), mRNA.
0.0067547	0.539	289.84	262.35	1.1	0.137504	0.909091	-0.137504	VAMP1	ILMN_1737611	287.492	285.664	296.493	262.626	262.082	Homo sapiens vesicle-associated membrane protein 1 (synaptobrevin 1) (VAMP1), transcript variant 2, mRNA.	SNARE interactions in vesicular transport
0.0267527	0.614	237.79	216.56	1.1	0.137504	0.909091	-0.137504	CCDC5	ILMN_1745946	231.369	241.78	240.348	212.385	220.821	Homo sapiens coiled-coil domain containing 5 (spindle associated) (CCDC5), mRNA.
0.0343275	0.621	142.65	129.56	1.1	0.137504	0.909091	-0.137504	WSB1	ILMN_1747759	142.897	138.754	146.399	126.695	132.481	Homo sapiens WD repeat and SOCS box-containing 1 (WSB1), transcript variant 3, mRNA.
0.0419361	0.629	148.16	134.71	1.1	0.137504	0.909091	-0.137504	CTSK	ILMN_1758895	143.146	149.821	151.655	131.826	137.664	Homo sapiens cathepsin K (CTSK), mRNA.	Lysosome, Osteoclast differentiation, Rheumatoid arthritis, Toll-like receptor signaling pathway
0.0177207	0.582	168.06	152.52	1.1	0.137504	0.909091	-0.137504	LOC153561	ILMN_1767377	165.72	167.796	170.7	156.076	149.053	Homo sapiens hypothetical protein LOC153561 (LOC153561), mRNA.
0.0156535	0.565	145.14	131.48	1.1	0.137504	0.909091	-0.137504	LOC202051	ILMN_1769478	148.562	143.223	143.683	133.781	129.217	PREDICTED: Homo sapiens hypothetical protein LOC202051, transcript variant 3 (LOC202051), mRNA.
0.0300826	0.62	226.64	206.44	1.1	0.137504	0.909091	-0.137504	FRS3	ILMN_1772605	232.78	228.273	219.08	208.26	204.632	Homo sapiens fibroblast growth factor receptor substrate 3 (FRS3), mRNA.
0.038441	0.623	182.5	166.17	1.1	0.137504	0.909091	-0.137504	CHD6	ILMN_1781816	187.85	175.672	184.19	167.636	164.711	Homo sapiens chromodomain helicase DNA binding protein 6 (CHD6), mRNA.
0.0463957	0.641	2097.61	1915.6	1.1	0.137504	0.909091	-0.137504	GIPC1	ILMN_1796177	2131.31	2151.76	2012.48	1899.92	1931.41	Homo sapiens GIPC PDZ domain containing family, member 1 (GIPC1), transcript variant 3, mRNA.
0.0074118	0.539	254.28	231.31	1.1	0.137504	0.909091	-0.137504	ANXA2P3	ILMN_1798372	254.592	252.469	255.805	235.601	227.088	Homo sapiens annexin A2 pseudogene 3 (ANXA2P3), non-coding RNA.
0.0478637	0.642	148.21	135.02	1.1	0.137504	0.909091	-0.137504	TRPS1	ILMN_1814557	153.977	145.327	145.493	132.347	137.739	Homo sapiens trichorhinophalangeal syndrome I (TRPS1), mRNA.
0.0141242	0.565	209.66	189.99	1.1	0.137504	0.909091	-0.137504		ILMN_1821397	214.105	204.811	210.16	187.601	192.403	Homo sapiens cDNA FLJ38215 fis, clone FCBBF2000291
0.0200983	0.594	131.01	118.58	1.1	0.137504	0.909091	-0.137504		ILMN_1876729	128.111	133.411	131.559	121.115	116.107	BX109127 Soares fetal liver spleen 1NFLS Homo sapiens cDNA clone IMAGp998C23389, mRNA sequence
0.0474917	0.642	122.09	110.97	1.1	0.137504	0.909091	-0.137504	MYLK2	ILMN_2050183	125.961	116.834	123.673	110.525	111.422	Homo sapiens myosin light chain kinase 2, skeletal muscle (MYLK2), mRNA.	Calcium signaling pathway, Focal adhesion, Gastric acid secretion, Regulation of actin cytoskeleton, Vascular smooth muscle contraction
0.0499711	0.643	4197.84	3809.35	1.1	0.137504	0.909091	-0.137504	STAU1	ILMN_2327276	4197.19	4154.9	4241.88	3661.46	3963.22	Homo sapiens staufen, RNA binding protein, homolog 1 (Drosophila) (STAU1), transcript variant T1, mRNA.
0.0263826	0.614	133.44	121.63	1.1	0.137504	0.909091	-0.137504	LOC647288	ILMN_3204768	132.088	130.703	137.622	120.01	123.273	PREDICTED: Homo sapiens misc_RNA (LOC647288), miscRNA.
0.0224563	0.602	152.48	138.55	1.1	0.137504	0.909091	-0.137504	LOC729020	ILMN_3227136	151.978	153.722	151.746	134.629	142.583	PREDICTED: Homo sapiens rcRPE (LOC729020), mRNA.
0.046883	0.642	131.23	119.38	1.1	0.137504	0.909091	-0.137504	PDCD11	ILMN_3236503	132.585	126.02	135.269	120.985	117.805	Homo sapiens programmed cell death 11 (PDCD11), mRNA.
0.0150945	0.565	194.07	175.8	1.1	0.137504	0.909091	-0.137504	FAM161A	ILMN_3238106	199.985	190.347	192.022	175.826	175.764	Homo sapiens family with sequence similarity 161, member A (FAM161A), mRNA. XM_934538 XM_934541 XM_934544 XM_942148 XM_945748 XM_945749 XM_945750 XM_945751 XM_945752 XM_945754 XM_945756
0.0204405	0.594	147.14	133.53	1.1	0.137504	0.909091	-0.137504	ASAH2C	ILMN_3242048	150.395	145.871	145.222	130.655	136.467	PREDICTED: Homo sapiens N-acylsphingosine amidohydrolase (non-lysosomal ceramidase) 2C (ASAH2C), mRNA.
0.0002282	0.34	131.2	119.4	1.1	0.137504	0.909091	-0.137504	LOC729350	ILMN_3301334	131.01	131.854	130.744	119.88	118.927	PREDICTED: Homo sapiens hypothetical LOC729350 (LOC729350), mRNA.
0.0341368	0.62	193.67	177.53	1.09	0.124328	0.917431	-0.124328	SFXN3	ILMN_1662910	188.847	200.596	191.746	177.986	177.079	Homo sapiens sideroflexin 3 (SFXN3), mRNA.
0.0422906	0.629	125.43	114.56	1.09	0.124328	0.917431	-0.124328	CYP2E1	ILMN_1665437	125.465	122.406	128.48	117.602	111.587	Homo sapiens cytochrome P450, family 2, subfamily E, polypeptide 1 (CYP2E1), mRNA.	Mechanism of Acetaminophen Activity and Toxicity, Nuclear Receptors in Lipid Metabolism and Toxicity, Arachidonic acid metabolism, Drug metabolism - cytochrome P450, Linoleic acid metabolism, Metabolic pathways, Metabolism of xenobiotics by cytochrome P450
0.0053048	0.539	142.56	131.12	1.09	0.124328	0.917431	-0.124328	TRDMT1	ILMN_1688104	144.063	141.394	142.235	129.551	132.708	Homo sapiens tRNA aspartic acid methyltransferase 1 (TRDMT1), transcript variant b, mRNA.	Cysteine and methionine metabolism, Metabolic pathways
0.0437383	0.631	119.51	109.63	1.09	0.124328	0.917431	-0.124328	EFCAB2	ILMN_1694068	118.961	119.181	120.402	105.982	113.405	Homo sapiens EF-hand calcium binding domain 2 (EFCAB2), mRNA.
0.0453517	0.638	145.11	132.61	1.09	0.124328	0.917431	-0.124328	ENSA	ILMN_1700975	147.228	139.43	148.845	131.241	133.99	Homo sapiens endosulfine alpha (ENSA), transcript variant 8, mRNA.
0.0219203	0.602	6855.98	6313.36	1.09	0.124328	0.917431	-0.124328	MTCH1	ILMN_1703006	7020.67	6842.84	6708.02	6246.32	6381.11	Homo sapiens mitochondrial carrier homolog 1 (C. elegans) (MTCH1), nuclear gene encoding mitochondrial protein, mRNA.
0.0264067	0.614	5522.58	5084.2	1.09	0.124328	0.917431	-0.124328	CSE1L	ILMN_1706238	5438.92	5658.29	5473.03	5170.61	4999.24	Homo sapiens CSE1 chromosome segregation 1-like (yeast) (CSE1L), mRNA.
0.0460607	0.641	162.19	148.84	1.09	0.124328	0.917431	-0.124328	C1orf104	ILMN_1725906	158.725	168.846	159.198	148.326	149.351	Homo sapiens chromosome 1 open reading frame 104 (C1orf104), mRNA.
0.0110907	0.556	5048.14	4638.28	1.09	0.124328	0.917431	-0.124328	HDAC1	ILMN_1727458	4956.3	5032.5	5157.67	4629.48	4647.1	Homo sapiens histone deacetylase 1 (HDAC1), mRNA.	CARM1 and Regulation of the Estrogen Receptor, Cell Cycle: G1/S Check Point , Control of Gene Expression by Vitamin D Receptor, Downregulated of MTA-3 in ER-negative Breast Tumors, Inhibition of Huntington disease neurodegeneration by histone deacetylase inhibitors, Multi-step Regulation of Transcription by Pitx2, Overview of telomerase protein component gene hTert Transcriptional Regulation , Ro…
0.0328054	0.62	119.1	109.68	1.09	0.124328	0.917431	-0.124328	C15orf20	ILMN_1737699	116.748	123.158	117.49	109.339	110.021	Homo sapiens chromosome 15 open reading frame 20 (C15orf20), mRNA.
0.0267979	0.614	145.33	133.02	1.09	0.124328	0.917431	-0.124328	LOC647859	ILMN_1740571	143.896	142.952	149.207	130.655	135.418	PREDICTED: Homo sapiens similar to Occludin (LOC647859), mRNA.
0.0074962	0.539	1049.04	958.65	1.09	0.124328	0.917431	-0.124328	MTMR4	ILMN_1771019	1027.34	1056.06	1064.07	956.06	961.254	Homo sapiens myotubularin related protein 4 (MTMR4), mRNA.
0.0225403	0.603	149.95	137.01	1.09	0.124328	0.917431	-0.124328	SPATA6	ILMN_1775926	147.645	153.997	148.301	134.89	139.157	Homo sapiens spermatogenesis associated 6 (SPATA6), mRNA.
0.0048612	0.539	118.87	108.58	1.09	0.124328	0.917431	-0.124328	LOC646145	ILMN_1777608	120.11	118.837	117.672	107.232	109.938	PREDICTED: Homo sapiens similar to cis-Golgi matrix protein GM130 (LOC646145), mRNA.
0.0285439	0.62	116.72	107.05	1.09	0.124328	0.917431	-0.124328	CRYGA	ILMN_1779304	114.704	114.891	120.675	107.561	106.542	Homo sapiens crystallin, gamma A (CRYGA), mRNA.
0.0240683	0.605	146.49	134.59	1.09	0.124328	0.917431	-0.124328	ATP8B2	ILMN_1782057	150.145	142.749	146.671	135.805	133.387	Homo sapiens ATPase, class I, type 8B, member 2 (ATP8B2), transcript variant 1, mRNA.
0.0357793	0.622	386.03	354.91	1.09	0.124328	0.917431	-0.124328	EXOC3	ILMN_1789419	398.72	384.165	375.552	357.351	352.486	Homo sapiens exocyst complex component 3 (EXOC3), mRNA.	Tight junction
0.0045882	0.539	136.05	124.62	1.09	0.124328	0.917431	-0.124328	C6orf170	ILMN_1805695	135.824	137.536	134.817	123.192	126.07	Homo sapiens chromosome 6 open reading frame 170 (C6orf170), mRNA.
0.0015911	0.479	153.68	140.4	1.09	0.124328	0.917431	-0.124328	SLC25A45	ILMN_1810727	153.727	152.214	155.105	141.194	139.605	Homo sapiens solute carrier family 25, member 45 (SLC25A45), transcript variant 2, mRNA.
0.0437	0.631	999.17	920.5	1.09	0.124328	0.917431	-0.124328	C20orf7	ILMN_1813344	1033.1	997.014	968.459	915.941	925.076	Homo sapiens chromosome 20 open reading frame 7 (C20orf7), transcript variant 1, mRNA.
0.0459376	0.641	163.05	149.99	1.09	0.124328	0.917431	-0.124328	CREBL1	ILMN_1814313	169.049	162.009	158.288	148.999	150.991	Homo sapiens cAMP responsive element binding protein-like 1 (CREBL1), mRNA.
0.0499008	0.643	133.21	122.75	1.09	0.124328	0.917431	-0.124328		ILMN_1866216	138.235	130.974	130.563	124.295	121.231	BX114974 NCI_CGAP_Kid3 Homo sapiens cDNA clone IMAGp998C023886, mRNA sequence
0.028762	0.62	138.65	126.95	1.09	0.124328	0.917431	-0.124328		ILMN_1866290	140.482	134.155	141.421	127.993	125.915	603074169F1 NIH_MGC_119 Homo sapiens cDNA clone IMAGE:5166065 5, mRNA sequence
0.0002043	0.34	725.18	668.29	1.09	0.124328	0.917431	-0.124328	BIVM	ILMN_2214098	726.793	725.531	723.21	665.425	671.162	Homo sapiens basic, immunoglobulin-like variable motif containing (BIVM), mRNA.
0.0241273	0.605	180.91	166.13	1.09	0.124328	0.917431	-0.124328	MSLN	ILMN_2353161	186.27	178.007	178.584	167.707	164.559	Homo sapiens mesothelin (MSLN), transcript variant 2, mRNA.
0.0008373	0.473	123.16	113.07	1.09	0.124328	0.917431	-0.124328	ADAMTS13	ILMN_2413732	124.062	122.474	122.947	112.499	113.652	Homo sapiens ADAM metallopeptidase with thrombospondin type 1 motif, 13 (ADAMTS13), transcript variant 2, mRNA.
0.0390762	0.623	147.37	135.37	1.09	0.124328	0.917431	-0.124328	LOC100130790	ILMN_3181489	144.646	150.299	147.214	138.953	131.876	PREDICTED: Homo sapiens hypothetical protein LOC100130790 (LOC100130790), mRNA.
0.0282974	0.62	137.18	125.62	1.09	0.124328	0.917431	-0.124328	LOC100170939	ILMN_3238814	139.566	133.005	139.069	127.214	124.053	Homo sapiens glucuronidase, beta pseudogene (LOC100170939), non-coding RNA.
0.0386242	0.623	122.5	112.66	1.09	0.124328	0.917431	-0.124328	TET1	ILMN_3247163	120.193	121.447	125.942	110.393	114.966	Homo sapiens tet oncogene 1 (TET1), mRNA.
0.0089724	0.546	2325.61	2133.19	1.09	0.124328	0.917431	-0.124328	LOC100132992	ILMN_3282983	2317.28	2338.61	2321	2094.19	2172.91	PREDICTED: Homo sapiens misc_RNA (LOC100132992), miscRNA.
0.0432512	0.631	132.15	121.01	1.09	0.124328	0.917431	-0.124328	LOC730202	ILMN_3304396	128.276	131.245	137.079	122.154	119.884	PREDICTED: Homo sapiens hypothetical protein LOC730202 (LOC730202), miscRNA.
0.0061112	0.539	121.13	112.02	1.08	0.111031	0.925926	-0.111031	CSPG4	ILMN_1666894	119.289	122.542	121.584	112.696	111.339	Homo sapiens chondroitin sulfate proteoglycan 4 (CSPG4), mRNA.
0.0098976	0.552	161.09	148.9	1.08	0.111031	0.925926	-0.111031	COL8A2	ILMN_1674050	159.974	160.552	162.752	151.23	146.597	Homo sapiens collagen, type VIII, alpha 2 (COL8A2), mRNA.
0.0321817	0.62	147.24	135.73	1.08	0.111031	0.925926	-0.111031	GALNT6	ILMN_1677574	151.561	143.156	147.123	136.263	135.192	Homo sapiens UDP-N-acetyl-alpha-D-galactosamine:polypeptide N-acetylgalactosaminyltransferase 6 (GalNAc-T6) (GALNT6), mRNA.	Metabolic pathways, Mucin type O-Glycan biosynthesis
0.0227944	0.603	118.36	109.95	1.08	0.111031	0.925926	-0.111031	ART3	ILMN_1693218	120.028	115.447	119.675	109.141	110.762	Homo sapiens ADP-ribosyltransferase 3 (ART3), mRNA.
0.0348068	0.621	112.59	104.21	1.08	0.111031	0.925926	-0.111031	LINGO2	ILMN_1695978	112.344	115.933	109.585	104.209	104.206	Homo sapiens leucine rich repeat and Ig domain containing 2 (LINGO2), mRNA.
0.0032143	0.516	124.64	115.37	1.08	0.111031	0.925926	-0.111031	TTC25	ILMN_1710303	125.3	125.68	122.947	115.448	115.293	Homo sapiens tetratricopeptide repeat domain 25 (TTC25), mRNA.
0.0264935	0.614	128.07	118.17	1.08	0.111031	0.925926	-0.111031	SH3YL1	ILMN_1712231	127.78	127.855	128.57	115.121	121.31	Homo sapiens SH3 domain containing, Ysc84-like 1 (S. cerevisiae) (SH3YL1), mRNA.
0.0383401	0.623	122.95	113.95	1.08	0.111031	0.925926	-0.111031	LOC654096	ILMN_1713384	120.439	126.156	122.311	115.841	112.083	PREDICTED: Homo sapiens similar to Ovarian cancer-related protein 10-2 (OVC10-2) (LOC654096), mRNA.
0.0321678	0.62	171.18	158.12	1.08	0.111031	0.925926	-0.111031	XKR6	ILMN_1724762	173.793	173.837	166.037	156.626	159.627	Homo sapiens XK, Kell blood group complex subunit-related family, member 6 (XKR6), transcript variant 2, mRNA.
0.0452577	0.637	116.58	107.96	1.08	0.111031	0.925926	-0.111031	CASP14	ILMN_1739513	114.133	116.003	119.675	105.851	110.103	Homo sapiens caspase 14, apoptosis-related cysteine peptidase (CASP14), mRNA.
0.0320843	0.62	120.71	112.04	1.08	0.111031	0.925926	-0.111031	PTTG2	ILMN_1744146	118.059	122.611	121.493	114.008	110.103	Homo sapiens pituitary tumor-transforming 2 (PTTG2), mRNA.	Cell cycle, Oocyte meiosis
0.0436027	0.631	214.44	199.33	1.08	0.111031	0.925926	-0.111031	CEP290	ILMN_1746832	217.758	216.227	209.418	195.3	203.434	Homo sapiens centrosomal protein 290kDa (CEP290), mRNA.
0.0271614	0.615	128.33	119.16	1.08	0.111031	0.925926	-0.111031	SLC26A10	ILMN_1755016	130.678	125.272	129.114	120.53	117.805	Homo sapiens solute carrier family 26, member 10 (SLC26A10), mRNA.
0.0380033	0.623	120.69	111.66	1.08	0.111031	0.925926	-0.111031	PORCN	ILMN_1761112	118.223	123.226	120.675	114.008	109.364	Homo sapiens porcupine homolog (Drosophila) (PORCN), transcript variant C, mRNA.	Wnt signaling pathway
0.0335763	0.62	124.01	115.18	1.08	0.111031	0.925926	-0.111031	DZIP3	ILMN_1763200	121.015	124.045	127.03	113.943	116.432	Homo sapiens DAZ interacting protein 3, zinc finger (DZIP3), mRNA.
0.0329518	0.62	139.58	128.9	1.08	0.111031	0.925926	-0.111031	MOCS3	ILMN_1766652	138.152	136.657	144.045	128.122	129.674	Homo sapiens molybdenum cofactor synthesis 3 (MOCS3), mRNA.	Sulfur relay system
0.0101309	0.554	124.93	116	1.08	0.111031	0.925926	-0.111031	FBLN2	ILMN_1774602	126.291	123.567	124.944	117.537	114.475	Homo sapiens fibulin 2 (FBLN2), transcript variant 2, mRNA.
0.0152463	0.565	334.84	310.58	1.08	0.111031	0.925926	-0.111031	GAS8	ILMN_1783798	331.883	336.06	336.589	316.404	304.87	Homo sapiens growth arrest-specific 8 (GAS8), mRNA.
0.0229815	0.604	119.74	111.27	1.08	0.111031	0.925926	-0.111031	LOC646043	ILMN_1789346	122.496	118.837	117.945	110.064	112.497	PREDICTED: Homo sapiens similar to CG32346-PB, isoform B (LOC646043), mRNA.
0.0312477	0.62	661.58	611.94	1.08	0.111031	0.925926	-0.111031	NDUFA10	ILMN_1791119	643.189	663.803	678.223	608.441	615.457	Homo sapiens NADH dehydrogenase (ubiquinone) 1 alpha subcomplex, 10, 42kDa (NDUFA10), nuclear gene encoding mitochondrial protein, mRNA.	Alzheimer's disease, Huntington's disease, Metabolic pathways, Oxidative phosphorylation, Parkinson's disease
0.005016	0.539	124.21	115.44	1.08	0.111031	0.925926	-0.111031	SPON1	ILMN_1791890	123.238	124.727	124.672	116.755	114.146	Homo sapiens spondin 1, extracellular matrix protein (SPON1), mRNA.
0.007766	0.539	216.7	200.3	1.08	0.111031	0.925926	-0.111031	SLC25A16	ILMN_1806032	218.671	213.949	217.499	197.914	202.716	Homo sapiens solute carrier family 25 (mitochondrial carrier; Graves disease autoantigen), member 16 (SLC25A16), nuclear gene encoding mitochondrial protein, mRNA.
0.0135025	0.564	128.3	118.96	1.08	0.111031	0.925926	-0.111031	LOC730704	ILMN_1827283	127.697	131.042	126.214	119.23	118.687	PREDICTED: Homo sapiens hypothetical protein LOC730704 (LOC730704), mRNA.
0.0022345	0.479	121.39	112.39	1.08	0.111031	0.925926	-0.111031		ILMN_1849148	120.439	120.967	122.765	112.038	112.745	RST9912 Athersys RAGE Library Homo sapiens cDNA, mRNA sequence
0.0130302	0.564	120.41	111.7	1.08	0.111031	0.925926	-0.111031		ILMN_1860753	120.932	118.561	121.766	110.261	113.158	603074330F1 NIH_MGC_119 Homo sapiens cDNA clone IMAGE:5166462 5, mRNA sequence
0.0327695	0.62	128.87	119.25	1.08	0.111031	0.925926	-0.111031		ILMN_1885774	130.264	125.476	130.925	121.05	117.483	qr06a01.x1 Soares_total_fetus_Nb2HF8_9w Homo sapiens cDNA clone IMAGE:1940040 3, mRNA sequence
0.0344906	0.621	127.83	118.78	1.08	0.111031	0.925926	-0.111031		ILMN_1891368	125.465	129.958	128.117	121.18	116.432	BX104407 Soares fetal liver spleen 1NFLS Homo sapiens cDNA clone IMAGp998O13369, mRNA sequence
0.0432777	0.631	136.58	126.94	1.08	0.111031	0.925926	-0.111031		ILMN_1913676	135.658	133.749	140.426	125.073	128.835	qh86e12.x1 Soares_NFL_T_GBC_S1 Homo sapiens cDNA clone IMAGE:1853902 3, mRNA sequence
0.045198	0.637	147.73	136.49	1.08	0.111031	0.925926	-0.111031	LOC652968	ILMN_2098418	145.062	147.98	150.204	132.868	140.201	Homo sapiens hypothetical protein LOC652968 (LOC652968), mRNA.
0.0295378	0.62	133.32	123.46	1.08	0.111031	0.925926	-0.111031	BPGM	ILMN_2352926	132.585	135.845	131.559	120.985	125.993	Homo sapiens 2,3-bisphosphoglycerate mutase (BPGM), transcript variant 1, mRNA.	Glycolysis / Gluconeogenesis, Metabolic pathways
0.0238648	0.605	166.51	153.88	1.08	0.111031	0.925926	-0.111031	DIXDC1	ILMN_2375830	162.389	170.179	167.042	152.657	155.106	Homo sapiens DIX domain containing 1 (DIXDC1), transcript variant 1, mRNA.
0.0374384	0.623	210.44	194.57	1.08	0.111031	0.925926	-0.111031	IMPDH1	ILMN_2388363	212.361	207.362	211.645	199.789	189.489	Homo sapiens IMP (inosine monophosphate) dehydrogenase 1 (IMPDH1), transcript variant 2, mRNA.	Drug metabolism - other enzymes, Metabolic pathways, Purine metabolism
0.0444302	0.635	2895.18	2676.73	1.08	0.111031	0.925926	-0.111031	ACTR2	ILMN_2388605	2985.66	2895.59	2807.05	2694.24	2659.32	Homo sapiens ARP2 actin-related protein 2 homolog (yeast) (ACTR2), transcript variant 1, mRNA.
0.0056565	0.539	115.31	107.03	1.08	0.111031	0.925926	-0.111031	RBM47	ILMN_3224926	115.194	116.349	114.388	105.851	108.224	Homo sapiens RNA binding motif protein 47 (RBM47), transcript variant 1, mRNA.
0.0408331	0.628	142.05	130.96	1.08	0.111031	0.925926	-0.111031	VENTXP1	ILMN_3231823	143.896	140.04	142.235	127.279	134.742	Homo sapiens VENT homeobox (Xenopus laevis) pseudogene 1 (VENTXP1), non-coding RNA.
0.0047243	0.539	136.51	126.75	1.08	0.111031	0.925926	-0.111031	LOC728774	ILMN_3298266	134.993	138.483	136.084	126.89	126.61	PREDICTED: Homo sapiens similar to hCG1994130 (LOC728774), mRNA.
0.0177717	0.582	125.03	115.3	1.08	0.111031	0.925926	-0.111031	MIR383	ILMN_3309995	127.283	124.795	123.038	113.549	117.079	Homo sapiens microRNA 383 (MIR383), microRNA.
0.0291656	0.62	133.2	124.72	1.07	0.0976108	0.934579	-0.0976108	PARD6A	ILMN_1654112	134.661	134.425	130.563	126.5	122.96	Homo sapiens par-6 partitioning defective 6 homolog alpha (C. elegans) (PARD6A), transcript variant 2, mRNA.	Endocytosis, Tight junction
0.041316	0.629	117.25	109.27	1.07	0.0976108	0.934579	-0.0976108	XPNPEP3	ILMN_1659000	116.175	117.457	118.127	106.442	112.166	Homo sapiens X-prolyl aminopeptidase (aminopeptidase P) 3, putative (XPNPEP3), mRNA.
0.0244589	0.608	7350.84	6895.1	1.07	0.0976108	0.934579	-0.0976108	ATP5H	ILMN_1666372	7398.95	7289.4	7364.59	7026.72	6765.95	Homo sapiens ATP synthase, H+ transporting, mitochondrial F0 complex, subunit d (ATP5H), nuclear gene encoding mitochondrial protein, transcript variant 1, mRNA.	Alzheimer's disease, Huntington's disease, Metabolic pathways, Oxidative phosphorylation, Parkinson's disease
0.0358545	0.623	8955.6	8357.23	1.07	0.0976108	0.934579	-0.0976108	UQCRQ	ILMN_1666471	8928.64	9171.11	8771.56	8256.05	8459.66	Homo sapiens ubiquinol-cytochrome c reductase, complex III subunit VII, 9.5kDa (UQCRQ), nuclear gene encoding mitochondrial protein, mRNA.	Alzheimer's disease, Cardiac muscle contraction, Huntington's disease, Metabolic pathways, Oxidative phosphorylation, Parkinson's disease
0.0424205	0.629	144.78	134.73	1.07	0.0976108	0.934579	-0.0976108	HOXB6	ILMN_1667831	147.395	141.868	145.131	137.574	131.952	Homo sapiens homeobox B6 (HOXB6), mRNA.
0.0200611	0.594	135.78	127.46	1.07	0.0976108	0.934579	-0.0976108	LOC651576	ILMN_1674859	135.99	138.213	133.188	127.149	127.763	PREDICTED: Homo sapiens similar to tubulin, alpha 8 like, transcript variant 2 (LOC651576), mRNA.
0.0499286	0.643	940.8	880.95	1.07	0.0976108	0.934579	-0.0976108	C8orf40	ILMN_1677385	925.226	926.592	971.312	882.335	879.577	Homo sapiens chromosome 8 open reading frame 40 (C8orf40), mRNA.
0.0462158	0.641	683.72	640.65	1.07	0.0976108	0.934579	-0.0976108	DYM	ILMN_1680130	701.24	670.584	679.685	632.121	649.299	Homo sapiens dymeclin (DYM), mRNA.
0.048749	0.642	129.92	121.97	1.07	0.0976108	0.934579	-0.0976108	DNAJC4	ILMN_1687683	130.927	132.057	126.848	120.075	123.898	Homo sapiens DnaJ (Hsp40) homolog, subfamily C, member 4 (DNAJC4), mRNA.
0.0462516	0.641	128.32	120.07	1.07	0.0976108	0.934579	-0.0976108	LOC641939	ILMN_1690981	127.283	131.719	126.032	118.384	121.783	PREDICTED: Homo sapiens hypothetical protein LOC641939 (LOC641939), mRNA.
0.0468429	0.642	122.84	114.81	1.07	0.0976108	0.934579	-0.0976108	CCDC89	ILMN_1695972	119.125	123.908	125.579	114.336	115.293	Homo sapiens coiled-coil domain containing 89 (CCDC89), mRNA.
0.0464089	0.641	115.4	108.28	1.07	0.0976108	0.934579	-0.0976108	GPR56	ILMN_1697228	114.133	117.802	114.297	106.245	110.35	Homo sapiens G protein-coupled receptor 56 (GPR56), transcript variant 1, mRNA.
0.0301734	0.62	123.42	114.9	1.07	0.0976108	0.934579	-0.0976108	SYP	ILMN_1701483	125.218	125.067	120.038	114.27	115.538	Homo sapiens synaptophysin (SYP), mRNA.
0.040875	0.628	191.59	178.65	1.07	0.0976108	0.934579	-0.0976108	ARRDC2	ILMN_1715181	197.16	186.835	190.915	178.203	179.096	Homo sapiens arrestin domain containing 2 (ARRDC2), transcript variant 1, mRNA.
0.0301531	0.62	1266.97	1183.09	1.07	0.0976108	0.934579	-0.0976108	DHX16	ILMN_1716922	1275.32	1291.38	1234.88	1189.13	1177.08	Homo sapiens DEAH (Asp-Glu-Ala-His) box polypeptide 16 (DHX16), mRNA.	Spliceosome
0.0069716	0.539	149.79	140.64	1.07	0.0976108	0.934579	-0.0976108	LOC645362	ILMN_1723935	150.811	147.844	150.748	141.458	139.828	PREDICTED: Homo sapiens hypothetical protein LOC645362 (LOC645362), mRNA.
0.0480632	0.642	175.34	163.47	1.07	0.0976108	0.934579	-0.0976108	DOPEY1	ILMN_1739156	179.949	170.74	175.464	165.524	161.444	Homo sapiens dopey family member 1 (DOPEY1), mRNA.
0.0298826	0.62	128.85	120.47	1.07	0.0976108	0.934579	-0.0976108	HESX1	ILMN_1742929	130.844	125.476	130.291	120.66	120.281	Homo sapiens HESX homeobox 1 (HESX1), mRNA.
0.0153838	0.565	8364.6	7847.71	1.07	0.0976108	0.934579	-0.0976108	RPL38	ILMN_1765043	8352.73	8331.12	8410.17	7720.04	7977.49	Homo sapiens ribosomal protein L38 (RPL38), mRNA.	Ribosome
0.0490698	0.642	121.01	113.07	1.07	0.0976108	0.934579	-0.0976108	SPOP	ILMN_1795404	123.897	117.457	121.766	112.17	113.982	Homo sapiens speckle-type POZ protein (SPOP), transcript variant 1, mRNA.
0.0209605	0.594	153.13	143.42	1.07	0.0976108	0.934579	-0.0976108	PSMB9	ILMN_1798233	152.311	156.198	150.93	144.643	142.211	Homo sapiens proteasome (prosome, macropain) subunit, beta type, 9 (large multifunctional peptidase 2) (PSMB9), transcript variant 1, mRNA.	Antigen Processing and Presentation, Proteasome
0.0066191	0.539	168.9	157.9	1.07	0.0976108	0.934579	-0.0976108	PFDN4	ILMN_1801762	168.883	171.162	166.677	158.142	157.664	Homo sapiens prefoldin subunit 4 (PFDN4), mRNA.
0.0045575	0.539	2886.16	2696.34	1.07	0.0976108	0.934579	-0.0976108	NDUFB10	ILMN_1811754	2917.36	2856.19	2885.26	2682.03	2710.72	Homo sapiens NADH dehydrogenase (ubiquinone) 1 beta subcomplex, 10, 22kDa (NDUFB10), mRNA.	Alzheimer's disease, Huntington's disease, Metabolic pathways, Oxidative phosphorylation, Parkinson's disease
0.0470423	0.642	138.85	130.31	1.07	0.0976108	0.934579	-0.0976108		ILMN_1816338	143.063	136.86	136.717	129.876	130.739	UI-H-BI4-apl-e-02-0-UI.s1 NCI_CGAP_Sub8 Homo sapiens cDNA clone IMAGE:3087819 3, mRNA sequence
0.031472	0.62	122.16	114.67	1.07	0.0976108	0.934579	-0.0976108		ILMN_1820787	123.897	119.938	122.674	116.363	112.992	BX104737 Soares_fetal_heart_NbHH19W Homo sapiens cDNA clone IMAGp998J084400, mRNA sequence
0.0447251	0.635	118.42	110.66	1.07	0.0976108	0.934579	-0.0976108		ILMN_1832180	115.358	120.281	119.675	109.01	112.331	UI-E-CK0-aar-a-03-0-UI.r1 UI-E-CK0 Homo sapiens cDNA clone UI-E-CK0-aar-a-03-0-UI 5, mRNA sequence
0.004848	0.539	120.98	113.33	1.07	0.0976108	0.934579	-0.0976108		ILMN_1848996	122.331	119.663	120.948	113.746	112.91	tp34g05.x1 NCI_CGAP_Ut4 Homo sapiens cDNA clone IMAGE:2189720 3, mRNA sequence
0.0357279	0.622	143.39	134.34	1.07	0.0976108	0.934579	-0.0976108		ILMN_1851299	145.312	145.327	139.612	135.217	133.462	PREDICTED: Homo sapiens hypothetical LOC389801 (LOC389801), mRNA
0.0336769	0.62	113.28	106.24	1.07	0.0976108	0.934579	-0.0976108		ILMN_1906300	111.939	114.821	113.11	104.209	108.305	BX105310 Soares_testis_NHT Homo sapiens cDNA clone IMAGp998J212640, mRNA sequence
0.0356558	0.622	2360.79	2214.38	1.07	0.0976108	0.934579	-0.0976108	C7orf44	ILMN_2081335	2371.82	2395.63	2315.64	2249.75	2179.56	Homo sapiens chromosome 7 open reading frame 44 (C7orf44), mRNA.
0.0028321	0.505	5859.33	5492.32	1.07	0.0976108	0.934579	-0.0976108	RANBP1	ILMN_2109156	5852.08	5853.11	5872.82	5543.96	5441.15	Homo sapiens RAN binding protein 1 (RANBP1), mRNA.	Cycling of Ran in nucleocytoplasmic transport, Role of Ran in mitotic spindle regulation
0.0238156	0.605	139.04	130.47	1.07	0.0976108	0.934579	-0.0976108	P2RX6P	ILMN_2112744	138.235	140.175	138.707	128.058	132.934	Homo sapiens purinergic receptor P2X, ligand-gated ion channel, 6 pseudogene (P2RX6P), non-coding RNA.
0.0386849	0.623	140.27	131.46	1.07	0.0976108	0.934579	-0.0976108	PIK3C2B	ILMN_2117323	141.647	140.852	138.345	134.302	128.682	Homo sapiens phosphoinositide-3-kinase, class 2, beta polypeptide (PIK3C2B), mRNA.	Inositol phosphate metabolism, Metabolic pathways, Phosphatidylinositol signaling system
0.0296637	0.62	120.11	111.73	1.07	0.0976108	0.934579	-0.0976108	TTTY11	ILMN_2163538	121.097	118.837	120.402	109.207	114.311	Homo sapiens testis-specific transcript, Y-linked 11 (TTTY11) on chromosome Y.
0.0222181	0.602	117.8	109.76	1.07	0.0976108	0.934579	-0.0976108	RRAD	ILMN_2186137	120.11	115.378	117.945	110.656	108.874	Homo sapiens Ras-related associated with diabetes (RRAD), mRNA.
0.0232274	0.605	136.78	128.05	1.07	0.0976108	0.934579	-0.0976108	ODF2L	ILMN_2325028	136.905	138.821	134.636	126.306	129.827	Homo sapiens outer dense fiber of sperm tails 2-like (ODF2L), transcript variant 2, mRNA.
0.0185143	0.584	129.95	121.67	1.07	0.0976108	0.934579	-0.0976108	NCOA1	ILMN_2335198	129.187	130.568	130.11	119.49	123.898	Homo sapiens nuclear receptor coactivator 1 (NCOA1), transcript variant 3, mRNA.	Control of Gene Expression by Vitamin D Receptor, Mechanism of Gene Regulation by Peroxisome Proliferators via PPARa(alpha), Nuclear receptors coordinate the activities of chromatin remodeling complexes and coactivators to facilitate initiation of transcription in carcinoma cells, Role of PPAR-gamma Coactivators in Obesity and Thermogenesis
0.0482977	0.642	155.78	144.93	1.07	0.0976108	0.934579	-0.0976108	LOC100125556	ILMN_3185784	153.727	161.176	152.563	144.377	145.482	Homo sapiens family with sequence similarity 86, member A pseudogene (LOC100125556), transcript variant 2, non-coding RNA.
0.0099572	0.552	143.86	134.37	1.07	0.0976108	0.934579	-0.0976108	LOC100128304	ILMN_3190417	145.229	141.868	144.498	135.674	133.085	PREDICTED: Homo sapiens hypothetical protein LOC100128304 (LOC100128304), mRNA.
0.0387607	0.623	137.46	128.15	1.07	0.0976108	0.934579	-0.0976108	LOC727884	ILMN_3202574	138.485	135.034	138.888	125.398	130.967	PREDICTED: Homo sapiens misc_RNA (LOC727884), miscRNA.
0.0477945	0.642	129.27	120.38	1.07	0.0976108	0.934579	-0.0976108	LOC100131733	ILMN_3214579	127.118	129.619	131.106	117.407	123.429	PREDICTED: Homo sapiens hypothetical LOC100131733 (LOC100131733), mRNA.
0.0095591	0.546	127.22	119.15	1.07	0.0976108	0.934579	-0.0976108	C12orf68	ILMN_3245006	125.63	129.212	126.848	119.62	118.687	Homo sapiens chromosome 12 open reading frame 68 (C12orf68), mRNA.
0.0205636	0.594	122.71	114.92	1.07	0.0976108	0.934579	-0.0976108	LOC100188949	ILMN_3249175	124.64	121.105	122.402	113.418	116.432	Homo sapiens hypothetical LOC100188949 (LOC100188949), non-coding RNA.
0.0028737	0.505	127.53	118.92	1.07	0.0976108	0.934579	-0.0976108	LOC100130494	ILMN_3266764	128.69	126.156	127.755	119.23	118.607	PREDICTED: Homo sapiens hypothetical protein LOC100130494 (LOC100130494), mRNA.
0.0159831	0.568	114.65	107.22	1.07	0.0976108	0.934579	-0.0976108	LOC100130255	ILMN_3270866	114.949	112.447	116.578	107.1	107.338	PREDICTED: Homo sapiens hypothetical LOC100130255 (LOC100130255), mRNA.
0.0009281	0.473	134.51	125.77	1.07	0.0976108	0.934579	-0.0976108	LOC100132364	ILMN_3279282	134.08	134.019	135.45	126.176	125.374	PREDICTED: Homo sapiens hypothetical protein LOC100132364, transcript variant 1 (LOC100132364), mRNA.
0.0039991	0.539	164.32	153.66	1.07	0.0976108	0.934579	-0.0976108	LOC100132086	ILMN_3287058	165.803	164.235	162.934	152.589	154.731	PREDICTED: Homo sapiens misc_RNA (LOC100132086), miscRNA.
0.0387911	0.623	115.77	108.84	1.06	0.0840643	0.943396	-0.0840643	NLRP7	ILMN_1652366	112.668	117.388	117.307	108.878	108.793	Homo sapiens NLR family, pyrin domain containing 7 (NLRP7), transcript variant 1, mRNA.
0.0194263	0.59	118.81	112.31	1.06	0.0840643	0.943396	-0.0840643	INSR	ILMN_1670918	118.387	120.006	118.036	113.877	110.762	Homo sapiens insulin receptor (INSR), transcript variant 1, mRNA.	Control of skeletal myogenesis by HDAC & calcium/calmodulin-dependent kinase (CaMK), Growth Hormone Signaling Pathway, Insulin Signaling Pathway, Adherens junction, Aldosterone-regulated sodium reabsorption, Insulin signaling pathway, Type II diabetes mellitus
0.0373475	0.623	135.76	128.29	1.06	0.0840643	0.943396	-0.0840643	TNFRSF10C	ILMN_1672114	138.485	135.102	133.731	129.746	126.841	Homo sapiens tumor necrosis factor receptor superfamily, member 10c, decoy without an intracellular domain (TNFRSF10C), mRNA.	Apoptosis, Cytokine-cytokine receptor interaction, Natural killer cell mediated cytotoxicity
0.0243031	0.607	108.82	102.38	1.06	0.0840643	0.943396	-0.0840643	BRUNOL5	ILMN_1672871	108.544	106.935	111.02	102.833	101.933	Homo sapiens bruno-like 5, RNA binding protein (Drosophila) (BRUNOL5), mRNA.
0.0480001	0.642	138.9	130.75	1.06	0.0840643	0.943396	-0.0840643	ARL5B	ILMN_1680465	136.988	141.597	138.164	128.382	133.161	Homo sapiens ADP-ribosylation factor-like 5B (ARL5B), mRNA.
0.0378973	0.623	124.14	116.84	1.06	0.0840643	0.943396	-0.0840643	OR52N2	ILMN_1681975	124.062	121.379	127.03	117.081	116.594	Homo sapiens olfactory receptor, family 52, subfamily N, member 2 (OR52N2), mRNA.	Olfactory transduction
0.0155447	0.565	119.18	111.98	1.06	0.0840643	0.943396	-0.0840643	LOC642782	ILMN_1690689	120.275	117.249	120.038	110.986	112.992	PREDICTED: Homo sapiens similar to Forkhead box protein K1 (Myocyte nuclear factor) (MNF), transcript variant 2 (LOC642782), mRNA.
0.0260992	0.612	120.27	113.09	1.06	0.0840643	0.943396	-0.0840643	LOC645968	ILMN_1695370	122.99	118.906	118.947	113.68	112.497	PREDICTED: Homo sapiens similar to 40S ribosomal protein S3a (V-fos transformation effector protein) (LOC645968), mRNA.
0.0355837	0.622	120.8	114.42	1.06	0.0840643	0.943396	-0.0840643	TMPRSS3	ILMN_1700475	121.591	122.542	118.309	113.549	115.293	Homo sapiens transmembrane protease, serine 3 (TMPRSS3), transcript variant C, mRNA.
0.0400933	0.628	116.29	109.44	1.06	0.0840643	0.943396	-0.0840643	ST8SIA5	ILMN_1735584	118.469	114.682	115.757	111.249	107.659	Homo sapiens ST8 alpha-N-acetyl-neuraminide alpha-2,8-sialyltransferase 5 (ST8SIA5), mRNA.	Glycosphingolipid biosynthesis - ganglio series, Metabolic pathways
0.0103466	0.555	120.08	113.19	1.06	0.0840643	0.943396	-0.0840643	LOC647456	ILMN_1757172	118.305	120.556	121.402	113.549	112.827	PREDICTED: Homo sapiens hypothetical protein LOC647455, transcript variant 2 (LOC647456), mRNA.
0.0487504	0.642	124.87	117.45	1.06	0.0840643	0.943396	-0.0840643	TRIM43	ILMN_1784230	122.99	127.448	124.218	119.555	115.375	Homo sapiens tripartite motif-containing 43 (TRIM43), mRNA.
0.0386177	0.623	116.7	110.02	1.06	0.0840643	0.943396	-0.0840643	TMEM191B	ILMN_1794989	117.403	118.906	113.841	109.932	110.103	PREDICTED: Homo sapiens transmembrane protein 191B, transcript variant 2 (TMEM191B), mRNA.
0.0405072	0.628	150.01	141.3	1.06	0.0840643	0.943396	-0.0840643	UBE2L3	ILMN_1796830	146.978	150.641	152.472	143.247	139.381	Homo sapiens ubiquitin-conjugating enzyme E2L 3 (UBE2L3), transcript variant 2, mRNA.	Parkinson's disease, Ubiquitin mediated proteolysis
0.0298344	0.62	120.46	113.49	1.06	0.0840643	0.943396	-0.0840643	SUFU	ILMN_1804361	120.604	118.492	122.311	112.038	114.966	Homo sapiens suppressor of fused homolog (Drosophila) (SUFU), mRNA.	Sonic Hedgehog (Shh) Pathway, Basal cell carcinoma, Hedgehog signaling pathway, Pathways in cancer
0.0469061	0.642	116.74	110.39	1.06	0.0840643	0.943396	-0.0840643	C15orf58	ILMN_1810855	118.879	113.985	117.398	109.537	111.257	Homo sapiens chromosome 15 open reading frame 58 (C15orf58), mRNA.
0.0134454	0.564	114.09	107.58	1.06	0.0840643	0.943396	-0.0840643		ILMN_1823533	115.685	113.845	112.745	106.771	108.386	DA572426 HEMBB1 Homo sapiens cDNA clone HEMBB1001157 5, mRNA sequence
0.0417563	0.629	128.92	121.35	1.06	0.0840643	0.943396	-0.0840643	LOC728081	ILMN_1864813	125.548	130.364	130.925	122.024	120.677	PREDICTED: Homo sapiens hCG2025798 (LOC728081), mRNA.
0.0052384	0.539	118.96	112.55	1.06	0.0840643	0.943396	-0.0840643		ILMN_1871601	119.946	118.354	118.582	113.352	111.753	Homo sapiens trapped 3 terminal exon, clone A2C4
0.0472723	0.642	118.76	112.37	1.06	0.0840643	0.943396	-0.0840643		ILMN_1896121	118.141	121.721	116.487	111.907	112.827	qd72g01.x1 Soares_testis_NHT Homo sapiens cDNA clone IMAGE:1735056 3, mRNA sequence
0.0435357	0.631	118.83	111.69	1.06	0.0840643	0.943396	-0.0840643	LOC729378	ILMN_1896441	122.249	116.904	117.398	111.709	111.67	PREDICTED: Homo sapiens hypothetical LOC729378 (LOC729378), mRNA.
0.0153961	0.565	144.27	135.75	1.06	0.0840643	0.943396	-0.0840643		ILMN_1903345	145.812	141.732	145.312	136.46	135.042	DB336481 TESTI2 Homo sapiens cDNA clone TESTI2007279 3, mRNA sequence
0.0443598	0.635	142.88	134.36	1.06	0.0840643	0.943396	-0.0840643	AURKAPS1	ILMN_2053650	144.979	142.274	141.421	131.566	137.215	Homo sapiens aurora kinase A pseudogene 1 (AURKAPS1), non-coding RNA.
0.0087687	0.546	242.06	228.1	1.06	0.0840643	0.943396	-0.0840643	SLC25A15	ILMN_2070013	240.744	241.631	243.81	225.538	230.683	Homo sapiens solute carrier family 25 (mitochondrial carrier; ornithine transporter) member 15 (SLC25A15), nuclear gene encoding mitochondrial protein, mRNA.
0.0478479	0.642	113.73	107.6	1.06	0.0840643	0.943396	-0.0840643	FGF23	ILMN_2071316	112.101	113.007	116.122	109.075	106.148	Homo sapiens fibroblast growth factor 23 (FGF23), mRNA.	MAPK signaling pathway, Melanoma, Pathways in cancer, Regulation of actin cytoskeleton
0.0479278	0.642	121	114.36	1.06	0.0840643	0.943396	-0.0840643	CDH16	ILMN_2095597	120.357	124.045	118.673	113.68	115.048	Homo sapiens cadherin 16, KSP-cadherin (CDH16), mRNA.
0.0302176	0.62	143.55	135.48	1.06	0.0840643	0.943396	-0.0840643	RBMY2FP	ILMN_2145781	144.979	142.003	143.683	133.194	137.813	Homo sapiens RNA binding motif protein, Y-linked, family 2, member F pseudogene (RBMY2FP), non-coding RNA.
0.0274063	0.618	117.06	110.43	1.06	0.0840643	0.943396	-0.0840643	C20orf107	ILMN_2148497	119.043	117.042	115.119	111.512	109.364	Homo sapiens chromosome 20 open reading frame 107 (C20orf107), mRNA.
0.0185163	0.584	118.16	111.68	1.06	0.0840643	0.943396	-0.0840643	TNP1	ILMN_2150797	116.748	117.526	120.22	111.117	112.249	Homo sapiens transition protein 1 (during histone to protamine replacement) (TNP1), mRNA.
0.0478125	0.642	164.4	155.15	1.06	0.0840643	0.943396	-0.0840643	ATG3	ILMN_2163732	168.883	161.939	162.478	154.295	156.008	Homo sapiens ATG3 autophagy related 3 homolog (S. cerevisiae) (ATG3), mRNA.	Regulation of autophagy
0.0146776	0.565	157.91	148.44	1.06	0.0840643	0.943396	-0.0840643	LOC100128269	ILMN_3176790	160.641	157.577	155.559	148.124	148.755	PREDICTED: Homo sapiens misc_RNA (LOC100128269), miscRNA.
0.0285997	0.62	120.38	113.66	1.06	0.0840643	0.943396	-0.0840643	DKFZp779M0652	ILMN_3188058	120.521	121.036	119.584	115.775	111.587	PREDICTED: Homo sapiens hypothetical protein DKFZp779M0652 (DKFZp779M0652), mRNA.
0.0306426	0.62	118.23	111.54	1.06	0.0840643	0.943396	-0.0840643	LOC728152	ILMN_3201703	116.502	120.006	118.218	113.09	110.021	PREDICTED: Homo sapiens hypothetical LOC728152 (LOC728152), mRNA.
0.0158884	0.567	122.66	116.26	1.06	0.0840643	0.943396	-0.0840643	LOC730005	ILMN_3221928	124.64	121.516	121.857	115.775	116.756	PREDICTED: Homo sapiens similar to SEC14p-like protein TAP3 (LOC730005), mRNA.
0.0072639	0.539	137.41	129.74	1.06	0.0840643	0.943396	-0.0840643	EYS	ILMN_3234936	137.237	136.657	138.345	131.046	128.453	Homo sapiens eyes shut homolog (Drosophila) (EYS), transcript variant 3, mRNA.
0.031053	0.62	113.55	106.96	1.06	0.0840643	0.943396	-0.0840643	SDR16C5	ILMN_3236661	115.685	113.985	111.02	106.903	107.019	Homo sapiens short chain dehydrogenase/reductase family 16C, member 5 (SDR16C5), mRNA.
0.0283213	0.62	120.94	114.45	1.06	0.0840643	0.943396	-0.0840643	LOC100134409	ILMN_3239490	122.99	119.456	120.402	113.221	115.701	PREDICTED: Homo sapiens similar to putative DUX4 protein (LOC100134409), mRNA.
0.0159337	0.568	124.59	117.44	1.06	0.0840643	0.943396	-0.0840643	PRSS36	ILMN_3239881	122.826	126.292	124.672	118.384	116.513	Homo sapiens protease, serine, 36 (PRSS36), mRNA.
0.0133444	0.564	3506.29	3311.38	1.06	0.0840643	0.943396	-0.0840643	AIDA	ILMN_3240117	3467.07	3535.58	3516.56	3276.8	3346.32	Homo sapiens axin interactor, dorsalization associated (AIDA), mRNA.
0.0308822	0.62	124.59	117.29	1.06	0.0840643	0.943396	-0.0840643	LOC646802	ILMN_3240465	122.084	125.884	125.851	118.644	115.945	PREDICTED: Homo sapiens hypothetical LOC646802 (LOC646802), mRNA.
0.0203918	0.594	139.06	131.33	1.06	0.0840643	0.943396	-0.0840643	SNORA58	ILMN_3242067	138.069	137.469	141.692	130.72	131.952	Homo sapiens small nucleolar RNA, H/ACA box 58 (SNORA58), small nucleolar RNA.
0.0455446	0.639	127.29	119.91	1.06	0.0840643	0.943396	-0.0840643	LOC100128547	ILMN_3259174	129.849	125.135	126.939	118.058	121.783	PREDICTED: Homo sapiens hypothetical protein LOC100128547 (LOC100128547), mRNA.
0.0079609	0.539	210.31	198	1.06	0.0840643	0.943396	-0.0840643	LOC100128737	ILMN_3271218	210.202	210.285	210.439	200.541	195.485	PREDICTED: Homo sapiens hypothetical protein LOC100128737 (LOC100128737), mRNA.
0.048799	0.642	116.07	109.49	1.06	0.0840643	0.943396	-0.0840643	LOC649299	ILMN_3274143	114.378	118.492	115.393	107.758	111.257	PREDICTED: Homo sapiens similar to mCG7611 (LOC649299), mRNA.
0.0062148	0.539	130.29	123.47	1.06	0.0840643	0.943396	-0.0840643	LOC100132513	ILMN_3281627	128.938	130.297	131.65	123.581	123.351	PREDICTED: Homo sapiens hypothetical protein LOC100132513 (LOC100132513), mRNA.
0.0054285	0.539	145.87	137.21	1.06	0.0840643	0.943396	-0.0840643	LOC391334	ILMN_3283244	146.562	145.192	145.856	135.805	138.635	PREDICTED: Homo sapiens misc_RNA (LOC391334), miscRNA.
0.0441849	0.634	119.77	112.88	1.06	0.0840643	0.943396	-0.0840643	LOC440313	ILMN_3307107	122.99	118.699	117.672	112.433	113.323	PREDICTED: Homo sapiens hypothetical LOC440313 (LOC440313), miscRNA.
0.0090608	0.546	113.32	107.72	1.05	0.0703893	0.952381	-0.0703893	ADAM33	ILMN_1651657	114.786	112.447	112.745	107.626	107.82	Homo sapiens ADAM metallopeptidase domain 33 (ADAM33), transcript variant 1, mRNA.
0.0331859	0.62	114.05	108.94	1.05	0.0703893	0.952381	-0.0703893	LOC654078	ILMN_1655517	115.358	114.891	111.926	109.01	108.874	PREDICTED: Homo sapiens similar to solute carrier family 29 (nucleoside transporters), member 4 (LOC654078), mRNA.
0.0044175	0.539	139.79	133.76	1.05	0.0703893	0.952381	-0.0703893	SPPL3	ILMN_1657405	139.234	140.175	139.974	132.868	134.667	Homo sapiens signal peptide peptidase 3 (SPPL3), mRNA.
0.0195922	0.591	116.9	111.43	1.05	0.0703893	0.952381	-0.0703893	LOC115648	ILMN_1663005	118.387	117.111	115.21	111.775	111.092	Homo sapiens similar to hypothetical protein FLJ13659 (LOC115648), mRNA.
0.002053	0.479	160.09	153.01	1.05	0.0703893	0.952381	-0.0703893	STAG3L1	ILMN_1667315	159.974	159.374	160.928	153.543	152.484	Homo sapiens stromal antigen 3-like 1 (STAG3L1), transcript variant 1, mRNA.
0.045038	0.637	118.24	113.11	1.05	0.0703893	0.952381	-0.0703893	FUNDC2	ILMN_1669118	117.567	117.042	120.129	111.841	114.393	Homo sapiens FUN14 domain containing 2 (FUNDC2), mRNA.
0.0379267	0.623	153.8	145.83	1.05	0.0703893	0.952381	-0.0703893	VANGL1	ILMN_1685929	152.311	152.557	156.559	143.978	147.713	Homo sapiens vang-like 1 (van gogh, Drosophila) (VANGL1), mRNA.	Wnt signaling pathway
0.0417889	0.629	115.95	110.07	1.05	0.0703893	0.952381	-0.0703893	LOC653980	ILMN_1686927	115.93	117.94	114.023	108.812	111.339	PREDICTED: Homo sapiens similar to BTB and CNC homology 1, basic leucine zipper transcription factor 2, transcript variant 2 (LOC653980), mRNA.
0.0385328	0.623	5229.43	4967.16	1.05	0.0703893	0.952381	-0.0703893	JMJD8	ILMN_1687921	5287.72	5244.65	5156.77	5041.06	4894.35	Homo sapiens jumonji domain containing 8 (JMJD8), mRNA.
0.0495958	0.643	118.78	113.29	1.05	0.0703893	0.952381	-0.0703893	FLJ23152	ILMN_1696243	117.321	118.561	120.493	111.644	114.966	PREDICTED: Homo sapiens hypothetical protein LOC401236 (FLJ23152), mRNA.
0.0190455	0.588	118.54	112.67	1.05	0.0703893	0.952381	-0.0703893	TCTN2	ILMN_1706345	118.141	119.731	117.763	114.008	111.339	Homo sapiens tectonic family member 2 (TCTN2), mRNA.
0.0422634	0.629	114.91	109.63	1.05	0.0703893	0.952381	-0.0703893	REPIN1	ILMN_1731023	115.685	113.566	115.484	107.956	111.339	Homo sapiens replication initiator 1 (REPIN1), transcript variant 2, mRNA.
0.038511	0.623	113.86	108.45	1.05	0.0703893	0.952381	-0.0703893	PRKCG	ILMN_1739812	114.378	115.586	111.654	109.01	107.901	Homo sapiens protein kinase C, gamma (PRKCG), mRNA.	Keratinocyte Differentiation, African trypanosomiasis, Aldosterone-regulated sodium reabsorption, Amoebiasis, Calcium signaling pathway, ErbB signaling pathway, Fc gamma R-mediated phagocytosis, Focal adhesion, Gap junction, Gastric acid secretion, Glioma, Leukocyte transendothelial migration, Long-term depression, Long-term potentiation, MAPK signaling pathway, Melanogenesis, Natural killer cell…
0.0144635	0.565	114.26	108.83	1.05	0.0703893	0.952381	-0.0703893	DGKZ	ILMN_1757143	112.911	114.124	115.757	108.548	109.119	Homo sapiens diacylglycerol kinase, zeta 104kDa (DGKZ), transcript variant 2, mRNA.	Glycerolipid metabolism, Glycerophospholipid metabolism, Metabolic pathways, Phosphatidylinositol signaling system
0.0196834	0.592	109.51	104.12	1.05	0.0703893	0.952381	-0.0703893	CACNA2D1	ILMN_1768533	109.473	110.976	108.086	103.423	104.822	Homo sapiens calcium channel, voltage-dependent, alpha 2/delta subunit 1 (CACNA2D1), mRNA.	Arrhythmogenic right ventricular cardiomyopathy (ARVC), Cardiac muscle contraction, Dilated cardiomyopathy, Hypertrophic cardiomyopathy (HCM), MAPK signaling pathway
0.0162032	0.57	111.03	105.81	1.05	0.0703893	0.952381	-0.0703893	KIAA0692	ILMN_1772663	110.736	111.957	110.39	106.968	104.668	PREDICTED: Homo sapiens KIAA0692 protein, transcript variant 10 (KIAA0692), mRNA.
0.0162103	0.57	116.76	111.15	1.05	0.0703893	0.952381	-0.0703893	LOC143188	ILMN_1772739	115.848	116.488	117.945	110.064	112.249	PREDICTED: Homo sapiens hypothetical protein LOC143188 (LOC143188), misc RNA.
0.0339678	0.62	112.1	106.74	1.05	0.0703893	0.952381	-0.0703893	GAGE5	ILMN_1782705	110.023	113.286	113.019	107.495	105.991	Homo sapiens G antigen 5 (GAGE5), mRNA.
0.0458647	0.641	114.11	108.69	1.05	0.0703893	0.952381	-0.0703893	LOC651404	ILMN_1788599	116.666	113.426	112.29	108.746	108.63	PREDICTED: Homo sapiens hypothetical protein LOC651404 (LOC651404), mRNA.
0.0427366	0.63	114.58	109.12	1.05	0.0703893	0.952381	-0.0703893	SERPINA10	ILMN_1793628	112.911	117.042	113.841	109.602	108.63	Homo sapiens serpin peptidase inhibitor, clade A (alpha-1 antiproteinase, antitrypsin), member 10 (SERPINA10), transcript variant 1, mRNA.
0.0026454	0.497	123.2	117.49	1.05	0.0703893	0.952381	-0.0703893	ARNTL2	ILMN_1798064	123.073	123.294	123.219	116.689	118.287	Homo sapiens aryl hydrocarbon receptor nuclear translocator-like 2 (ARNTL2), mRNA.
0.0241936	0.606	118.11	112.95	1.05	0.0703893	0.952381	-0.0703893	C6orf25	ILMN_1802942	118.223	119.181	116.943	111.775	114.146	Homo sapiens chromosome 6 open reading frame 25 (C6orf25), transcript variant 6, mRNA.
0.0321738	0.62	116.7	110.72	1.05	0.0703893	0.952381	-0.0703893	KALRN	ILMN_1804661	119.043	115.517	115.575	109.932	111.505	Homo sapiens kalirin, RhoGEF kinase (KALRN), transcript variant 1, mRNA.
0.0330621	0.62	116.35	110.52	1.05	0.0703893	0.952381	-0.0703893	LOC647359	ILMN_1807262	116.912	114.124	118.036	111.183	109.856	PREDICTED: Homo sapiens similar to phosphodiesterase 4D interacting protein isoform 1 (LOC647359), mRNA.
0.0043328	0.539	108.81	103.39	1.05	0.0703893	0.952381	-0.0703893	TMEM169	ILMN_1813796	108.621	108.044	109.763	103.03	103.747	Homo sapiens transmembrane protein 169 (TMEM169), mRNA.
0.006451	0.539	116.93	111.22	1.05	0.0703893	0.952381	-0.0703893		ILMN_1816501	116.912	115.864	118.036	110.854	111.587	tt54d05.x1 NCI_CGAP_GC6 Homo sapiens cDNA clone IMAGE:2244585 3, mRNA sequence
0.043384	0.631	121.9	115.56	1.05	0.0703893	0.952381	-0.0703893		ILMN_1816870	122.661	121.105	121.948	117.928	113.24	hz22d05.x1 NCI_CGAP_GC6 Homo sapiens cDNA clone IMAGE:3208713 3, mRNA sequence
0.0190457	0.588	115.92	110.47	1.05	0.0703893	0.952381	-0.0703893		ILMN_1892050	114.541	116.557	116.669	111.512	109.446	Homo sapiens cDNA FLJ38252 fis, clone FCBBF3000269
0.046921	0.642	119.73	113.9	1.05	0.0703893	0.952381	-0.0703893		ILMN_1902060	117.813	121.105	120.311	115.579	112.249	AGENCOURT_13640441 NIH_MGC_186 Homo sapiens cDNA clone IMAGE:30323435 5, mRNA sequence
0.0396041	0.626	117.62	112.38	1.05	0.0703893	0.952381	-0.0703893	NOL4	ILMN_2087629	119.125	117.733	116.031	113.68	111.092	Homo sapiens nucleolar protein 4 (NOL4), mRNA.
0.0250768	0.609	118.45	112.97	1.05	0.0703893	0.952381	-0.0703893	PHKG1	ILMN_2113102	117.567	120.487	117.307	113.352	112.579	Homo sapiens phosphorylase kinase, gamma 1 (muscle) (PHKG1), mRNA.	Calcium signaling pathway, Insulin signaling pathway
0.0109924	0.556	127.67	121.85	1.05	0.0703893	0.952381	-0.0703893	SCRN3	ILMN_2116516	128.938	126.7	127.392	121.05	122.647	Homo sapiens secernin 3 (SCRN3), mRNA.
0.0137274	0.565	114.48	108.59	1.05	0.0703893	0.952381	-0.0703893	UGT2B11	ILMN_2162819	113.318	115.933	114.206	107.824	109.364	Homo sapiens UDP glucuronosyltransferase 2 family, polypeptide B11 (UGT2B11), mRNA.	Ascorbate and aldarate metabolism, Drug metabolism - cytochrome P450, Drug metabolism - other enzymes, Metabolic pathways, Metabolism of xenobiotics by cytochrome P450, Other types of O-glycan biosynthesis, Pentose and glucuronate interconversions, Porphyrin and chlorophyll metabolism, Retinol metabolism, Starch and sucrose metabolism, Steroid hormone biosynthesis
0.0249017	0.609	131.12	124.81	1.05	0.0703893	0.952381	-0.0703893	GEN1	ILMN_2206282	132.917	129.619	130.835	123.646	125.993	Homo sapiens Gen homolog 1, endonuclease (Drosophila) (GEN1), mRNA.
0.0315719	0.62	174.95	166.63	1.05	0.0703893	0.952381	-0.0703893	OSBPL2	ILMN_2349124	174.375	173.837	176.656	169.121	164.178	Homo sapiens oxysterol binding protein-like 2 (OSBPL2), transcript variant 2, mRNA.
0.0393331	0.624	117.49	111.71	1.05	0.0703893	0.952381	-0.0703893	TCL1B	ILMN_2382309	118.797	114.96	118.765	112.17	111.257	Homo sapiens T-cell leukemia/lymphoma 1B (TCL1B), transcript variant 1, mRNA.
0.0194494	0.59	120.28	114.71	1.05	0.0703893	0.952381	-0.0703893	CATSPER2	ILMN_2403542	119.618	121.379	119.857	113.418	116.026	Homo sapiens cation channel, sperm associated 2 (CATSPER2), transcript variant 1, mRNA.
0.012009	0.562	115.97	110.07	1.05	0.0703893	0.952381	-0.0703893	TAAR2	ILMN_2412141	114.623	116.28	117.034	110.854	109.283	Homo sapiens trace amine associated receptor 2 (TAAR2), transcript variant 2, mRNA.	Neuroactive ligand-receptor interaction
0.0316568	0.62	116.87	111.2	1.05	0.0703893	0.952381	-0.0703893	ERCC-00040	ILMN_3165190	117.813	117.871	114.936	112.301	110.103	Synthetic construct clone NISTag20 external RNA control sequence
0.0079872	0.539	2730.32	2588.56	1.05	0.0703893	0.952381	-0.0703893	C20orf199	ILMN_3188984	2746.36	2729.86	2714.83	2563.52	2613.85	Homo sapiens chromosome 20 open reading frame 199 (C20orf199), transcript variant 3, non-coding RNA.
0.0355079	0.622	116.12	110.07	1.05	0.0703893	0.952381	-0.0703893	LOC100132658	ILMN_3212312	118.633	114.194	115.575	109.8	110.35	PREDICTED: Homo sapiens misc_RNA (LOC100132658), miscRNA.
0.0333258	0.62	115.36	109.96	1.05	0.0703893	0.952381	-0.0703893	LOC729983	ILMN_3226514	114.949	116.834	114.297	111.38	108.549	PREDICTED: Homo sapiens hypothetical LOC729983 (LOC729983), mRNA.
0.0019982	0.479	111.91	106.97	1.05	0.0703893	0.952381	-0.0703893	LOC100130457	ILMN_3273898	112.344	111.187	112.199	107.166	106.78	PREDICTED: Homo sapiens hypothetical protein LOC100130457 (LOC100130457), mRNA.
0.0436461	0.631	116.31	111.11	1.05	0.0703893	0.952381	-0.0703893	LOC441481	ILMN_3285621	115.194	117.249	116.487	112.893	109.364	PREDICTED: Homo sapiens misc_RNA (LOC441481), miscRNA.
1.5e-05	0.186	111.91	106.55	1.05	0.0703893	0.952381	-0.0703893	KIF19	ILMN_3307850	111.859	112.027	111.835	106.639	106.463	Homo sapiens kinesin family member 19 (KIF19), mRNA.
0.0128516	0.564	116.29	111.44	1.04	0.0565835	0.961538	-0.0565835	LOC645355	ILMN_1654779	116.666	115.169	117.034	110.722	112.166	PREDICTED: Homo sapiens hypothetical protein LOC645355 (LOC645355), mRNA.
0.0478666	0.642	112.33	108.02	1.04	0.0565835	0.961538	-0.0565835	CYP27C1	ILMN_1657749	110.418	113.776	112.837	107.495	108.549	Homo sapiens cytochrome P450, family 27, subfamily C, polypeptide 1 (CYP27C1), mRNA.
0.0047505	0.539	121.95	116.73	1.04	0.0565835	0.961538	-0.0565835	PRPF40A	ILMN_1666648	122.908	121.447	121.493	116.298	117.16	Homo sapiens PRP40 pre-mRNA processing factor 40 homolog A (S. cerevisiae) (PRPF40A), mRNA.	Spliceosome
0.0059792	0.539	112	107.89	1.04	0.0565835	0.961538	-0.0565835	AADACL4	ILMN_1668851	111.376	112.797	111.835	107.561	108.224	Homo sapiens arylacetamide deacetylase-like 4 (AADACL4), mRNA.
0.016002	0.568	152.35	145.92	1.04	0.0565835	0.961538	-0.0565835	LOC554206	ILMN_1690036	153.811	152.694	150.567	146.58	145.259	PREDICTED: Homo sapiens hypothetical LOC554206 (LOC554206), misc RNA.
0.0402853	0.628	114.07	109.58	1.04	0.0565835	0.961538	-0.0565835	LYPD6B	ILMN_1693119	112.182	114.403	115.666	109.471	109.692	Homo sapiens LY6/PLAUR domain containing 6B (LYPD6B), mRNA.
0.0153155	0.565	117.23	113.09	1.04	0.0565835	0.961538	-0.0565835	ADD2	ILMN_1694133	116.912	117.457	117.307	112.038	114.146	Homo sapiens adducin 2 (beta) (ADD2), transcript variant beta-3a, mRNA.
0.039077	0.623	125.37	120.82	1.04	0.0565835	0.961538	-0.0565835	FLJ41200	ILMN_1694458	127.366	124.727	124.036	121.05	120.598	PREDICTED: Homo sapiens hypothetical gene supported by AK123194 (FLJ41200), mRNA.
0.0139206	0.565	370.59	357.77	1.04	0.0565835	0.961538	-0.0565835	KIAA0460	ILMN_1705733	369.148	374.461	368.203	357.527	358.022	Homo sapiens KIAA0460 (KIAA0460), mRNA.
0.0113	0.556	111.94	107.31	1.04	0.0565835	0.961538	-0.0565835	FLJ36492	ILMN_1708686	112.182	111.817	111.835	106.245	108.386	Homo sapiens hypothetical protein FLJ36492 (FLJ36492), mRNA.
0.049386	0.642	118.53	114.39	1.04	0.0565835	0.961538	-0.0565835	SPRR1B	ILMN_1711174	119.946	118.906	116.76	115.056	113.735	Homo sapiens small proline-rich protein 1B (cornifin) (SPRR1B), mRNA.
0.0378475	0.623	111.79	107.86	1.04	0.0565835	0.961538	-0.0565835	ST18	ILMN_1713422	111.859	113.217	110.3	108.219	107.499	Homo sapiens suppression of tumorigenicity 18 (breast carcinoma) (zinc finger protein) (ST18), mRNA.
0.0332641	0.62	118.35	113.91	1.04	0.0565835	0.961538	-0.0565835	FRZB	ILMN_1716246	120.11	117.388	117.581	113.352	114.475	Homo sapiens frizzled-related protein (FRZB), mRNA.
0.032101	0.62	117.32	112.78	1.04	0.0565835	0.961538	-0.0565835	LOC651133	ILMN_1728479	116.421	117.249	118.309	114.074	111.505	PREDICTED: Homo sapiens hypothetical protein LOC651133 (LOC651133), mRNA.
0.0441155	0.634	119.49	115.12	1.04	0.0565835	0.961538	-0.0565835	LOC649009	ILMN_1744382	119.7	121.036	117.763	114.467	115.782	PREDICTED: Homo sapiens similar to paraspeckle protein 1, transcript variant 2 (LOC649009), mRNA.
0.0257348	0.609	140.69	135.79	1.04	0.0565835	0.961538	-0.0565835	HCG27	ILMN_1746436	141.897	141.123	139.069	136.46	135.117	Homo sapiens HLA complex group 27 (HCG27), mRNA.
0.0405013	0.628	123.16	118.86	1.04	0.0565835	0.961538	-0.0565835	LAIR1	ILMN_1768598	123.98	123.021	122.493	120.335	117.402	Homo sapiens leukocyte-associated immunoglobulin-like receptor 1 (LAIR1), transcript variant b, mRNA.
0.0319376	0.62	134.18	128.86	1.04	0.0565835	0.961538	-0.0565835	CYP11A1	ILMN_1768820	132.834	133.546	136.174	128.122	129.598	Homo sapiens cytochrome P450, family 11, subfamily A, polypeptide 1 (CYP11A1), nuclear gene encoding mitochondrial protein, transcript variant 1, mRNA.	Metabolic pathways, Steroid hormone biosynthesis
0.0256481	0.609	120.76	115.91	1.04	0.0565835	0.961538	-0.0565835	EIF1AX	ILMN_1770895	120.686	122.406	119.22	115.71	116.107	PREDICTED: Homo sapiens eukaryotic translation initiation factor 1A, X-linked (EIF1AX), mRNA.	Eukaryotic protein translation, VEGF, Hypoxia, and Angiogenesis, RNA transport
0.0252699	0.609	114.81	109.93	1.04	0.0565835	0.961538	-0.0565835	DMP1	ILMN_1775622	115.93	113.496	115.028	108.944	110.927	Homo sapiens dentin matrix acidic phosphoprotein (DMP1), mRNA.
0.0379849	0.623	114.71	109.89	1.04	0.0565835	0.961538	-0.0565835	NPHP1	ILMN_1784478	116.666	114.194	113.293	109.273	110.514	Homo sapiens nephronophthisis 1 (juvenile) (NPHP1), transcript variant 2, mRNA.
0.0018745	0.479	116.42	111.66	1.04	0.0565835	0.961538	-0.0565835	CD79B	ILMN_1785439	115.848	116.834	116.578	111.315	112.001	Homo sapiens CD79B antigen (immunoglobulin-associated beta) (CD79B), transcript variant 2, mRNA.	B Cell Receptor Complex, BCR Signaling Pathway, CTCF: First Multivalent Nuclear Factor, B cell receptor signaling pathway
0.0067948	0.539	120.67	116.55	1.04	0.0565835	0.961538	-0.0565835	FMOD	ILMN_1789639	120.439	120.624	120.948	115.775	117.321	Homo sapiens fibromodulin (FMOD), mRNA.	Small Leucine-rich Proteoglycan (SLRP) molecules
0.0167895	0.572	113.66	109.49	1.04	0.0565835	0.961538	-0.0565835	KLK10	ILMN_1802246	114.704	112.727	113.567	108.878	110.103	Homo sapiens kallikrein 10 (KLK10), transcript variant 1, mRNA.
0.0451263	0.637	113.74	109.3	1.04	0.0565835	0.961538	-0.0565835	LOC647570	ILMN_1804538	111.698	115.169	114.388	109.405	109.201	PREDICTED: Homo sapiens hypothetical protein LOC647570 (LOC647570), mRNA.
0.005744	0.539	117.3	112.28	1.04	0.0565835	0.961538	-0.0565835	RTKN	ILMN_1809336	118.141	116.904	116.852	112.893	111.67	Homo sapiens rhotekin (RTKN), transcript variant 2, mRNA.
0.0134428	0.564	120.13	115.44	1.04	0.0565835	0.961538	-0.0565835		ILMN_1826591	118.879	120.213	121.311	115.514	115.375	UI-CF-EC1-abk-h-22-0-UI.s1 UI-CF-EC1 Homo sapiens cDNA clone UI-CF-EC1-abk-h-22-0-UI 3, mRNA sequence
0.0403803	0.628	115.91	110.96	1.04	0.0565835	0.961538	-0.0565835		ILMN_1835035	116.421	113.776	117.581	110.92	111.009	UI-H-DH1-axf-o-15-0-UI.s1 NCI_CGAP_DH1 Homo sapiens cDNA clone IMAGE:5828198 3, mRNA sequence
0.0117506	0.562	114.35	110.08	1.04	0.0565835	0.961538	-0.0565835		ILMN_1840957	115.113	114.473	113.475	110.722	109.446	Homo sapiens hypothetical protein LOC286083, mRNA (cDNA clone IMAGE:4823107)
0.0388853	0.623	120.29	115.36	1.04	0.0565835	0.961538	-0.0565835		ILMN_1848576	121.179	119.388	120.311	113.746	116.999	UI-H-ED1-ayc-o-11-0-UI.s1 NCI_CGAP_ED1 Homo sapiens cDNA clone IMAGE:5837026 3, mRNA sequence
0.047902	0.642	112.66	108.35	1.04	0.0565835	0.961538	-0.0565835		ILMN_1854765	113.481	111.117	113.384	109.537	107.178	Homo sapiens cDNA FLJ27196 fis, clone SYN02831
0.043862	0.632	125.44	120.76	1.04	0.0565835	0.961538	-0.0565835		ILMN_1854861	124.062	127.516	124.762	120.205	121.31	UI-H-EU1-bac-j-12-0-UI.s1 NCI_CGAP_Ct1 Homo sapiens cDNA clone UI-H-EU1-bac-j-12-0-UI 3, mRNA sequence
0.0433209	0.631	115.64	111.7	1.04	0.0565835	0.961538	-0.0565835		ILMN_1863196	115.603	116.211	115.119	110.261	113.158	full-length cDNA clone CS0DF003YI18 of Fetal brain of Homo sapiens (human)
0.0363852	0.623	120.47	115.38	1.04	0.0565835	0.961538	-0.0565835		ILMN_1868532	121.097	121.653	118.673	114.336	116.432	UI-CF-DU1-ads-e-15-0-UI.s1 UI-CF-DU1 Homo sapiens cDNA clone UI-CF-DU1-ads-e-15-0-UI 3, mRNA sequence
0.0048668	0.539	116.67	111.97	1.04	0.0565835	0.961538	-0.0565835		ILMN_1874506	116.584	117.111	116.305	112.696	111.257	AGENCOURT_10181939 NIH_MGC_101 Homo sapiens cDNA clone IMAGE:6536199 5, mRNA sequence
0.037412	0.623	114.81	110.3	1.04	0.0565835	0.961538	-0.0565835		ILMN_1874557	116.339	115.1	113.019	109.932	110.679	DKFZp686G15197_r1 686 (synonym: hlcc3) Homo sapiens cDNA clone DKFZp686G15197 5, mRNA sequence
0.0219914	0.602	118.82	114.35	1.04	0.0565835	0.961538	-0.0565835		ILMN_1911044	119.782	118.009	118.673	115.383	113.323	nf66b06.s1 NCI_CGAP_Co3 Homo sapiens cDNA clone IMAGE:924851 3, mRNA sequence
0.0419529	0.629	118.02	113.57	1.04	0.0565835	0.961538	-0.0565835	FLJ45966	ILMN_2150708	117.239	117.802	119.038	112.104	115.048	Homo sapiens FLJ45966 protein (FLJ45966), mRNA.
0.0426591	0.63	139.38	133.79	1.04	0.0565835	0.961538	-0.0565835	NRF1	ILMN_2326578	141.564	138.618	137.983	134.955	132.632	Homo sapiens nuclear respiratory factor 1 (NRF1), transcript variant 1, mRNA.	Huntington's disease
0.0103659	0.555	118.8	114.28	1.04	0.0565835	0.961538	-0.0565835	ANKRD20A3	ILMN_2398211	118.551	118.078	119.766	113.68	114.884	Homo sapiens ankyrin repeat domain 20 family, member A3 (ANKRD20A3), mRNA.
0.0250671	0.609	116.79	112.75	1.04	0.0565835	0.961538	-0.0565835	LOC100131721	ILMN_3204668	115.685	117.94	116.76	113.418	112.083	PREDICTED: Homo sapiens hypothetical protein LOC100131721 (LOC100131721), mRNA.
0.0079344	0.539	118.33	113.63	1.04	0.0565835	0.961538	-0.0565835	LOC100133583	ILMN_3214389	118.469	118.216	118.309	114.598	112.662	PREDICTED: Homo sapiens similar to major histocompatibility complex, class II, DQ beta 1, transcript variant 2 (LOC100133583), mRNA.
0.0084574	0.546	129.23	124.81	1.04	0.0565835	0.961538	-0.0565835	LOC100133080	ILMN_3235358	130.015	128.398	129.295	125.333	124.287	PREDICTED: Homo sapiens similar to hCG1810766 (LOC100133080), mRNA.
0.0353398	0.622	116.4	111.59	1.04	0.0565835	0.961538	-0.0565835	APLF	ILMN_3243695	118.305	116.072	114.845	111.183	112.001	Homo sapiens aprataxin and PNKP like factor (APLF), mRNA.
0.0252348	0.609	113.04	108.37	1.04	0.0565835	0.961538	-0.0565835	LOC100134825	ILMN_3248599	112.101	114.752	112.29	107.956	108.793	PREDICTED: Homo sapiens similar to hCG2005335 (LOC100134825), mRNA.
0.0381533	0.623	122.32	117.39	1.04	0.0565835	0.961538	-0.0565835	LOC100128750	ILMN_3266802	123.485	123.294	120.22	117.863	116.918	PREDICTED: Homo sapiens hypothetical protein LOC100128750 (LOC100128750), mRNA.
0.0210549	0.594	113.51	109.1	1.04	0.0565835	0.961538	-0.0565835	LOC100131895	ILMN_3284420	112.263	114.612	113.658	109.734	108.468	PREDICTED: Homo sapiens hypothetical protein LOC100131895 (LOC100131895), mRNA.
0.0139544	0.565	120.88	115.73	1.04	0.0565835	0.961538	-0.0565835	LOC728207	ILMN_3284607	122.331	119.663	120.675	115.514	115.945	PREDICTED: Homo sapiens misc_RNA (LOC728207), miscRNA.
0.0306816	0.62	115.88	112.05	1.03	0.0426443	0.970874	-0.0426443	TMEM25	ILMN_1651745	115.521	117.388	114.754	112.104	112.001	Homo sapiens transmembrane protein 25 (TMEM25), mRNA.
0.011553	0.558	111.35	108.33	1.03	0.0426443	0.970874	-0.0426443	MAFA	ILMN_1661577	112.02	110.556	111.473	108.351	108.305	Homo sapiens v-maf musculoaponeurotic fibrosarcoma oncogene homolog A (avian) (MAFA), mRNA.	Maturity onset diabetes of the young, Type II diabetes mellitus
0.0491216	0.642	128.24	125	1.03	0.0426443	0.970874	-0.0426443	RGL4	ILMN_1663422	128.607	127.108	129.023	124.1	125.915	Homo sapiens ral guanine nucleotide dissociation stimulator-like 4 (RGL4), mRNA.
0.0414669	0.629	119.29	115.59	1.03	0.0426443	0.970874	-0.0426443	C17orf46	ILMN_1670707	118.961	118.078	120.857	115.971	115.211	Homo sapiens chromosome 17 open reading frame 46 (C17orf46), mRNA.
0.0468341	0.642	112.22	109.18	1.03	0.0426443	0.970874	-0.0426443	KCNG1	ILMN_1673769	111.778	112.587	112.29	108.021	110.35	Homo sapiens potassium voltage-gated channel, subfamily G, member 1 (KCNG1), mRNA.
0.0485147	0.642	118.05	114.7	1.03	0.0426443	0.970874	-0.0426443	KCNJ15	ILMN_1675756	116.748	118.561	118.856	115.514	113.899	Homo sapiens potassium inwardly-rectifying channel, subfamily J, member 15 (KCNJ15), transcript variant 1, mRNA.	Gastric acid secretion
0.0154217	0.565	115.56	111.68	1.03	0.0426443	0.970874	-0.0426443	FLJ36144	ILMN_1696193	116.666	114.891	115.119	112.104	111.257	Homo sapiens hypothetical protein FLJ36144 (FLJ36144), mRNA.
0.0185237	0.584	124.91	121.29	1.03	0.0426443	0.970874	-0.0426443	LOC649192	ILMN_1697599	125.465	124.318	124.944	122.154	120.439	PREDICTED: Homo sapiens similar to double homeobox 4c (LOC649192), mRNA.
0.0268105	0.614	120.81	116.95	1.03	0.0426443	0.970874	-0.0426443	LOC643713	ILMN_1728603	121.92	120.213	120.311	117.798	116.107	PREDICTED: Homo sapiens hypothetical protein LOC643713 (LOC643713), mRNA.
0.0420264	0.629	105.06	101.84	1.03	0.0426443	0.970874	-0.0426443	ATP1B3	ILMN_1741115	104.629	105.421	105.121	103.03	100.665	PREDICTED: Homo sapiens ATPase, Na+/K+ transporting, beta 3 polypeptide, transcript variant 4 (ATP1B3), mRNA.	Aldosterone-regulated sodium reabsorption, Bile secretion, Carbohydrate digestion and absorption, Cardiac muscle contraction, Gastric acid secretion, Pancreatic secretion, Protein digestion and absorption, Proximal tubule bicarbonate reclamation, Salivary secretion
0.0039833	0.539	121.35	118.19	1.03	0.0426443	0.970874	-0.0426443	IMP5	ILMN_1744094	121.508	121.79	120.766	118.254	118.126	Homo sapiens intramembrane protease 5 (IMP5), mRNA.
0.0331555	0.62	116.44	113.42	1.03	0.0426443	0.970874	-0.0426443	SCAND3	ILMN_1758244	115.276	117.111	116.943	113.024	113.817	Homo sapiens SCAN domain containing 3 (SCAND3), mRNA.
0.0317999	0.62	125.53	121.63	1.03	0.0426443	0.970874	-0.0426443	LOC645676	ILMN_1761266	125.548	124.386	126.667	120.855	122.411	PREDICTED: Homo sapiens hypothetical protein LOC645676, transcript variant 1 (LOC645676), mRNA.
0.0418793	0.629	113.07	109.3	1.03	0.0426443	0.970874	-0.0426443	OR10S1	ILMN_1768567	114.133	111.887	113.201	108.351	110.267	Homo sapiens olfactory receptor, family 10, subfamily S, member 1 (OR10S1), mRNA.	Olfactory transduction
0.0249962	0.609	113.12	109.51	1.03	0.0426443	0.970874	-0.0426443	LOC645752	ILMN_1769329	112.993	112.447	113.932	110.393	108.63	PREDICTED: Homo sapiens similar to Golgin subfamily A member 6 (Golgin linked to PML) (Golgin-like protein), transcript variant 1 (LOC645752), mRNA.
0.0285193	0.62	116.8	113.9	1.03	0.0426443	0.970874	-0.0426443	ABCC6	ILMN_1778352	117.239	116.211	116.943	113.09	114.721	Homo sapiens ATP-binding cassette, sub-family C (CFTR/MRP), member 6 (ABCC6), transcript variant 1, mRNA.	ABC transporters
0.0201166	0.594	114.88	111.23	1.03	0.0426443	0.970874	-0.0426443	LOC729533	ILMN_1780308	113.807	115.725	115.119	111.709	110.762	PREDICTED: Homo sapiens similar to family with sequence similarity 72, member A, transcript variant 1 (LOC729533), mRNA.
0.0221691	0.602	114.17	111.09	1.03	0.0426443	0.970874	-0.0426443	SERPINB4	ILMN_1782716	114.215	113.915	114.388	110.195	112.001	Homo sapiens serpin peptidase inhibitor, clade B (ovalbumin), member 4 (SERPINB4), mRNA.	Amoebiasis
0.0435686	0.631	113.85	110.56	1.03	0.0426443	0.970874	-0.0426443	SEMA6D	ILMN_1806407	115.194	113.706	112.654	110.195	110.927	Homo sapiens sema domain, transmembrane domain (TM), and cytoplasmic domain, (semaphorin) 6D (SEMA6D), transcript variant 6, mRNA.	Axon guidance
0.0375611	0.623	133.99	130.13	1.03	0.0426443	0.970874	-0.0426443		ILMN_1850338	134.495	132.396	135.089	129.746	130.511	17000424054671 GRN_EB Homo sapiens cDNA 5, mRNA sequence
0.0378926	0.623	116.84	113.78	1.03	0.0426443	0.970874	-0.0426443		ILMN_1854580	116.748	117.18	116.578	112.696	114.884	oj08g11.y1 Human lacrimal gland, unamplified: oj Homo sapiens cDNA clone oj08g11 5, mRNA sequence
0.0431905	0.631	116.81	113.49	1.03	0.0426443	0.970874	-0.0426443		ILMN_1911007	115.848	116.28	118.309	113.746	113.24	zx11g05.r1 Soares_total_fetus_Nb2HF8_9w Homo sapiens cDNA clone IMAGE:786200 5, mRNA sequence
0.0223209	0.602	130.51	126.61	1.03	0.0426443	0.970874	-0.0426443	SAMD11	ILMN_2195138	130.761	129.212	131.559	126.371	126.841	Homo sapiens sterile alpha motif domain containing 11 (SAMD11), mRNA.
0.0255509	0.609	122.33	118.69	1.03	0.0426443	0.970874	-0.0426443	FKBP1B	ILMN_2303955	123.485	121.105	122.402	118.775	118.607	Homo sapiens FK506 binding protein 1B, 12.6 kDa (FKBP1B), transcript variant 2, mRNA.
0.0208528	0.594	113.95	111.14	1.03	0.0426443	0.970874	-0.0426443	OTX2	ILMN_2323465	113.074	114.403	114.388	111.512	110.762	Homo sapiens orthodenticle homeobox 2 (OTX2), transcript variant 2, mRNA.
0.0012922	0.473	121.27	117.86	1.03	0.0426443	0.970874	-0.0426443	FLJ37786	ILMN_3184599	121.179	121.584	121.039	117.602	118.126	PREDICTED: Homo sapiens hypothetical LOC642691 (FLJ37786), miscRNA.
0.0257676	0.609	117	114.06	1.03	0.0426443	0.970874	-0.0426443	LOC100130827	ILMN_3191166	117.075	116.696	117.216	113.155	114.966	PREDICTED: Homo sapiens misc_RNA (LOC100130827), miscRNA.
0.0386902	0.623	117.86	114.02	1.03	0.0426443	0.970874	-0.0426443	LOC729433	ILMN_3222631	118.387	118.078	117.125	115.318	112.745	PREDICTED: Homo sapiens similar to hCG2004878 (LOC729433), mRNA.
0.0152443	0.565	125.24	121.38	1.03	0.0426443	0.970874	-0.0426443	TSTD1	ILMN_3234456	124.64	125.135	125.942	120.595	122.176	Homo sapiens thiosulfate sulfurtransferase (rhodanese)-like domain containing 1 (TSTD1), transcript variant 3, mRNA.
0.0340256	0.62	117.93	114.01	1.03	0.0426443	0.970874	-0.0426443	LOC100132292	ILMN_3246747	116.83	119.112	117.854	114.86	113.158	PREDICTED: Homo sapiens hypothetical protein LOC100132292 (LOC100132292), mRNA.
0.0230322	0.604	113.72	110.69	1.03	0.0426443	0.970874	-0.0426443	LOC442113	ILMN_3284994	114.215	113.845	113.11	111.446	109.938	PREDICTED: Homo sapiens misc_RNA (LOC442113), miscRNA.
0.044481	0.635	118.04	114.25	1.03	0.0426443	0.970874	-0.0426443	ZDHHC4	ILMN_3307025	119.782	117.042	117.307	114.598	113.899	Homo sapiens zinc finger, DHHC-type containing 4 (ZDHHC4), transcript variant 3, mRNA.
0.0294895	0.62	115.69	112.92	1.02	0.0285692	0.980392	-0.0285692	LOC731396	ILMN_1671721	114.949	115.378	116.76	113.09	112.745	PREDICTED: Homo sapiens similar to stereocilin (LOC731396), mRNA.
0.0033007	0.517	114.45	111.87	1.02	0.0285692	0.980392	-0.0285692	LOC389834	ILMN_1672526	114.215	114.752	114.388	111.578	112.166	Homo sapiens hypothetical gene supported by AK123403 (LOC389834), mRNA.
0.0005384	0.386	108.3	105.82	1.02	0.0285692	0.980392	-0.0285692	PYY2	ILMN_1699565	108.162	108.391	108.348	105.653	105.991	Homo sapiens peptide YY, 2 (seminalplasmin) (PYY2), mRNA.
0.0067427	0.539	146.64	143.13	1.02	0.0285692	0.980392	-0.0285692	KIAA1549	ILMN_1728060	146.978	147.095	145.856	143.313	142.954	Homo sapiens KIAA1549 (KIAA1549), mRNA.
0.0482659	0.642	116.5	114.56	1.02	0.0285692	0.980392	-0.0285692	LOC728558	ILMN_3227608	116.584	117.249	115.666	114.401	114.721	PREDICTED: Homo sapiens hypothetical LOC728558 (LOC728558), mRNA.
0.0182104	0.582	120.03	118.12	1.02	0.0285692	0.980392	-0.0285692	LOC100131967	ILMN_3244014	119.535	120.624	119.948	118.124	118.126	PREDICTED: Homo sapiens misc_RNA (LOC100131967), miscRNA.
0.0396951	0.626	118.23	115.57	1.02	0.0285692	0.980392	-0.0285692	MIR361	ILMN_3310653	118.879	117.042	118.765	115.514	115.619	Homo sapiens microRNA 361 (MIR361), microRNA.
0.0428941	0.631	112.59	111.22	1.01	0.0143553	0.990099	-0.0143553	DICER1	ILMN_1686725	112.425	112.237	113.11	111.512	110.927	Homo sapiens Dicer1, Dcr-1 homolog (Drosophila) (DICER1), transcript variant 1, mRNA.	Dicer Pathway
0.0243344	0.607	110.09	111.09	0.99	-0.0144996	1.0101	0.0144996	LOC100134031	ILMN_3241481	110.023	109.857	110.39	111.249	110.927	PREDICTED: Homo sapiens similar to PRED65 (LOC100134031), partial mRNA.
0.0401293	0.628	116.43	118.97	0.98	-0.0291463	1.02041	0.0291463	HKR1	ILMN_1675150	116.502	116.765	116.031	118.058	119.884	Homo sapiens GLI-Kruppel family member HKR1 (HKR1), mRNA.
0.0237799	0.605	130.18	132.7	0.98	-0.0291463	1.02041	0.0291463	LOC644694	ILMN_1683354	130.927	130.229	129.386	132.542	132.859	PREDICTED: Homo sapiens hypothetical protein LOC644694 (LOC644694), mRNA.
0.0166878	0.571	110.21	112.93	0.98	-0.0291463	1.02041	0.0291463	ZNF813	ILMN_1749809	110.498	110.277	109.852	113.615	112.249	Homo sapiens zinc finger protein 813 (ZNF813), mRNA.
0.0405402	0.628	114.88	117.31	0.98	-0.0291463	1.02041	0.0291463	SLFN11	ILMN_1752520	115.603	113.845	115.21	117.211	117.402	Homo sapiens schlafen family member 11 (SLFN11), mRNA.
0.045752	0.641	112.73	114.89	0.98	-0.0291463	1.02041	0.0291463	FGF1	ILMN_1753322	112.83	113.356	112.017	114.336	115.456	Homo sapiens fibroblast growth factor 1 (acidic) (FGF1), transcript variant 1, mRNA.	BTG family proteins and cell cycle regulation, MAPK signaling pathway, Melanoma, Pathways in cancer, Regulation of actin cytoskeleton
0.0254869	0.609	117.8	119.77	0.98	-0.0291463	1.02041	0.0291463	WWOX	ILMN_1804841	118.469	117.733	117.216	119.815	119.725	Homo sapiens WW domain containing oxidoreductase (WWOX), transcript variant 1, mRNA.
0.0444545	0.635	122.16	124.61	0.98	-0.0291463	1.02041	0.0291463		ILMN_1851020	122.414	122.679	121.402	125.333	123.898	17000532611997 GRN_EB Homo sapiens cDNA 5, mRNA sequence
0.0274806	0.618	114.33	117.05	0.98	-0.0291463	1.02041	0.0291463		ILMN_1863230	113.644	114.96	114.388	117.667	116.432	Homo sapiens cDNA clone IMAGE:4825993
0.0380183	0.623	121.22	123.57	0.98	-0.0291463	1.02041	0.0291463		ILMN_1897650	121.179	120.624	121.857	122.933	124.209	BX117975 NCI_CGAP_Kid11 Homo sapiens cDNA clone IMAGp998N036123, mRNA sequence
0.0402766	0.628	117.87	120.72	0.98	-0.0291463	1.02041	0.0291463	STRC	ILMN_2170930	117.567	117.457	118.582	121.635	119.804	Homo sapiens stereocilin (STRC), mRNA.
0.0446075	0.635	107.27	109.26	0.98	-0.0291463	1.02041	0.0291463	MAPK8IP2	ILMN_2351262	106.528	107.211	108.086	109.405	109.119	Homo sapiens mitogen-activated protein kinase 8 interacting protein 2 (MAPK8IP2), transcript variant 1, mRNA.	MAPK signaling pathway
0.0178697	0.582	104.26	106.84	0.98	-0.0291463	1.02041	0.0291463	LOC100133551	ILMN_3237729	104.903	104.055	103.82	107.297	106.384	PREDICTED: Homo sapiens hypothetical protein LOC100133551 (LOC100133551), mRNA.
0.0186092	0.585	111.84	114.49	0.98	-0.0291463	1.02041	0.0291463	LOC643981	ILMN_3285483	112.425	111.817	111.292	114.991	113.982	PREDICTED: Homo sapiens misc_RNA (LOC643981), miscRNA.
0.0387105	0.623	113.37	115.39	0.98	-0.0291463	1.02041	0.0291463	TYMP	ILMN_3297126	114.215	113.147	112.745	115.318	115.456	Homo sapiens thymidine phosphorylase (TYMP), transcript variant 1, mRNA.	Bladder cancer, Drug metabolism - other enzymes, Metabolic pathways, Pyrimidine metabolism
0.0338685	0.62	108.97	110.82	0.98	-0.0291463	1.02041	0.0291463	MIR2278	ILMN_3309294	108.391	109.368	109.141	110.393	111.257	Homo sapiens microRNA 2278 (MIR2278), microRNA.
0.0299082	0.62	7081.65	7321.43	0.97	-0.0439433	1.03093	0.0439433	HNRNPAB	ILMN_1651262	7167.95	7009.06	7068.84	7308.56	7334.32	Homo sapiens heterogeneous nuclear ribonucleoprotein A/B (HNRNPAB), transcript variant 2, mRNA.
0.0212051	0.594	111.84	115.03	0.97	-0.0439433	1.03093	0.0439433	UBOX5	ILMN_1652872	112.83	111.327	111.382	114.598	115.456	Homo sapiens U-box domain containing 5 (UBOX5), transcript variant 1, mRNA.	Ubiquitin mediated proteolysis
0.0424302	0.629	105.28	108.34	0.97	-0.0439433	1.03093	0.0439433	PRB2	ILMN_1662989	104.222	106.521	105.121	108.614	108.062	Homo sapiens proline-rich protein BstNI subfamily 2 (PRB2), mRNA.	Salivary secretion
0.0474355	0.642	118.69	122.05	0.97	-0.0439433	1.03093	0.0439433	SHISA4	ILMN_1677942	117.403	118.561	120.129	122.089	122.019	Homo sapiens shisa homolog 4 (Xenopus laevis) (SHISA4), mRNA.
0.0254488	0.609	117.19	121.23	0.97	-0.0439433	1.03093	0.0439433	RAET1E	ILMN_1680712	115.848	118.147	117.581	121.699	120.756	Homo sapiens retinoic acid early transcript 1E (RAET1E), mRNA.	Natural killer cell mediated cytotoxicity
0.0447743	0.635	112.65	116.48	0.97	-0.0439433	1.03093	0.0439433	LOC644019	ILMN_1687043	113.888	111.327	112.745	115.644	117.321	PREDICTED: Homo sapiens similar to COBW domain containing 3, transcript variant 23 (LOC644019), mRNA.
0.0490113	0.642	113.55	117.05	0.97	-0.0439433	1.03093	0.0439433	SNORA66	ILMN_1689616	114.215	112.517	113.932	115.906	118.206	Homo sapiens small nucleolar RNA, H/ACA box 66 (SNORA66), non-coding RNA.
0.0389021	0.623	110.56	114.14	0.97	-0.0439433	1.03093	0.0439433	ZNF703	ILMN_1699674	109.865	110.976	110.84	115.383	112.91	PREDICTED: Homo sapiens zinc finger protein 703 (ZNF703), mRNA.
0.0312831	0.62	112.4	115.41	0.97	-0.0439433	1.03093	0.0439433	C1QTNF1	ILMN_1701459	112.749	112.167	112.29	116.428	114.393	Homo sapiens C1q and tumor necrosis factor related protein 1 (C1QTNF1), transcript variant 2, mRNA.
0.0466687	0.642	109.7	113.49	0.97	-0.0439433	1.03093	0.0439433	C1orf200	ILMN_1703119	110.896	109.158	109.052	114.663	112.331	Homo sapiens chromosome 1 open reading frame 200 (C1orf200), mRNA.
0.0198868	0.594	10802.8	11166.2	0.97	-0.0439433	1.03093	0.0439433	LOC647000	ILMN_1704750	10770.7	10880.9	10757.4	11250	11083	PREDICTED: Homo sapiens similar to tubulin, beta 5 (LOC647000), mRNA.
0.0063551	0.539	111.5	114.64	0.97	-0.0439433	1.03093	0.0439433	OR6V1	ILMN_1715259	112.02	110.906	111.563	114.401	114.884	Homo sapiens olfactory receptor, family 6, subfamily V, member 1 (OR6V1), mRNA.	Olfactory transduction
0.0196559	0.592	121.06	124.53	0.97	-0.0439433	1.03093	0.0439433	DNASE1	ILMN_1719616	120.686	121.927	120.584	123.841	125.219	Homo sapiens deoxyribonuclease I (DNASE1), mRNA.
0.0120599	0.562	109.86	112.81	0.97	-0.0439433	1.03093	0.0439433	PITX2	ILMN_1742218	109.786	109.927	109.852	113.549	112.083	Homo sapiens paired-like homeodomain 2 (PITX2), transcript variant 3, mRNA.	Multi-step Regulation of Transcription by Pitx2, TGF-beta signaling pathway
0.0439547	0.633	113.66	117.23	0.97	-0.0439433	1.03093	0.0439433	LOC647630	ILMN_1742455	114.623	112.447	113.932	118.124	116.351	PREDICTED: Homo sapiens similar to FLJ40296 protein (LOC647630), mRNA.
0.0318645	0.62	124.7	129.12	0.97	-0.0439433	1.03093	0.0439433	ICA1L	ILMN_1766366	123.403	124.318	126.395	129.031	129.217	Homo sapiens islet cell autoantigen 1,69kDa-like (ICA1L), transcript variant 1, mRNA.
0.0160327	0.569	106.43	110.21	0.97	-0.0439433	1.03093	0.0439433	EP400NL	ILMN_1766920	107.41	106.176	105.7	110.722	109.692	Homo sapiens EP400 N-terminal like (EP400NL), mRNA.
0.0424346	0.629	139.73	144.06	0.97	-0.0439433	1.03093	0.0439433	LOC641798	ILMN_1780502	141.148	138.889	139.159	145.243	142.88	PREDICTED: Homo sapiens hypothetical protein LOC641797, transcript variant 1 (LOC641798), mRNA.
0.0264646	0.614	107.81	111.21	0.97	-0.0439433	1.03093	0.0439433	SUSD3	ILMN_1785570	107.41	108.809	107.221	111.907	110.514	Homo sapiens sushi domain containing 3 (SUSD3), mRNA.
0.0227566	0.603	114.39	118.45	0.97	-0.0439433	1.03093	0.0439433	LYPLA2P1	ILMN_1804306	115.194	114.96	113.019	118.775	118.126	Homo sapiens lysophospholipase II pseudogene 1 (LYPLA2P1) on chromosome 6.
0.0021751	0.479	112.09	116.09	0.97	-0.0439433	1.03093	0.0439433	LOC652671	ILMN_1805201	111.698	112.657	111.926	115.906	116.27	PREDICTED: Homo sapiens similar to promyelocytic leukemia protein isoform 9 (LOC652671), mRNA.
0.0436324	0.631	115.52	118.89	0.97	-0.0439433	1.03093	0.0439433		ILMN_1859672	116.502	115.864	114.206	119.49	118.287	tt08b05.x1 NCI_CGAP_GC6 Homo sapiens cDNA clone IMAGE:2240145 3, mRNA sequence
0.0391691	0.623	111.4	114.34	0.97	-0.0439433	1.03093	0.0439433	LOC728709	ILMN_1912354	110.498	111.677	112.017	113.549	115.13	PREDICTED: Homo sapiens hypothetical protein LOC728709 (LOC728709), mRNA.
0.0310963	0.62	107.68	111.29	0.97	-0.0439433	1.03093	0.0439433	PCDH11X	ILMN_2285951	106.966	107.211	108.875	110.59	112.001	Homo sapiens protocadherin 11 X-linked (PCDH11X), transcript variant b, mRNA.
0.0079005	0.539	105.65	108.79	0.97	-0.0439433	1.03093	0.0439433	PPP2R2B	ILMN_2360202	106.025	105.147	105.783	109.273	108.305	Homo sapiens protein phosphatase 2 (formerly 2A), regulatory subunit B, beta isoform (PPP2R2B), transcript variant 4, mRNA.	Chagas disease (American trypanosomiasis), Hepatitis C, mRNA surveillance pathway, Tight junction
0.0330026	0.62	109.9	113.79	0.97	-0.0439433	1.03093	0.0439433	CR1	ILMN_2388112	109.239	109.717	110.75	112.63	114.966	Homo sapiens complement component (3b/4b) receptor 1 (Knops blood group) (CR1), transcript variant F, mRNA.	B Lymphocyte Cell Surface Molecules, Complement and coagulation cascades, Hematopoietic cell lineage, Leishmaniasis, Malaria
0.0347592	0.621	114.55	118.67	0.97	-0.0439433	1.03093	0.0439433	LOC100132402	ILMN_3217625	113.237	115.03	115.393	119.62	117.724	PREDICTED: Homo sapiens misc_RNA (LOC100132402), miscRNA.
0.0051873	0.539	107.17	110.21	0.97	-0.0439433	1.03093	0.0439433	LOC644517	ILMN_3231314	106.892	107.142	107.479	109.734	110.679	PREDICTED: Homo sapiens misc_RNA (LOC644517), miscRNA.
0.0387977	0.623	113.64	116.91	0.97	-0.0439433	1.03093	0.0439433	LOC100133691	ILMN_3248877	112.587	114.96	113.384	117.146	116.675	PREDICTED: Homo sapiens similar to keratinocyte growth factor-like protein 1 (LOC100133691), mRNA.
0.0256287	0.609	108	111.04	0.97	-0.0439433	1.03093	0.0439433	LOC100133243	ILMN_3282892	108.774	107.488	107.738	110.327	111.753	PREDICTED: Homo sapiens hypothetical protein LOC100133243 (LOC100133243), mRNA.
0.0296255	0.62	115.73	119.13	0.97	-0.0439433	1.03093	0.0439433	MIR1204	ILMN_3310391	114.868	117.042	115.301	119.1	119.167	Homo sapiens microRNA 1204 (MIR1204), microRNA.
0.0257021	0.609	117.36	121.74	0.96	-0.0588937	1.04167	0.0588937	LOC392713	ILMN_1661389	117.731	115.864	118.491	122.089	121.388	PREDICTED: Homo sapiens similar to PMS1 protein homolog 2 (DNA mismatch repair protein PMS2) (LOC392713), mRNA.
0.0483894	0.642	121.75	126.43	0.96	-0.0588937	1.04167	0.0588937	RABL2A	ILMN_1666624	123.32	121.995	119.948	127.344	125.529	Homo sapiens RAB, member of RAS oncogene family-like 2A (RABL2A), transcript variant 2, mRNA.
0.0407058	0.628	116.66	121.6	0.96	-0.0588937	1.04167	0.0588937	LOC442366	ILMN_1666718	116.421	115.1	118.491	120.79	122.411	PREDICTED: Homo sapiens hypothetical LOC442366 (LOC442366), mRNA.
0.0232483	0.605	112.02	116.49	0.96	-0.0588937	1.04167	0.0588937	GCET2	ILMN_1667449	110.657	112.027	113.384	116.624	116.351	Homo sapiens germinal center expressed transcript 2 (GCET2), transcript variant 1, mRNA.
0.0195202	0.591	130.59	136.72	0.96	-0.0588937	1.04167	0.0588937	FLJ11783	ILMN_1679003	131.507	130.974	129.295	135.347	138.112	Homo sapiens hypothetical protein FLJ11783 (FLJ11783), mRNA.
0.0384281	0.623	112.82	117.15	0.96	-0.0588937	1.04167	0.0588937	IFRD1	ILMN_1687390	113.725	112.167	112.563	115.71	118.607	Homo sapiens interferon-related developmental regulator 1 (IFRD1), transcript variant 2, mRNA.
0.0354491	0.622	265.54	277.9	0.96	-0.0588937	1.04167	0.0588937	LPGAT1	ILMN_1687998	268.269	260.876	267.547	276.112	279.694	Homo sapiens lysophosphatidylglycerol acyltransferase 1 (LPGAT1), mRNA.	Glycerophospholipid metabolism
0.0108722	0.556	108.05	112.99	0.96	-0.0588937	1.04167	0.0588937	LOC642198	ILMN_1691062	107.41	109.368	107.393	113.155	112.827	PREDICTED: Homo sapiens hypothetical protein LOC642198 (LOC642198), mRNA.
0.0313794	0.62	106.18	110.93	0.96	-0.0588937	1.04167	0.0588937	THSD1	ILMN_1696659	106.096	107.766	104.711	111.512	110.35	Homo sapiens thrombospondin, type I, domain containing 1 (THSD1), transcript variant 1, mRNA.
0.0309315	0.62	133.49	138.79	0.96	-0.0588937	1.04167	0.0588937	WDFY3	ILMN_1697493	133.913	134.56	132.012	140.072	137.515	Homo sapiens WD repeat and FYVE domain containing 3 (WDFY3), transcript variant 2, mRNA.
0.0210016	0.594	114.42	119.36	0.96	-0.0588937	1.04167	0.0588937	LOC643466	ILMN_1702519	114.541	115.517	113.201	120.27	118.447	PREDICTED: Homo sapiens hypothetical protein LOC643466 (LOC643466), mRNA.
0.0191067	0.588	112.17	117.27	0.96	-0.0588937	1.04167	0.0588937	B3GALT2	ILMN_1709907	113.562	111.397	111.563	116.428	118.126	Homo sapiens UDP-Gal:betaGlcNAc beta 1,3-galactosyltransferase, polypeptide 2 (B3GALT2), mRNA.	Steps in the Glycosylation of Mammalian N-linked Oligosaccarides, Glycosphingolipid biosynthesis - lacto and neolacto series, Metabolic pathways
0.0077144	0.539	105.17	110.11	0.96	-0.0588937	1.04167	0.0588937	SIRT3	ILMN_1724372	104.629	106.245	104.629	110.525	109.692	Homo sapiens sirtuin (silent mating type information regulation 2 homolog) 3 (S. cerevisiae) (SIRT3), transcript variant 1, mRNA.
0.0240612	0.605	104.92	108.91	0.96	-0.0588937	1.04167	0.0588937	LOC653103	ILMN_1733674	104.087	106.314	104.385	108.614	109.201	PREDICTED: Homo sapiens similar to Ankyrin repeat domain-containing protein 11 (Ankyrin repeat-containing cofactor 1) (LOC653103), mRNA.
0.015385	0.565	105.47	110.26	0.96	-0.0588937	1.04167	0.0588937	UNG	ILMN_1735719	105.389	105.49	105.534	111.578	108.956	Homo sapiens uracil-DNA glycosylase (UNG), transcript variant 2, mRNA.	Base excision repair, Primary immunodeficiency
0.0323928	0.62	109.41	113.47	0.96	-0.0588937	1.04167	0.0588937	LOC649711	ILMN_1737837	110.657	109.577	107.999	113.943	112.992	PREDICTED: Homo sapiens hypothetical protein LOC649711 (LOC649711), mRNA.
0.0258499	0.61	5697.47	5926.58	0.96	-0.0588937	1.04167	0.0588937	RPL23	ILMN_1755115	5623.74	5701.18	5768.4	5936.72	5916.46	Homo sapiens ribosomal protein L23 (RPL23), mRNA.	Ribosome
0.0289872	0.62	122.13	127.48	0.96	-0.0588937	1.04167	0.0588937	SLCO1B1	ILMN_1771118	124.145	121.516	120.766	127.279	127.686	Homo sapiens solute carrier organic anion transporter family, member 1B1 (SLCO1B1), mRNA.	Bile secretion
0.0343705	0.621	12582.6	13168	0.96	-0.0588937	1.04167	0.0588937	UBA52	ILMN_1782977	12637.4	12472.7	12638.6	12976.4	13362.3	Homo sapiens ubiquitin A-52 residue ribosomal protein fusion product 1 (UBA52), transcript variant 1, mRNA.	Ribosome
0.0059994	0.539	118.35	122.75	0.96	-0.0588937	1.04167	0.0588937	ZNF385A	ILMN_1786722	118.141	119.25	117.672	122.933	122.568	Homo sapiens zinc finger protein 385A (ZNF385A), transcript variant 3, mRNA.
0.0414843	0.629	114.52	119.84	0.96	-0.0588937	1.04167	0.0588937	PSPN	ILMN_1789887	113.074	115.03	115.484	121.505	118.206	Homo sapiens persephin (PSPN), mRNA.
0.0180794	0.582	110.27	115.32	0.96	-0.0588937	1.04167	0.0588937	KCNAB1	ILMN_1793236	111.778	109.717	109.318	115.841	114.803	Homo sapiens potassium voltage-gated channel, shaker-related subfamily, beta member 1 (KCNAB1), transcript variant 3, mRNA.
0.0173814	0.579	108.23	113.29	0.96	-0.0588937	1.04167	0.0588937	FBXW5	ILMN_1805662	108.467	109.438	106.793	113.68	112.91	Homo sapiens F-box and WD-40 domain protein 5 (FBXW5), transcript variant 3, mRNA.
0.0379043	0.623	153.58	160.39	0.96	-0.0588937	1.04167	0.0588937	SMCHD1	ILMN_1808148	153.061	153.311	154.378	162.932	157.89	Homo sapiens structural maintenance of chromosomes flexible hinge domain containing 1 (SMCHD1), mRNA.
0.0203414	0.594	113.56	118.31	0.96	-0.0588937	1.04167	0.0588937	CLCN6	ILMN_1808748	114.378	114.194	112.108	118.905	117.724	Homo sapiens chloride channel 6 (CLCN6), transcript variant ClC-6a, mRNA.
0.0278282	0.62	115.39	120.02	0.96	-0.0588937	1.04167	0.0588937	HTRA3	ILMN_1812669	117.157	114.473	114.571	120.075	119.963	Homo sapiens HtrA serine peptidase 3 (HTRA3), mRNA.
0.0047898	0.539	116.17	121.58	0.96	-0.0588937	1.04167	0.0588937		ILMN_1874108	117.075	115.239	116.213	121.764	121.388	tn48d04.x1 NCI_CGAP_Kid11 Homo sapiens cDNA clone IMAGE:2171623 3, mRNA sequence
0.0355126	0.622	113.53	118.43	0.96	-0.0588937	1.04167	0.0588937		ILMN_1893443	112.182	115.239	113.201	119.295	117.563	UI-H-BI0-aab-b-01-0-UI.s1 NCI_CGAP_Sub1 Homo sapiens cDNA clone IMAGE:2708665 3, mRNA sequence
0.0467558	0.642	125.14	130.84	0.96	-0.0588937	1.04167	0.0588937		ILMN_1905436	123.98	126.224	125.216	128.772	132.934	UI-H-EZ1-bba-f-06-0-UI.s1 NCI_CGAP_Ch2 Homo sapiens cDNA clone UI-H-EZ1-bba-f-06-0-UI 3, mRNA sequence
0.0244422	0.608	110	114.09	0.96	-0.0588937	1.04167	0.0588937		ILMN_1911344	109.786	110.906	109.318	115.121	113.075	AV650212 GLC Homo sapiens cDNA clone GLCCCD12 3, mRNA sequence
0.0005015	0.372	118.04	122.95	0.96	-0.0588937	1.04167	0.0588937		ILMN_1913537	118.305	117.595	118.218	122.868	123.038	Homo sapiens cDNA FLJ13309 fis, clone OVARC1001442
0.0487251	0.642	113.39	117.83	0.96	-0.0588937	1.04167	0.0588937	ZNF192	ILMN_2222786	111.939	114.403	113.841	119.165	116.513	Homo sapiens zinc finger protein 192 (ZNF192), mRNA.
0.0157683	0.566	113.31	117.82	0.96	-0.0588937	1.04167	0.0588937	PPIL3	ILMN_2285490	112.83	113.356	113.749	118.97	116.675	Homo sapiens peptidylprolyl isomerase (cyclophilin)-like 3 (PPIL3), transcript variant PPIL3a, mRNA.
0.0489152	0.642	110.49	115.1	0.96	-0.0588937	1.04167	0.0588937	ALDH3B2	ILMN_2363880	108.774	112.517	110.21	114.991	115.211	Homo sapiens aldehyde dehydrogenase 3 family, member B2 (ALDH3B2), transcript variant 2, mRNA.	Drug metabolism - cytochrome P450, Glycolysis / Gluconeogenesis, Histidine metabolism, Metabolic pathways, Metabolism of xenobiotics by cytochrome P450, Phenylalanine metabolism, Tyrosine metabolism
0.0323174	0.62	113.33	118.01	0.96	-0.0588937	1.04167	0.0588937	GGT2	ILMN_3192867	111.537	113.915	114.571	117.733	118.287	PREDICTED: Homo sapiens gamma-glutamyltransferase 2, transcript variant 3 (GGT2), mRNA.
0.0394729	0.625	114.63	119.46	0.96	-0.0588937	1.04167	0.0588937	LOC283922	ILMN_3199507	113.888	114.264	115.757	121.05	117.885	PREDICTED: Homo sapiens misc_RNA (LOC283922), miscRNA.
0.0200233	0.594	9129.88	9512.12	0.96	-0.0588937	1.04167	0.0588937	LOC729439	ILMN_3244192	9158.84	9217.78	9014.23	9548.79	9475.6	PREDICTED: Homo sapiens similar to HGC6.4 (LOC729439), mRNA.
0.0081972	0.546	112.2	118.66	0.95	-0.0740006	1.05263	0.0740006	RECQL5	ILMN_1653340	113.644	111.046	111.926	118.384	118.927	Homo sapiens RecQ protein-like 5 (RECQL5), transcript variant 2, mRNA.
0.0420107	0.629	111.66	117.66	0.95	-0.0740006	1.05263	0.0740006	MMP23A	ILMN_1665520	110.023	110.696	114.297	117.928	117.402	PREDICTED: Homo sapiens matrix metallopeptidase 23A (MMP23A), misc RNA.
0.0375824	0.623	110.58	115.9	0.95	-0.0740006	1.05263	0.0740006	NOP2	ILMN_1666960	112.587	110.486	108.699	116.102	115.701	Homo sapiens NOP2 nucleolar protein homolog (yeast) (NOP2), transcript variant 2, mRNA.
0.016422	0.571	135.25	142.72	0.95	-0.0740006	1.05263	0.0740006	LOC388969	ILMN_1679771	135.242	136.319	134.184	144.51	140.946	Homo sapiens hypothetical LOC388969 (LOC388969), mRNA.
0.0260499	0.612	114.92	121.04	0.95	-0.0740006	1.05263	0.0740006	SNORD46	ILMN_1682402	115.766	112.727	116.305	120.855	121.231	Homo sapiens small nucleolar RNA, C/D box 46 (SNORD46), small nucleolar RNA.
0.0038093	0.535	113.56	119.49	0.95	-0.0740006	1.05263	0.0740006	LOC651536	ILMN_1691304	114.296	113.356	113.019	118.775	120.201	PREDICTED: Homo sapiens similar to immunoglobulin iota chain preproprotein (LOC651536), mRNA.
0.0099678	0.552	113.87	119.43	0.95	-0.0740006	1.05263	0.0740006	ZCCHC4	ILMN_1693245	112.749	113.845	115.028	118.905	119.963	Homo sapiens zinc finger, CCHC domain containing 4 (ZCCHC4), mRNA.
0.0141685	0.565	115.17	121.38	0.95	-0.0740006	1.05263	0.0740006	PRKG1	ILMN_1693519	114.949	115.169	115.393	119.75	123.038	Homo sapiens protein kinase, cGMP-dependent, type I (PRKG1), transcript variant 1, mRNA.	Gap junction, Long-term depression, Olfactory transduction, Salivary secretion, Vascular smooth muscle contraction
0.0067676	0.539	118.85	125.06	0.95	-0.0740006	1.05263	0.0740006	WHAMML1	ILMN_1693986	118.387	119.388	118.765	123.906	126.224	Homo sapiens WAS protein homolog associated with actin, golgi membranes and microtubules-like 1 (WHAMML1), non-coding RNA.
0.0148782	0.565	111.59	117.43	0.95	-0.0740006	1.05263	0.0740006	PRNPIP	ILMN_1700076	110.816	112.937	111.02	116.428	118.447	PREDICTED: Homo sapiens prion protein interacting protein, transcript variant 4 (PRNPIP), mRNA.
0.0237038	0.605	225.52	236.22	0.95	-0.0740006	1.05263	0.0740006	PIP4K2B	ILMN_1701213	225.146	228.941	222.524	235.522	236.92	Homo sapiens phosphatidylinositol-5-phosphate 4-kinase, type II, beta (PIP4K2B), mRNA.	Inositol phosphate metabolism, Phosphatidylinositol signaling system, Regulation of actin cytoskeleton
0.0468273	0.642	104.33	109.38	0.95	-0.0740006	1.05263	0.0740006	LOC651614	ILMN_1710570	103.686	104.191	105.121	111.38	107.419	PREDICTED: Homo sapiens hypothetical LOC651614 (LOC651614), mRNA.
0.0367031	0.623	114.29	120.5	0.95	-0.0740006	1.05263	0.0740006	ABCC3	ILMN_1717466	115.031	114.473	113.384	118.319	122.725	Homo sapiens ATP-binding cassette, sub-family C (CFTR/MRP), member 3 (ABCC3), transcript variant MRP3B, mRNA.	Multi-Drug Resistance Factors, Nuclear Receptors in Lipid Metabolism and Toxicity, ABC transporters, Bile secretion
0.0491256	0.642	117.48	123.77	0.95	-0.0740006	1.05263	0.0740006	REPS2	ILMN_1724668	116.748	116.141	119.584	121.894	125.683	Homo sapiens RALBP1 associated Eps domain containing 2 (REPS2), transcript variant 1, mRNA.
0.0242118	0.606	129.32	136.26	0.95	-0.0740006	1.05263	0.0740006	CRHR1	ILMN_1732426	128.442	130.771	128.752	138.099	134.441	Homo sapiens corticotropin releasing hormone receptor 1 (CRHR1), mRNA.	Long-term depression, Neuroactive ligand-receptor interaction
0.0340956	0.62	166.95	175.7	0.95	-0.0740006	1.05263	0.0740006	P76	ILMN_1734184	166.885	168.216	165.763	172.747	178.708	Homo sapiens mannose-6-phosphate protein p76 (P76), mRNA.
0.0451171	0.637	116.09	122.82	0.95	-0.0740006	1.05263	0.0740006	C10orf72	ILMN_1742473	115.603	118.975	113.749	122.673	122.96	Homo sapiens chromosome 10 open reading frame 72 (C10orf72), transcript variant 1, mRNA.
0.0467195	0.642	113.49	119.44	0.95	-0.0740006	1.05263	0.0740006	KIAA0947	ILMN_1763297	111.939	114.264	114.297	121.505	117.402	PREDICTED: Homo sapiens KIAA0947 protein (KIAA0947), mRNA.
0.0095236	0.546	131.55	138.97	0.95	-0.0740006	1.05263	0.0740006	LOC648025	ILMN_1765678	133.166	131.583	129.929	139.15	138.784	PREDICTED: Homo sapiens hypothetical protein LOC648025 (LOC648025), mRNA.
0.0279654	0.62	111.24	117.49	0.95	-0.0740006	1.05263	0.0740006	LOC643672	ILMN_1768217	110.976	111.187	111.563	115.383	119.645	PREDICTED: Homo sapiens similar to mondoA (LOC643672), mRNA.
0.0246427	0.609	116.17	121.86	0.95	-0.0740006	1.05263	0.0740006	KCTD7	ILMN_1769207	115.031	118.216	115.301	122.089	121.625	Homo sapiens potassium channel tetramerisation domain containing 7 (KCTD7), mRNA.
0.0084117	0.546	116.87	122.92	0.95	-0.0740006	1.05263	0.0740006	LOC728895	ILMN_1776838	116.584	117.18	116.852	124.23	121.625	PREDICTED: Homo sapiens hypothetical protein LOC728895 (LOC728895), mRNA.
0.0260999	0.612	110.88	116.63	0.95	-0.0740006	1.05263	0.0740006	PLA2G2D	ILMN_1788811	111.859	109.507	111.292	118.058	115.211	Homo sapiens phospholipase A2, group IID (PLA2G2D), mRNA.	alpha-Linolenic acid metabolism, Arachidonic acid metabolism, Ether lipid metabolism, Fat digestion and absorption, Fc epsilon RI signaling pathway, Glycerophospholipid metabolism, GnRH signaling pathway, Linoleic acid metabolism, Long-term depression, MAPK signaling pathway, Metabolic pathways, Pancreatic secretion, Toxoplasmosis, Vascular smooth muscle contraction, VEGF signaling pathway
0.0041671	0.539	137.8	145.1	0.95	-0.0740006	1.05263	0.0740006	MLX	ILMN_1792207	137.986	138.077	137.35	143.911	146.3	Homo sapiens MAX-like protein X (MLX), transcript variant 1, mRNA.
0.0335022	0.62	115.72	121.35	0.95	-0.0740006	1.05263	0.0740006	NBPF9	ILMN_1794015	115.113	115.656	116.396	123.322	119.406	PREDICTED: Homo sapiens neuroblastoma breakpoint family, member 9, transcript variant 20 (NBPF9), mRNA.
0.0297503	0.62	157.9	165.97	0.95	-0.0740006	1.05263	0.0740006	DYRK2	ILMN_1794588	158.059	156.543	159.107	168.484	163.493	Homo sapiens dual-specificity tyrosine-(Y)-phosphorylation regulated kinase 2 (DYRK2), transcript variant 1, mRNA.
0.0238568	0.605	110.29	115.59	0.95	-0.0740006	1.05263	0.0740006		ILMN_1857662	108.774	110.277	111.835	114.991	116.189	AGENCOURT_14371938 NIH_MGC_181 Homo sapiens cDNA clone IMAGE:30395065 5, mRNA sequence
0.027946	0.62	118.01	123.97	0.95	-0.0740006	1.05263	0.0740006		ILMN_1886023	117.813	119.663	116.578	122.738	125.219	DB337880 TESTI2 Homo sapiens cDNA clone TESTI2028611 3, mRNA sequence
0.0366791	0.623	114.13	120.2	0.95	-0.0740006	1.05263	0.0740006		ILMN_1903565	114.378	116.211	111.835	120.27	120.122	Homo sapiens mRNA; cDNA DKFZp434J194 (from clone DKFZp434J194)
0.0252122	0.609	108.09	113.64	0.95	-0.0740006	1.05263	0.0740006		ILMN_1911608	106.167	108.809	109.318	113.221	114.064	wa38a03.x1 NCI_CGAP_Kid11 Homo sapiens cDNA clone IMAGE:2300332 3, mRNA sequence
0.0238984	0.605	127.33	133.88	0.95	-0.0740006	1.05263	0.0740006	POLR1B	ILMN_2067101	127.531	129.009	125.488	132.868	134.892	Homo sapiens polymerase (RNA) I polypeptide B, 128kDa (POLR1B), mRNA.	Tumor Suppressor Arf Inhibits Ribosomal Biogenesis, Metabolic pathways, Purine metabolism, Pyrimidine metabolism, RNA polymerase
0.0494001	0.642	12182.9	12869.3	0.95	-0.0740006	1.05263	0.0740006	LOC91561	ILMN_2133360	11967.6	12090.2	12497.3	12920.6	12818.3	Homo sapiens hCG1992539 (LOC91561), mRNA.
0.0141664	0.565	115.59	121.31	0.95	-0.0740006	1.05263	0.0740006	MAPK10	ILMN_2256907	116.502	113.985	116.305	120.92	121.704	Homo sapiens mitogen-activated protein kinase 10 (MAPK10), transcript variant 3, mRNA.	MAPKinase Signaling Pathway, Adipocytokine signaling pathway, Chagas disease (American trypanosomiasis), Colorectal cancer, Epithelial cell signaling in Helicobacter pylori infection, ErbB signaling pathway, Fc epsilon RI signaling pathway, Focal adhesion, GnRH signaling pathway, Hepatitis C, Insulin signaling pathway, MAPK signaling pathway, Neurotrophin signaling pathway, NOD-like receptor sign…
0.0381578	0.623	137.06	144.83	0.95	-0.0740006	1.05263	0.0740006	IL15	ILMN_2273053	133.913	138.348	138.978	144.111	145.556	Homo sapiens interleukin 15 (IL15), transcript variant 1, mRNA.	Cytokine Network, Cytokines and Inflammatory Response, Cytokine-cytokine receptor interaction, Intestinal immune network for IgA production, Jak-STAT signaling pathway, Rheumatoid arthritis
0.0407687	0.628	115.91	122.17	0.95	-0.0740006	1.05263	0.0740006	SCMH1	ILMN_2276504	114.296	117.802	115.666	123.841	120.519	Homo sapiens sex comb on midleg homolog 1 (Drosophila) (SCMH1), transcript variant 1, mRNA.
0.0240915	0.605	406.57	428.28	0.95	-0.0740006	1.05263	0.0740006	FBXO21	ILMN_2358647	402.779	409.086	407.874	434.438	422.216	Homo sapiens F-box protein 21 (FBXO21), transcript variant 1, mRNA.
0.0312335	0.62	111.96	117.38	0.95	-0.0740006	1.05263	0.0740006	KDM6B	ILMN_2397521	110.418	113.915	111.563	117.928	116.837	Homo sapiens lysine (K)-specific demethylase 6B (KDM6B), mRNA.
0.0474323	0.642	117.17	122.75	0.95	-0.0740006	1.05263	0.0740006	TIRAP	ILMN_2400603	115.603	119.456	116.487	121.699	123.82	Homo sapiens toll-interleukin 1 receptor (TIR) domain containing adaptor protein (TIRAP), transcript variant 3, mRNA.	Toll-like receptor signaling pathway
0.0137528	0.565	122.45	129.15	0.95	-0.0740006	1.05263	0.0740006	LOC728262	ILMN_3211615	122.99	120.624	123.764	128.772	129.522	PREDICTED: Homo sapiens hypothetical LOC728262 (LOC728262), mRNA.
0.0274519	0.618	117.56	123.45	0.95	-0.0740006	1.05263	0.0740006	RELL1	ILMN_3226955	119.782	116.349	116.578	123.322	123.586	Homo sapiens RELT-like 1 (RELL1), transcript variant 2, mRNA.
0.021118	0.594	112.34	118.43	0.95	-0.0740006	1.05263	0.0740006	ALMS1P	ILMN_3237132	112.587	110.626	113.841	119.23	117.644	Homo sapiens Alstrom syndrome 1 pseudogene (ALMS1P), non-coding RNA.
0.0233491	0.605	120.13	126.26	0.95	-0.0740006	1.05263	0.0740006	SNORA26	ILMN_3238613	120.357	118.561	121.493	127.474	125.064	Homo sapiens small nucleolar RNA, H/ACA box 26 (SNORA26), small nucleolar RNA.
0.0297078	0.62	113.63	119.01	0.95	-0.0740006	1.05263	0.0740006	LOC100130987	ILMN_3238904	112.749	115.308	112.837	120.14	117.885	Homo sapiens similar to hCG1815675 (LOC100130987), non-coding RNA.
0.0315921	0.62	113.71	119.88	0.95	-0.0740006	1.05263	0.0740006	LOC100133263	ILMN_3292122	114.133	111.467	115.575	120.205	119.565	PREDICTED: Homo sapiens hypothetical protein LOC100133263 (LOC100133263), mRNA.
0.0250856	0.609	113.15	118.56	0.95	-0.0740006	1.05263	0.0740006	SNORD113-7	ILMN_3308555	111.698	115.03	112.745	118.514	118.607	Homo sapiens small nucleolar RNA, C/D box 113-7 (SNORD113-7), small nucleolar RNA.
0.0265925	0.614	110.09	115.63	0.95	-0.0740006	1.05263	0.0740006	MIR23A	ILMN_3309224	110.26	109.717	110.3	113.812	117.483	Homo sapiens microRNA 23a (MIR23A), microRNA.
0.0016414	0.479	120.58	128.55	0.94	-0.0892673	1.06383	0.0892673	UBXN11	ILMN_1660043	120.028	120.762	120.948	129.421	127.686	Homo sapiens UBX domain protein 11 (UBXN11), transcript variant 2, mRNA.
0.0195642	0.591	120.42	127.79	0.94	-0.0892673	1.06383	0.0892673	IRAK3	ILMN_1661695	119.7	122.748	118.856	127.279	128.299	Homo sapiens interleukin-1 receptor-associated kinase 3 (IRAK3), mRNA.	Signal transduction through IL1R, Apoptosis, Neurotrophin signaling pathway
0.0449147	0.636	117.47	125.04	0.94	-0.0892673	1.06383	0.0892673	LOC653157	ILMN_1665332	114.704	119.456	118.309	126.76	123.351	PREDICTED: Homo sapiens similar to Iduronate 2-sulfatase precursor (Alpha-L-iduronate sulfate sulfatase) (Idursulfase) (LOC653157), mRNA.
0.0133095	0.564	115.4	122.69	0.94	-0.0892673	1.06383	0.0892673	LOC646299	ILMN_1667338	116.339	114.194	115.666	121.18	124.209	PREDICTED: Homo sapiens hypothetical protein LOC646299 (LOC646299), mRNA.
0.0034074	0.521	127.9	135.4	0.94	-0.0892673	1.06383	0.0892673	LOC728825	ILMN_1667970	127.035	128.466	128.208	134.498	136.317	PREDICTED: Homo sapiens similar to SMT3 suppressor of mif two 3 homolog 2 (LOC728825), mRNA.
0.022427	0.602	163.23	173.55	0.94	-0.0892673	1.06383	0.0892673	SMN1	ILMN_1675609	161.307	161.939	166.494	174.893	172.215	Homo sapiens survival of motor neuron 1, telomeric (SMN1), transcript variant d, mRNA.	RNA transport
0.0174603	0.579	123.63	131.04	0.94	-0.0892673	1.06383	0.0892673	LOC728944	ILMN_1677530	123.65	123.567	123.673	133.194	128.911	PREDICTED: Homo sapiens similar to THAP domain-containing protein 4 (LOC728944), mRNA.
0.0497794	0.643	113.23	120.91	0.94	-0.0892673	1.06383	0.0892673	PDGFA	ILMN_1685982	110.498	113.217	116.031	119.36	122.49	Homo sapiens platelet-derived growth factor alpha polypeptide (PDGFA), transcript variant 2, mRNA.	Cytokines and Inflammatory Response, Mechanism of Gene Regulation by Peroxisome Proliferators via PPARa(alpha), PDGF Signaling Pathway, Phospholipids as signalling intermediaries, Cytokine-cytokine receptor interaction, Focal adhesion, Gap junction, Glioma, MAPK signaling pathway, Melanoma, Pathways in cancer, Prostate cancer, Regulation of actin cytoskeleton
0.0045509	0.539	109.83	116.73	0.94	-0.0892673	1.06383	0.0892673	QRICH2	ILMN_1695016	110.577	108.879	110.031	115.906	117.563	Homo sapiens glutamine rich 2 (QRICH2), mRNA.
0.038869	0.623	111.7	118.75	0.94	-0.0892673	1.06383	0.0892673	SCN4B	ILMN_1695947	111.376	109.298	114.48	118.644	118.847	Homo sapiens sodium channel, voltage-gated, type IV, beta (SCN4B), mRNA.
0.0323141	0.62	124.93	132.22	0.94	-0.0892673	1.06383	0.0892673	SLC25A27	ILMN_1698726	123.073	124.113	127.664	131.436	133.01	Homo sapiens solute carrier family 25, member 27 (SLC25A27), nuclear gene encoding mitochondrial protein, mRNA.
0.0181692	0.582	112.16	118.8	0.94	-0.0892673	1.06383	0.0892673	LOC646312	ILMN_1699037	111.456	111.117	113.932	119.88	117.724	PREDICTED: Homo sapiens hypothetical protein LOC646312 (LOC646312), mRNA.
0.0117119	0.562	112.21	119.46	0.94	-0.0892673	1.06383	0.0892673	SLC8A1	ILMN_1699520	110.26	113.286	113.11	119.425	119.486	Homo sapiens solute carrier family 8 (sodium/calcium exchanger), member 1 (SLC8A1), transcript variant A, mRNA.	Arrhythmogenic right ventricular cardiomyopathy (ARVC), Calcium signaling pathway, Cardiac muscle contraction, Dilated cardiomyopathy, Hypertrophic cardiomyopathy (HCM), Protein digestion and absorption
0.0107491	0.556	124.62	133.13	0.94	-0.0892673	1.06383	0.0892673	MED15	ILMN_1706200	126.787	123.431	123.673	133.715	132.557	Homo sapiens mediator complex subunit 15 (MED15), transcript variant 1, mRNA.
0.0336326	0.62	128.11	136.78	0.94	-0.0892673	1.06383	0.0892673	GGA1	ILMN_1708174	127.366	129.212	127.755	139.874	133.764	Homo sapiens golgi associated, gamma adaptin ear containing, ARF binding protein 1 (GGA1), transcript variant 3, mRNA.	Lysosome
0.0478245	0.642	103.97	110.24	0.94	-0.0892673	1.06383	0.0892673	NRN1L	ILMN_1711359	104.289	104.055	103.58	107.626	112.91	Homo sapiens neuritin 1-like (NRN1L), mRNA.
0.0178466	0.582	128.28	136.4	0.94	-0.0892673	1.06383	0.0892673	LOC399744	ILMN_1724822	128.938	130.093	125.851	136.787	136.018	PREDICTED: Homo sapiens hypothetical LOC399744 (LOC399744), mRNA.
0.0163184	0.57	131.3	139.85	0.94	-0.0892673	1.06383	0.0892673	SNORD22	ILMN_1724884	132.917	130.703	130.291	137.967	141.764	Homo sapiens small nucleolar RNA, C/D box 22 (SNORD22), small nucleolar RNA.
0.0476353	0.642	105.67	112.5	0.94	-0.0892673	1.06383	0.0892673	TNFAIP2	ILMN_1727689	106.746	105.97	104.304	115.121	109.938	Homo sapiens tumor necrosis factor, alpha-induced protein 2 (TNFAIP2), mRNA.
0.0415611	0.629	144.34	153.91	0.94	-0.0892673	1.06383	0.0892673	HNRNPA1L2	ILMN_1736894	142.314	146.415	144.317	150.756	157.137	Homo sapiens heterogeneous nuclear ribonucleoprotein A1-like 2 (HNRNPA1L2), transcript variant 1, mRNA.	Spliceosome
0.0463323	0.641	114.37	121.56	0.94	-0.0892673	1.06383	0.0892673	LOC727752	ILMN_1746456	111.859	117.388	113.932	122.219	120.915	PREDICTED: Homo sapiens similar to killer-cell Ig-like receptor (LOC727752), mRNA.
0.0444114	0.635	111.88	119.51	0.94	-0.0892673	1.06383	0.0892673	C3orf23	ILMN_1771393	108.852	114.752	112.108	119.295	119.725	Homo sapiens chromosome 3 open reading frame 23 (C3orf23), transcript variant 3, mRNA.
0.0447731	0.635	113.67	120.62	0.94	-0.0892673	1.06383	0.0892673	LOC730031	ILMN_1773725	115.603	113.706	111.745	122.673	118.607	PREDICTED: Homo sapiens similar to Afadin (Protein AF-6) (LOC730031), mRNA.
0.0472987	0.642	128.28	136.06	0.94	-0.0892673	1.06383	0.0892673	STK17A	ILMN_1776428	126.457	131.042	127.392	138.164	133.99	Homo sapiens serine/threonine kinase 17a (STK17A), mRNA.
0.0284455	0.62	109.82	116.24	0.94	-0.0892673	1.06383	0.0892673	FLJ21839	ILMN_1778510	107.859	111.607	110.031	115.252	117.241	Homo sapiens hypothetical protein FLJ21839 (FLJ21839), mRNA.
0.002612	0.497	115.46	122.82	0.94	-0.0892673	1.06383	0.0892673	OGDH	ILMN_1783266	114.786	115.933	115.666	123.711	121.94	Homo sapiens oxoglutarate (alpha-ketoglutarate) dehydrogenase (lipoamide) (OGDH), nuclear gene encoding mitochondrial protein, transcript variant 2, mRNA.	Citrate cycle (TCA cycle), Lysine degradation, Metabolic pathways, Tryptophan metabolism
0.0304707	0.62	129.45	137.05	0.94	-0.0892673	1.06383	0.0892673	ATF4	ILMN_1783394	128.276	130.161	129.929	139.545	134.591	Homo sapiens activating transcription factor 4 (tax-responsive enhancer element B67) (ATF4), transcript variant 1, mRNA.	GnRH signaling pathway, Long-term potentiation, MAPK signaling pathway, Neurotrophin signaling pathway, Prostate cancer, Protein processing in endoplasmic reticulum
0.0118257	0.562	118.83	125.9	0.94	-0.0892673	1.06383	0.0892673	LOC728229	ILMN_1785919	118.141	120.144	118.218	127.214	124.598	PREDICTED: Homo sapiens hypothetical protein LOC728229, transcript variant 3 (LOC728229), mRNA.
0.04654	0.642	121.13	128.42	0.94	-0.0892673	1.06383	0.0892673	ICF45	ILMN_1792620	122.331	118.078	123.038	129.551	127.302	Homo sapiens interphase cyctoplasmic foci protein 45 (ICF45), mRNA.
0.0416035	0.629	107.72	114.35	0.94	-0.0892673	1.06383	0.0892673	MOCS1	ILMN_1798624	106.6	106.039	110.57	113.746	114.966	Homo sapiens molybdenum cofactor synthesis 1 (MOCS1), transcript variant 1, mRNA.	Sulfur relay system
0.0237322	0.605	110.99	117.72	0.94	-0.0892673	1.06383	0.0892673	LOC652712	ILMN_1805541	109.708	112.727	110.57	116.298	119.167	PREDICTED: Homo sapiens similar to Galectin-9 (HOM-HD-21) (Ecalectin) (LOC652712), mRNA.
0.0159836	0.568	118.54	125.86	0.94	-0.0892673	1.06383	0.0892673	SGPP2	ILMN_1812062	117.239	117.733	120.675	125.268	126.456	PREDICTED: Homo sapiens sphingosine-1-phosphate phosphotase 2 (SGPP2), mRNA.	Sphingolipid metabolism
0.0478964	0.642	116.87	124.8	0.94	-0.0892673	1.06383	0.0892673		ILMN_1859036	117.731	118.906	114.023	126.825	122.804	Homo sapiens mRNA; cDNA DKFZp667K0825 (from clone DKFZp667K0825)
0.0340036	0.62	112.93	120.19	0.94	-0.0892673	1.06383	0.0892673		ILMN_1879978	114.949	112.657	111.201	118.384	122.019	DB344990 THYMU3 Homo sapiens cDNA clone THYMU3007063 3, mRNA sequence
0.0330109	0.62	108.86	115.4	0.94	-0.0892673	1.06383	0.0892673		ILMN_1883094	110.023	107.696	108.875	113.352	117.483	BX093283 Soares_NFL_T_GBC_S1 Homo sapiens cDNA clone IMAGp998D104004 ; IMAGE:1579737, mRNA sequence
0.0103985	0.556	109.99	116.9	0.94	-0.0892673	1.06383	0.0892673	BAGE3	ILMN_2069267	108.391	110.486	111.111	116.232	117.563	Homo sapiens B melanoma antigen family, member 3 (BAGE3), mRNA.
0.037684	0.623	112.15	119.88	0.94	-0.0892673	1.06383	0.0892673	LOC440350	ILMN_2098726	110.181	115.308	111.02	119.165	120.598	Homo sapiens similar to nuclear pore complex interacting protein (LOC440350), mRNA.
0.0418474	0.629	231.9	247.56	0.94	-0.0892673	1.06383	0.0892673	RPL23AP13	ILMN_2124757	230.208	227.531	238.104	250.054	245.09	Homo sapiens ribosomal protein L23a pseudogene 13 (RPL23AP13), non-coding RNA.
0.0446652	0.635	125.12	133.5	0.94	-0.0892673	1.06383	0.0892673	COMMD5	ILMN_2235454	123.567	128.466	123.401	131.826	135.192	Homo sapiens COMM domain containing 5 (COMMD5), transcript variant 1, mRNA.
0.0139125	0.565	113.86	120.98	0.94	-0.0892673	1.06383	0.0892673	EFTUD1	ILMN_2292875	112.587	115.447	113.567	119.88	122.097	Homo sapiens elongation factor Tu GTP binding domain containing 1 (EFTUD1), transcript variant 1, mRNA.	Ribosome biogenesis in eukaryotes
0.0421095	0.629	9342.33	9952.34	0.94	-0.0892673	1.06383	0.0892673	LOC441013	ILMN_3200384	9342.83	9368.88	9315.34	10201.3	9709.42	PREDICTED: Homo sapiens misc_RNA (LOC441013), miscRNA.
0.0024781	0.494	116.57	124.17	0.94	-0.0892673	1.06383	0.0892673	LOC440122	ILMN_3202378	116.257	117.526	115.94	123.517	124.831	PREDICTED: Homo sapiens hCG1646157 (LOC440122), miscRNA.
0.0232642	0.605	113.27	120.71	0.94	-0.0892673	1.06383	0.0892673	LOC100133177	ILMN_3218193	112.263	113.636	113.932	122.933	118.527	PREDICTED: Homo sapiens misc_RNA (LOC100133177), miscRNA.
0.044161	0.634	140.65	149.86	0.94	-0.0892673	1.06383	0.0892673	LOC729409	ILMN_3222295	137.404	141.394	143.231	147.788	151.961	PREDICTED: Homo sapiens misc_RNA (LOC729409), miscRNA.
0.0189871	0.588	111.76	118.37	0.94	-0.0892673	1.06383	0.0892673	ABCC6P1	ILMN_3246902	110.816	111.187	113.293	119.75	116.999	Homo sapiens ATP-binding cassette, sub-family C, member 6 pseudogene 1 (ABCC6P1), non-coding RNA.
0.0486725	0.642	111.39	118.51	0.94	-0.0892673	1.06383	0.0892673	LOC100132119	ILMN_3247657	111.136	114.403	108.699	118.905	118.126	PREDICTED: Homo sapiens misc_RNA (LOC100132119), miscRNA.
0.0403251	0.628	110.53	117.49	0.94	-0.0892673	1.06383	0.0892673	LOC100128949	ILMN_3272764	111.939	111.887	107.825	118.644	116.351	PREDICTED: Homo sapiens hypothetical protein LOC100128949 (LOC100128949), mRNA.
0.0062606	0.539	119.85	127.47	0.94	-0.0892673	1.06383	0.0892673	LOC100131786	ILMN_3285742	120.439	120.899	118.218	127.409	127.533	PREDICTED: Homo sapiens hypothetical protein LOC100131786 (LOC100131786), mRNA.
0.0284726	0.62	109.37	116.24	0.94	-0.0892673	1.06383	0.0892673	LOC392787	ILMN_3294642	108.391	110.137	109.585	118.449	114.064	PREDICTED: Homo sapiens misc_RNA (LOC392787), miscRNA.
0.0334362	0.62	119.9	128.85	0.93	-0.104697	1.07527	0.104697	SLCO3A1	ILMN_1663699	117.813	123.089	118.856	130.33	127.379	Homo sapiens solute carrier organic anion transporter family, member 3A1 (SLCO3A1), mRNA.
0.0307811	0.62	133.26	143.22	0.93	-0.104697	1.07527	0.104697	TRMT2A	ILMN_1671913	136.905	132.396	130.563	142.385	144.07	Homo sapiens TRM2 tRNA methyltransferase 2 homolog A (S. cerevisiae) (TRMT2A), transcript variant 1, mRNA.
0.0384703	0.623	121.31	131.07	0.93	-0.104697	1.07527	0.104697	VAPB	ILMN_1678459	122.908	117.526	123.582	132.412	129.75	Homo sapiens VAMP (vesicle-associated membrane protein)-associated protein B and C (VAPB), mRNA.
0.0425231	0.63	131.41	141.99	0.93	-0.104697	1.07527	0.104697	CNOT7	ILMN_1686477	127.78	133.884	132.645	144.577	139.456	Homo sapiens CCR4-NOT transcription complex, subunit 7 (CNOT7), transcript variant 2, mRNA.	RNA degradation
0.0453856	0.638	111.81	119.98	0.93	-0.104697	1.07527	0.104697	LOC646498	ILMN_1687170	111.376	111.957	112.108	116.624	123.429	PREDICTED: Homo sapiens hypothetical LOC646498 (LOC646498), mRNA.
0.0146386	0.565	106.01	114.08	0.93	-0.104697	1.07527	0.104697	MANEAL	ILMN_1709605	104.02	106.728	107.307	112.958	115.211	Homo sapiens mannosidase, endo-alpha-like (MANEAL), transcript variant 1, mRNA.
0.0152663	0.565	126.96	137.18	0.93	-0.104697	1.07527	0.104697	TSC22D1	ILMN_1711091	125.796	127.787	127.302	139.809	134.591	Homo sapiens TSC22 domain family, member 1 (TSC22D1), transcript variant 1, mRNA.
0.0084456	0.546	112.74	121.8	0.93	-0.104697	1.07527	0.104697	LOC440820	ILMN_1713750	114.296	113.286	110.66	121.894	121.704	PREDICTED: Homo sapiens similar to active BCR-related gene isoform 1 (LOC440820), mRNA.
0.0489467	0.642	112.89	122.02	0.93	-0.104697	1.07527	0.104697	TRIM54	ILMN_1717915	112.506	113.985	112.199	118.254	125.915	Homo sapiens tripartite motif-containing 54 (TRIM54), transcript variant 1, mRNA.
0.0125611	0.564	121.53	131.04	0.93	-0.104697	1.07527	0.104697	NRCAM	ILMN_1722809	120.357	120.144	124.127	131.566	130.511	Homo sapiens neuronal cell adhesion molecule (NRCAM), transcript variant 2, mRNA.	Cell adhesion molecules (CAMs)
0.002508	0.494	108.24	115.87	0.93	-0.104697	1.07527	0.104697	MAPK11	ILMN_1724715	107.559	109.438	107.738	116.036	115.701	Homo sapiens mitogen-activated protein kinase 11 (MAPK11), mRNA.	MAPKinase Signaling Pathway, NFkB activation by Nontypeable Hemophilus influenzae, Amyotrophic lateral sclerosis (ALS), Chagas disease (American trypanosomiasis), Epithelial cell signaling in Helicobacter pylori infection, Fc epsilon RI signaling pathway, GnRH signaling pathway, Hepatitis C, Leishmaniasis, Leukocyte transendothelial migration, MAPK signaling pathway, Neurotrophin signaling pathwa…
0.0426709	0.63	114.87	123.37	0.93	-0.104697	1.07527	0.104697	ARSE	ILMN_1727462	112.911	118.492	113.293	124.425	122.333	Homo sapiens arylsulfatase E (chondrodysplasia punctata 1) (ARSE), mRNA.
0.0497601	0.643	108.29	116.38	0.93	-0.104697	1.07527	0.104697	COLEC11	ILMN_1735192	105.67	110.906	108.348	114.27	118.527	Homo sapiens collectin sub-family member 11 (COLEC11), transcript variant 1, mRNA.	Phagosome
0.0154216	0.565	107.94	115.48	0.93	-0.104697	1.07527	0.104697	RREB1	ILMN_1738368	106.311	109.787	107.738	114.532	116.432	Homo sapiens ras responsive element binding protein 1 (RREB1), transcript variant 1, mRNA.
0.0379589	0.623	116.43	125.32	0.93	-0.104697	1.07527	0.104697	CDRT1	ILMN_1754658	116.339	114.055	118.947	123.062	127.61	Homo sapiens CMT1A duplicated region transcript 1 (CDRT1), mRNA.
0.033299	0.62	2059.48	2212.7	0.93	-0.104697	1.07527	0.104697	RALA	ILMN_1755364	2070.74	2097.15	2011.49	2181.26	2244.59	Homo sapiens v-ral simian leukemia viral oncogene homolog A (ras related) (RALA), mRNA.	Ras Signaling Pathway, Pancreatic cancer, Pathways in cancer
0.013398	0.564	112.41	121.2	0.93	-0.104697	1.07527	0.104697	DPP7	ILMN_1756723	111.376	111.327	114.571	120.01	122.411	Homo sapiens dipeptidyl-peptidase 7 (DPP7), mRNA.
0.0337299	0.62	119.68	128.7	0.93	-0.104697	1.07527	0.104697	PLEKHB1	ILMN_1783231	122.579	116.488	120.038	129.421	127.993	Homo sapiens pleckstrin homology domain containing, family B (evectins) member 1 (PLEKHB1), mRNA.
0.0161878	0.57	109.29	118.1	0.93	-0.104697	1.07527	0.104697	ANKRD13D	ILMN_1790351	106.966	110.556	110.39	119.295	116.918	PREDICTED: Homo sapiens ankyrin repeat domain 13 family, member D, transcript variant 3 (ANKRD13D), mRNA.
0.0178198	0.582	113.83	121.89	0.93	-0.104697	1.07527	0.104697	KRT18	ILMN_1803408	116.339	112.727	112.472	121.375	122.411	Homo sapiens keratin 18 (KRT18), transcript variant 1, mRNA.	Pathogenic Escherichia coli infection
0.0313728	0.62	112.94	121.35	0.93	-0.104697	1.07527	0.104697		ILMN_1861651	110.418	115.169	113.293	122.998	119.725	Homo sapiens cDNA FLJ31636 fis, clone NT2RI2003481
0.0104974	0.556	117.49	125.67	0.93	-0.104697	1.07527	0.104697		ILMN_1879879	116.83	117.249	118.4	123.906	127.456	602419370F1 NIH_MGC_93 Homo sapiens cDNA clone IMAGE:4526368 5, mRNA sequence
0.0339734	0.62	108.63	117.22	0.93	-0.104697	1.07527	0.104697		ILMN_1884878	105.389	110.906	109.674	117.928	116.513	UI-1-BC1-ajr-f-08-0-UI.s1 NCI_CGAP_Pl2 Homo sapiens cDNA clone UI-1-BC1-ajr-f-08-0-UI 3, mRNA sequence
0.0071108	0.539	111.52	119.38	0.93	-0.104697	1.07527	0.104697		ILMN_1903651	112.911	109.927	111.745	119.75	119.007	BX417275 Homo sapiens PLACENTA Homo sapiens cDNA clone CS0DE007YI01 5-PRIME, mRNA sequence
0.0183188	0.582	117.36	126.85	0.93	-0.104697	1.07527	0.104697	UBE2D3	ILMN_2241679	115.766	117.042	119.311	124.814	128.911	Homo sapiens ubiquitin-conjugating enzyme E2D 3 (UBC4/5 homolog, yeast) (UBE2D3), transcript variant 5, mRNA.	Protein processing in endoplasmic reticulum, Ubiquitin mediated proteolysis
0.0268742	0.614	104.62	111.99	0.93	-0.104697	1.07527	0.104697	CASZ1	ILMN_2340202	105.319	102.696	105.867	113.746	110.267	Homo sapiens castor zinc finger 1 (CASZ1), transcript variant 1, mRNA.
0.0001061	0.331	123.05	132.77	0.93	-0.104697	1.07527	0.104697	MAPK8	ILMN_2364574	123.567	122.816	122.765	132.673	132.859	Homo sapiens mitogen-activated protein kinase 8 (MAPK8), transcript variant JNK1-a1, mRNA.	Agrin in Postsynaptic Differentiation, Angiotensin II mediated activation of JNK Pathway via Pyk2 dependent signaling, ATM Signaling Pathway, BCR Signaling Pathway, Bioactive Peptide Induced Signaling Pathway, Bone Remodelling, Ceramide Signaling Pathway, EGF Signaling Pathway, EPO Signaling Pathway, FAS signaling pathway ( CD95 ), Fc Epsilon Receptor I Signaling in Mast Cells, HIV-I Nef: negativ…
0.0460688	0.641	123.78	132.79	0.93	-0.104697	1.07527	0.104697	LOC100129122	ILMN_3181833	123.65	124.931	122.765	136.46	129.217	PREDICTED: Homo sapiens hypothetical protein LOC100129122 (LOC100129122), mRNA.
0.0309814	0.62	110.39	119.01	0.93	-0.104697	1.07527	0.104697	LOC400403	ILMN_3199718	108.01	113.636	109.585	118.775	119.247	PREDICTED: Homo sapiens misc_RNA (LOC400403), miscRNA.
0.0299689	0.62	143.42	153.56	0.93	-0.104697	1.07527	0.104697	LOC154761	ILMN_3237627	143.813	141.258	145.222	156.488	150.692	Homo sapiens hypothetical LOC154761 (LOC154761), non-coding RNA.
0.0154882	0.565	109.76	118.08	0.93	-0.104697	1.07527	0.104697	SNORA15	ILMN_3241884	110.102	107.905	111.292	116.689	119.486	Homo sapiens small nucleolar RNA, H/ACA box 15 (SNORA15), small nucleolar RNA.
0.0179687	0.582	108.62	116.77	0.93	-0.104697	1.07527	0.104697	ZNF799	ILMN_3247154	109.239	110.207	106.454	117.928	115.619	Homo sapiens zinc finger protein 799 (ZNF799), mRNA.
0.0210975	0.594	108.46	116.32	0.93	-0.104697	1.07527	0.104697	LOC730387	ILMN_3248412	109.084	109.857	106.454	117.863	114.803	PREDICTED: Homo sapiens misc_RNA (LOC730387), miscRNA.
0.016724	0.571	116.21	126.17	0.92	-0.120294	1.08696	0.120294	LOC401280	ILMN_1655980	118.223	115.586	114.845	128.317	124.053	PREDICTED: Homo sapiens hypothetical gene supported by AK125637 (LOC401280), mRNA.
0.0011505	0.473	113.85	124.37	0.92	-0.120294	1.08696	0.120294	LOC645961	ILMN_1660302	114.786	114.124	112.654	124.295	124.443	PREDICTED: Homo sapiens similar to chromosome 9 open reading frame 36 (LOC645961), mRNA.
0.0370458	0.623	137.66	150.45	0.92	-0.120294	1.08696	0.120294	ACRC	ILMN_1666690	138.651	133.478	140.969	147.788	153.158	Homo sapiens acidic repeat containing (ACRC), mRNA.
0.0239747	0.605	138.93	150.71	0.92	-0.120294	1.08696	0.120294	FAM84B	ILMN_1670807	141.314	137.063	138.436	147.653	153.832	Homo sapiens family with sequence similarity 84, member B (FAM84B), mRNA.
0.0458346	0.641	111.34	120.48	0.92	-0.120294	1.08696	0.120294	PMS2CL	ILMN_1673337	107.484	114.264	112.381	119.815	121.152	Homo sapiens PMS2 C-terminal like pseudogene (PMS2CL), non-coding RNA.
0.0212581	0.594	119.15	129.33	0.92	-0.120294	1.08696	0.120294	ATP6V1H	ILMN_1689473	117.485	119.043	120.948	131.956	126.764	Homo sapiens ATPase, H+ transporting, lysosomal 50/57kDa, V1 subunit H (ATP6V1H), transcript variant 3, mRNA.	Epithelial cell signaling in Helicobacter pylori infection, Lysosome, Metabolic pathways, Oxidative phosphorylation, Phagosome, Rheumatoid arthritis, Vibrio cholerae infection
0.0306404	0.62	109.05	117.95	0.92	-0.120294	1.08696	0.120294	CHKB	ILMN_1689711	106.167	108.949	112.108	117.928	117.965	Homo sapiens choline kinase beta (CHKB), transcript variant 2, mRNA.	Glycerophospholipid metabolism, Metabolic pathways
0.0478351	0.642	112.75	123.21	0.92	-0.120294	1.08696	0.120294	LOC652630	ILMN_1698568	114.215	112.937	111.111	127.474	119.087	PREDICTED: Homo sapiens similar to synovial sarcoma, X breakpoint 9 (LOC652630), mRNA.
0.0096049	0.546	110.22	120.26	0.92	-0.120294	1.08696	0.120294	KCNJ14	ILMN_1717327	107.935	112.097	110.66	120.79	119.725	Homo sapiens potassium inwardly-rectifying channel, subfamily J, member 14 (KCNJ14), transcript variant 2, mRNA.
0.0412682	0.629	108.8	118.87	0.92	-0.120294	1.08696	0.120294	C19orf12	ILMN_1718365	105.041	112.447	109.052	118.254	119.486	Homo sapiens chromosome 19 open reading frame 12 (C19orf12), transcript variant 1, mRNA.
0.0197711	0.594	108.5	117.35	0.92	-0.120294	1.08696	0.120294	LOC643424	ILMN_1719139	106.819	110.626	108.086	115.644	119.087	PREDICTED: Homo sapiens hypothetical protein LOC643424 (LOC643424), mRNA.
0.0401252	0.628	112.73	122.29	0.92	-0.120294	1.08696	0.120294	42621	ILMN_1721910	109.786	115.169	113.293	124.749	119.884	Homo sapiens septin 8 (SEPT8), transcript variant 4, mRNA.
0.0377986	0.623	138.88	151.13	0.92	-0.120294	1.08696	0.120294	UBE2V1	ILMN_1726107	139.65	142.003	135.089	148.258	154.056	Homo sapiens ubiquitin-conjugating enzyme E2 variant 1 (UBE2V1), transcript variant 4, mRNA.
0.0148896	0.565	132.57	144.73	0.92	-0.120294	1.08696	0.120294	RBBP8	ILMN_1739101	130.844	130.838	136.084	143.978	145.482	Homo sapiens retinoblastoma binding protein 8 (RBBP8), transcript variant 1, mRNA.	ATM Signaling Pathway
0.0329343	0.62	3855.44	4194.73	0.92	-0.120294	1.08696	0.120294	SLC25A39	ILMN_1743911	3985.7	3758.95	3825.16	4201.18	4188.29	Homo sapiens solute carrier family 25, member 39 (SLC25A39), mRNA.
0.0396617	0.626	111.75	121.76	0.92	-0.120294	1.08696	0.120294	CLDN8	ILMN_1746676	114.868	110.766	109.674	124.49	119.087	Homo sapiens claudin 8 (CLDN8), mRNA.	Cell adhesion molecules (CAMs), Hepatitis C, Leukocyte transendothelial migration, Tight junction
0.0200185	0.594	147.05	160.07	0.92	-0.120294	1.08696	0.120294	PIGL	ILMN_1760332	149.228	148.866	143.14	158.625	161.519	Homo sapiens phosphatidylinositol glycan anchor biosynthesis, class L (PIGL), mRNA.	Glycosylphosphatidylinositol(GPI)-anchor biosynthesis, Metabolic pathways
0.014086	0.565	117.24	127.38	0.92	-0.120294	1.08696	0.120294	ZNF530	ILMN_1761348	114.541	117.733	119.493	127.603	127.149	Homo sapiens zinc finger protein 530 (ZNF530), mRNA.
0.0134482	0.564	107.19	115.92	0.92	-0.120294	1.08696	0.120294	POLR2J4	ILMN_1762769	107.709	107.073	106.793	113.68	118.206	Homo sapiens polymerase (RNA) II (DNA directed) polypeptide J, 13.3kDa pseudogene (POLR2J4) on chromosome 7.
0.0319762	0.62	652.15	705.07	0.92	-0.120294	1.08696	0.120294	DDX23	ILMN_1784218	665.842	652.119	638.775	692.423	717.956	Homo sapiens DEAD (Asp-Glu-Ala-Asp) box polypeptide 23 (DDX23), mRNA.	Spliceosome
0.0300646	0.62	144.91	157.71	0.92	-0.120294	1.08696	0.120294	METRNL	ILMN_1790014	147.645	141.055	146.127	160.357	155.106	PREDICTED: Homo sapiens meteorin, glial cell differentiation regulator-like (METRNL), mRNA.
0.0054939	0.539	120.93	131.45	0.92	-0.120294	1.08696	0.120294	SKP2	ILMN_1801391	122.414	119.456	120.948	130.2	132.708	Homo sapiens S-phase kinase-associated protein 2 (p45) (SKP2), transcript variant 1, mRNA.	Cell Cycle: G1/S Check Point , E2F1 Destruction Pathway, Regulation of p27 Phosphorylation during Cell Cycle Progression, Cell cycle, Pathways in cancer, Small cell lung cancer, Ubiquitin mediated proteolysis
0.0041173	0.539	114.17	124.12	0.92	-0.120294	1.08696	0.120294		ILMN_1819494	115.194	114.96	112.381	124.49	123.742	BX090408 Soares fetal liver spleen 1NFLS Homo sapiens cDNA clone IMAGp998E08415 ; IMAGE:211951, mRNA sequence
0.0337852	0.62	120.6	131.34	0.92	-0.120294	1.08696	0.120294		ILMN_1836776	123.485	116.557	121.857	130.59	132.103	Homo sapiens cDNA FLJ34018 fis, clone FCBBF2002801
0.0010713	0.473	108.72	117.67	0.92	-0.120294	1.08696	0.120294		ILMN_1906256	109.63	107.835	108.699	117.863	117.483	BX100900 Soares fetal liver spleen 1NFLS Homo sapiens cDNA clone IMAGp998C02119, mRNA sequence
0.0312386	0.62	4322.43	4690.43	0.92	-0.120294	1.08696	0.120294	LOC653314	ILMN_2053546	4274.56	4306.14	4387.37	4810.27	4573.58	Homo sapiens similar to ribosomal protein L19 (LOC653314), mRNA.
0.0230343	0.604	106.15	115.19	0.92	-0.120294	1.08696	0.120294	DDX11	ILMN_2260120	104.357	107.073	107.049	117.602	112.827	Homo sapiens DEAD/H (Asp-Glu-Ala-Asp/His) box polypeptide 11 (CHL1-like helicase homolog, S. cerevisiae) (DDX11), transcript variant 1, mRNA.
0.0278004	0.62	5003.95	5421.89	0.92	-0.120294	1.08696	0.120294	FXYD5	ILMN_2309848	5128.62	4887.05	4999.08	5485.76	5358.76	Homo sapiens FXYD domain containing ion transport regulator 5 (FXYD5), transcript variant 2, mRNA.
0.0331099	0.62	123.04	133.8	0.92	-0.120294	1.08696	0.120294	SLC25A25	ILMN_2327947	124.557	119.181	125.488	135.282	132.33	Homo sapiens solute carrier family 25 (mitochondrial carrier; phosphate carrier), member 25 (SLC25A25), nuclear gene encoding mitochondrial protein, transcript variant 1, mRNA.
0.0053675	0.539	119.41	129.88	0.92	-0.120294	1.08696	0.120294	HEY1	ILMN_2407308	118.305	120.35	119.584	131.566	128.223	Homo sapiens hairy/enhancer-of-split related with YRPW motif 1 (HEY1), transcript variant 2, mRNA.
0.0088353	0.546	116.33	126.85	0.92	-0.120294	1.08696	0.120294	LOC100127894	ILMN_3185204	115.766	115.03	118.218	125.268	128.453	PREDICTED: Homo sapiens hypothetical protein LOC100127894 (LOC100127894), mRNA.
0.0149902	0.565	116.54	127.17	0.92	-0.120294	1.08696	0.120294	LOC728711	ILMN_3229203	117.239	118.768	113.658	126.5	127.84	PREDICTED: Homo sapiens similar to hCG2041004 (LOC728711), mRNA.
0.0456802	0.64	107.94	117.11	0.92	-0.120294	1.08696	0.120294	LOC100134648	ILMN_3231577	105.111	111.046	107.738	119.295	114.966	PREDICTED: Homo sapiens similar to hCG2024106, transcript variant 2 (LOC100134648), mRNA.
0.0354912	0.622	210.77	228.7	0.92	-0.120294	1.08696	0.120294	SNORA45	ILMN_3238078	206.797	208.165	217.499	225.928	231.502	Homo sapiens small nucleolar RNA, H/ACA box 45 (SNORA45), small nucleolar RNA.
0.0424089	0.629	109.5	119.59	0.92	-0.120294	1.08696	0.120294	EIF3CL	ILMN_3238570	107.709	111.957	108.875	116.232	123.038	Homo sapiens eukaryotic translation initiation factor 3, subunit C-like (EIF3CL), mRNA.
0.0176209	0.582	130.8	142.82	0.92	-0.120294	1.08696	0.120294	LOC727899	ILMN_3243578	130.761	132.734	128.933	145.711	139.977	PREDICTED: Homo sapiens hypothetical LOC727899 (LOC727899), mRNA.
0.0210462	0.594	108.38	117.79	0.92	-0.120294	1.08696	0.120294	ASAP1IT1	ILMN_3244390	110.418	107.696	107.049	115.579	120.043	Homo sapiens ASAP1 intronic transcript 1 (non-protein coding) (ASAP1IT1), non-coding RNA.
0.0059574	0.539	125.66	136.64	0.92	-0.120294	1.08696	0.120294	LOC100133099	ILMN_3244982	125.713	123.977	127.302	135.413	137.888	PREDICTED: Homo sapiens hypothetical protein LOC100133099 (LOC100133099), mRNA.
0.0313769	0.62	133.62	145.7	0.92	-0.120294	1.08696	0.120294	CREB1	ILMN_3250923	129.601	135.913	135.45	143.579	147.862	Homo sapiens cAMP responsive element binding protein 1 (CREB1), transcript variant A, mRNA.	Ca++/ Calmodulin-dependent Protein Kinase Activation, Calcium Signaling by HBx of Hepatitis B virus, Human Cytomegalovirus and Map Kinase Pathways, Hypoxia-Inducible Factor in the Cardiovascular System, Inhibition of Huntington disease neurodegeneration by histone deacetylase inhibitors, MAPKinase Signaling Pathway, Melanocyte Development and Pigmentation Pathway, Oxidative Stress Induced Gene Ex…
0.0051309	0.539	107.33	117.29	0.92	-0.120294	1.08696	0.120294	C6orf132	ILMN_3252665	106.892	108.67	106.454	115.906	118.687	PREDICTED: Homo sapiens chromosome 6 open reading frame 132 (C6orf132), mRNA.
0.0099813	0.552	140.77	153.2	0.92	-0.120294	1.08696	0.120294	C17orf88	ILMN_3263062	143.146	138.145	141.059	154.363	152.036	PREDICTED: Homo sapiens misc_RNA (C17orf88), miscRNA.
0.0338684	0.62	121.04	130.93	0.92	-0.120294	1.08696	0.120294	LOC644496	ILMN_3294741	124.062	119.525	119.584	128.512	133.387	PREDICTED: Homo sapiens misc_RNA (LOC644496), miscRNA.
0.0328894	0.62	124.66	135.79	0.92	-0.120294	1.08696	0.120294	LOC728257	ILMN_3295922	122.99	129.076	122.038	135.413	136.167	PREDICTED: Homo sapiens misc_RNA (LOC728257), miscRNA.
0.0121547	0.564	109.26	119.84	0.91	-0.136062	1.0989	0.136062	LOC388022	ILMN_1656218	107.935	108.322	111.563	121.505	118.206	Homo sapiens hypothetical gene supported by AK131040 (LOC388022), mRNA.
0.0127913	0.564	116.63	128.61	0.91	-0.136062	1.0989	0.136062	YJEFN3	ILMN_1658679	119.289	113.636	117.034	128.836	128.376	Homo sapiens YjeF N-terminal domain containing 3 (YJEFN3), nuclear gene encoding mitochondrial protein, mRNA.
0.0350566	0.622	119.15	131.14	0.91	-0.136062	1.0989	0.136062	SNHG4	ILMN_1661673	114.868	123.158	119.584	130.85	131.422	Homo sapiens small nucleolar RNA host gene (non-protein coding) 4 (SNHG4) on chromosome 5.
0.0460798	0.641	399.89	441.46	0.91	-0.136062	1.0989	0.136062	ITGB1BP1	ILMN_1665107	413.717	404.071	382.524	440.11	442.823	Homo sapiens integrin beta 1 binding protein 1 (ITGB1BP1), transcript variant 2, mRNA.
0.0229824	0.604	232.68	256.95	0.91	-0.136062	1.0989	0.136062	HNRNPF	ILMN_1668179	228.216	241.106	228.954	257.332	256.562	Homo sapiens heterogeneous nuclear ribonucleoprotein F (HNRNPF), transcript variant 2, mRNA.
0.007123	0.539	131.93	144.43	0.91	-0.136062	1.0989	0.136062	LOC732425	ILMN_1675482	132.171	132.531	131.106	146.982	141.913	PREDICTED: Homo sapiens similar to Breakpoint cluster region protein (NY-REN-26 antigen) (LOC732425), mRNA.
0.0451612	0.637	116.66	128.36	0.91	-0.136062	1.0989	0.136062	MYL2	ILMN_1688417	117.239	112.377	120.493	130.46	126.301	Homo sapiens myosin, light polypeptide 2, regulatory, cardiac, slow (MYL2), mRNA.	ALK in cardiac myocytes, CCR3 signaling in Eosinophils, Erk and PI-3 Kinase Are Necessary for Collagen Binding in Corneal Epithelia, mCalpain and friends in Cell motility, Rac 1 cell motility signaling pathway, Rho cell motility signaling pathway, Cardiac muscle contraction, Dilated cardiomyopathy, Focal adhesion, Hypertrophic cardiomyopathy (HCM), Leukocyte transendothelial migration, Regulation…
0.0124505	0.564	111.87	122.53	0.91	-0.136062	1.0989	0.136062	BAT1	ILMN_1690576	110.736	113.496	111.382	120.27	124.831	Homo sapiens HLA-B associated transcript 1 (BAT1), transcript variant 1, mRNA.
0.0292576	0.62	169.66	186.15	0.91	-0.136062	1.0989	0.136062	UCHL5IP	ILMN_1694890	174.708	168.356	166.037	189.442	182.91	Homo sapiens UCHL5 interacting protein (UCHL5IP), transcript variant 2, mRNA.
0.0480479	0.642	110.53	121.73	0.91	-0.136062	1.0989	0.136062	EEF1D	ILMN_1703635	109.317	113.077	109.229	126.046	117.563	Homo sapiens eukaryotic translation elongation factor 1 delta (guanine nucleotide exchange protein) (EEF1D), transcript variant 1, mRNA.
0.0440333	0.633	154.41	169.23	0.91	-0.136062	1.0989	0.136062	CRSP6	ILMN_1730329	155.477	157.37	150.476	174.105	164.483	Homo sapiens cofactor required for Sp1 transcriptional activation, subunit 6, 77kDa (CRSP6), mRNA.
0.0221423	0.602	109.21	120.21	0.91	-0.136062	1.0989	0.136062	TRAF5	ILMN_1740493	105.6	110.556	111.563	120.14	120.281	Homo sapiens TNF receptor-associated factor 5 (TRAF5), transcript variant 1, mRNA.	Pathways in cancer, Small cell lung cancer
0.0133358	0.564	108.43	118.87	0.91	-0.136062	1.0989	0.136062	LRRC18	ILMN_1756683	110.896	106.797	107.651	117.407	120.36	Homo sapiens leucine rich repeat containing 18 (LRRC18), mRNA.
0.0384486	0.623	112.94	124.7	0.91	-0.136062	1.0989	0.136062	C21orf58	ILMN_1763401	113.481	116.696	108.787	126.306	123.117	Homo sapiens chromosome 21 open reading frame 58 (C21orf58), mRNA.
0.0340052	0.62	155.37	171.53	0.91	-0.136062	1.0989	0.136062	LOC147645	ILMN_1765979	156.809	159.72	149.751	169.263	173.833	PREDICTED: Homo sapiens hypothetical protein LOC147645 (LOC147645), mRNA.
0.0187899	0.586	117.23	128.18	0.91	-0.136062	1.0989	0.136062	SAMD10	ILMN_1767801	120.275	116.557	114.936	129.616	126.764	Homo sapiens sterile alpha motif domain containing 10 (SAMD10), mRNA.
0.0487677	0.642	495.93	547.97	0.91	-0.136062	1.0989	0.136062	DECR2	ILMN_1783337	476.746	500.009	511.665	559.506	536.663	Homo sapiens 2,4-dienoyl CoA reductase 2, peroxisomal (DECR2), mRNA.	Peroxisome
0.0004014	0.347	123.51	135.21	0.91	-0.136062	1.0989	0.136062	BCL2	ILMN_1801119	122.743	123.567	124.218	135.674	134.742	Homo sapiens B-cell CLL/lymphoma 2 (BCL2), nuclear gene encoding mitochondrial protein, transcript variant alpha, mRNA.	Apoptotic Signaling in Response to DNA Damage, Ceramide Signaling Pathway, HIV-I Nef: negative effector of Fas and TNF, IL-2 Receptor Beta Chain in T cell Activation, IL-7 Signal Transduction, Induction of apoptosis through DR3 and DR4/5 Death Receptors , Keratinocyte Differentiation, Melanocyte Development and Pigmentation Pathway, p53 Signaling Pathway, Prion Pathway, Regulation of BAD phosphor…
0.0345627	0.621	352.92	388.58	0.91	-0.136062	1.0989	0.136062	DCP1A	ILMN_1809285	356.146	363.513	339.535	388.452	388.713	Homo sapiens DCP1 decapping enzyme homolog A (S. cerevisiae) (DCP1A), mRNA.	RNA degradation
0.0173026	0.578	122.25	133.96	0.91	-0.136062	1.0989	0.136062		ILMN_1874806	124.145	118.906	123.764	135.151	132.783	BX099476 NCI_CGAP_CLL1 Homo sapiens cDNA clone IMAGp998E054974, mRNA sequence
0.0256474	0.609	118.09	129.19	0.91	-0.136062	1.0989	0.136062		ILMN_1908488	116.257	121.516	116.578	131.176	127.225	UI-H-DI0-auz-o-21-0-UI.s1 NCI_CGAP_DI0 Homo sapiens cDNA clone UI-H-DI0-auz-o-21-0-UI 3, mRNA sequence
0.0165181	0.571	166.47	182.71	0.91	-0.136062	1.0989	0.136062	ZNF34	ILMN_2124816	169.632	167.656	162.205	180.736	184.706	Homo sapiens zinc finger protein 34 (ZNF34), mRNA.
0.0053397	0.539	121.66	134.14	0.91	-0.136062	1.0989	0.136062	LOC441251	ILMN_2144352	120.439	123.908	120.675	135.282	133.01	Homo sapiens similar to Williams Beuren syndrome chromosome region 19 (LOC441251), mRNA.
0.0379748	0.623	289.05	316.99	0.91	-0.136062	1.0989	0.136062	NOL12	ILMN_2151368	299.171	279.665	288.653	319.751	314.258	Homo sapiens nucleolar protein 12 (NOL12), mRNA.
0.0253486	0.609	119.69	131.93	0.91	-0.136062	1.0989	0.136062	SNORD48	ILMN_2157020	119.207	119.388	120.493	136.067	127.916	Homo sapiens small nucleolar RNA, C/D box 48 (SNORD48), small nuclear RNA.
0.0062586	0.539	119.97	132.01	0.91	-0.136062	1.0989	0.136062	PPARGC1B	ILMN_2195703	120.521	118.354	121.039	133.911	130.131	Homo sapiens peroxisome proliferator-activated receptor gamma, coactivator 1 beta (PPARGC1B), mRNA.
0.030555	0.62	188.54	207.94	0.91	-0.136062	1.0989	0.136062	MYO19	ILMN_2386040	183.526	195.531	186.768	206.055	209.84	Homo sapiens myosin XIX (MYO19), transcript variant 3, mRNA.
0.037456	0.623	9192.16	10149.5	0.91	-0.136062	1.0989	0.136062	LOC728576	ILMN_3227912	8835.26	9488.42	9264.86	10067.8	10231.8	PREDICTED: Homo sapiens misc_RNA (LOC728576), miscRNA.
0.0347773	0.621	142.86	156.26	0.91	-0.136062	1.0989	0.136062	42626	ILMN_3239164	146.145	140.175	142.326	160.218	152.41	Homo sapiens septin 13 (SEPT13), non-coding RNA.
0.030016	0.62	229.41	251.48	0.91	-0.136062	1.0989	0.136062	LOC645233	ILMN_3240721	235.932	222.346	230.167	254.171	248.82	Homo sapiens thymine-DNA glycosylase pseudogene (LOC645233), non-coding RNA.
0.0081175	0.543	112.78	124.17	0.91	-0.136062	1.0989	0.136062	LOC730378	ILMN_3243296	112.344	115.308	110.75	124.36	123.976	PREDICTED: Homo sapiens misc_RNA (LOC730378), miscRNA.
0.0446546	0.635	112.36	123.16	0.91	-0.136062	1.0989	0.136062	SCARNA17	ILMN_3245822	110.577	114.334	112.199	127.279	119.167	Homo sapiens small Cajal body-specific RNA 17 (SCARNA17), guide RNA.
0.0371094	0.623	108.81	119.59	0.91	-0.136062	1.0989	0.136062	LOC100133854	ILMN_3248433	109.239	109.368	107.825	123.776	115.538	PREDICTED: Homo sapiens hypothetical protein LOC100133854 (LOC100133854), mRNA.
0.0295224	0.62	125.83	138.88	0.91	-0.136062	1.0989	0.136062	LOC644006	ILMN_3287568	121.673	126.632	129.295	140.798	136.991	PREDICTED: Homo sapiens hypothetical LOC644006 (LOC644006), mRNA.
0.0289875	0.62	118.85	130.82	0.91	-0.136062	1.0989	0.136062	RNU86	ILMN_3308310	118.223	122.679	115.757	132.673	128.988	Homo sapiens RNA, U86 small nucleolar (RNU86), small nucleolar RNA.
0.0044457	0.539	125.36	139.49	0.9	-0.152003	1.11111	0.152003	ADNP	ILMN_1666019	126.291	124.045	125.76	141.723	137.29	Homo sapiens activity-dependent neuroprotector homeobox (ADNP), transcript variant 1, mRNA.
0.0137278	0.565	115.77	128.42	0.9	-0.152003	1.11111	0.152003	GCNT2	ILMN_1666986	113.155	118.285	115.94	130.33	126.533	Homo sapiens glucosaminyl (N-acetyl) transferase 2, I-branching enzyme (GCNT2), transcript variant 1, mRNA.	Glycosphingolipid biosynthesis - lacto and neolacto series, Metabolic pathways
0.0060479	0.539	105.93	117.91	0.9	-0.152003	1.11111	0.152003	AKR1C2	ILMN_1668617	106.311	105.627	105.867	120.335	115.538	PREDICTED: Homo sapiens aldo-keto reductase family 1, member C2 (dihydrodiol dehydrogenase 2; bile acid binding protein; 3-alpha hydroxysteroid dehydrogenase, type III), transcript variant 1 (AKR1C2), mRNA.	Metabolism of xenobiotics by cytochrome P450, Steroid hormone biosynthesis
0.0250806	0.609	236.53	263.62	0.9	-0.152003	1.11111	0.152003	PHKG2	ILMN_1669607	239.002	229.907	240.816	257.251	270.147	Homo sapiens phosphorylase kinase, gamma 2 (testis) (PHKG2), mRNA.	Calcium signaling pathway, Insulin signaling pathway
0.0419637	0.629	685.11	757.36	0.9	-0.152003	1.11111	0.152003	RG9MTD1	ILMN_1672565	682.237	686.115	686.998	728.245	787.635	Homo sapiens RNA (guanine-9-) methyltransferase domain containing 1 (RG9MTD1), mRNA.
0.0064392	0.539	119.23	131.9	0.9	-0.152003	1.11111	0.152003	ATXN2L	ILMN_1680380	121.591	119.112	117.034	132.607	131.195	PREDICTED: Homo sapiens ataxin 2-like, transcript variant 1 (ATXN2L), mRNA.
0.0484624	0.642	114.44	127.4	0.9	-0.152003	1.11111	0.152003	LOC441124	ILMN_1682912	109.084	116.211	118.218	129.226	125.606	PREDICTED: Homo sapiens hypothetical LOC441124 (LOC441124), mRNA.
0.0346385	0.621	214.77	238.35	0.9	-0.152003	1.11111	0.152003	VAPA	ILMN_1690822	221.245	206.924	216.383	234.415	242.361	Homo sapiens VAMP (vesicle-associated membrane protein)-associated protein A, 33kDa (VAPA), transcript variant 1, mRNA.	Tight junction
0.0005795	0.389	10285.6	11418.8	0.9	-0.152003	1.11111	0.152003	LOC652683	ILMN_1696731	10312.3	10189.4	10355.8	11456.4	11381.3	PREDICTED: Homo sapiens similar to sperm protein associated with the nucleus, X chromosome, family member B1 (LOC652683), mRNA.
0.0154286	0.565	112.14	124.02	0.9	-0.152003	1.11111	0.152003	FLJ40113	ILMN_1701624	115.194	109.717	111.563	122.673	125.374	Homo sapiens golgi autoantigen, golgin subfamily a-like pseudogene (FLJ40113) on chromosome 15.
0.0094233	0.546	122.14	135.37	0.9	-0.152003	1.11111	0.152003	CD79B	ILMN_1710017	123.073	123.704	119.675	137.377	133.387	Homo sapiens CD79B antigen (immunoglobulin-associated beta) (CD79B), transcript variant 1, mRNA.	B Cell Receptor Complex, BCR Signaling Pathway, CTCF: First Multivalent Nuclear Factor, B cell receptor signaling pathway
0.0268428	0.614	109.94	122.25	0.9	-0.152003	1.11111	0.152003	MGAT4B	ILMN_1722438	106.819	114.264	108.875	121.699	122.804	Homo sapiens mannosyl (alpha-1,3-)-glycoprotein beta-1,4-N-acetylglucosaminyltransferase, isozyme B (MGAT4B), transcript variant 1, mRNA.	Metabolic pathways, N-Glycan biosynthesis
0.0254914	0.609	307.24	341.86	0.9	-0.152003	1.11111	0.152003	RAB33B	ILMN_1727738	297.763	305.491	318.836	342.094	341.625	Homo sapiens RAB33B, member RAS oncogene family (RAB33B), mRNA.
0.0254217	0.609	159.35	177.1	0.9	-0.152003	1.11111	0.152003	OSBPL3	ILMN_1735798	165.303	156.543	156.377	174.893	179.329	Homo sapiens oxysterol binding protein-like 3 (OSBPL3), transcript variant 3, mRNA.
0.0240276	0.605	116.8	129.35	0.9	-0.152003	1.11111	0.152003	ABCA5	ILMN_1749001	115.194	114.543	120.766	127.538	131.195	Homo sapiens ATP-binding cassette, sub-family A (ABC1), member 5 (ABCA5), transcript variant 1, mRNA.	ABC transporters
0.0009043	0.473	111.73	123.56	0.9	-0.152003	1.11111	0.152003	DLL3	ILMN_1753287	111.376	112.517	111.292	124.555	122.568	Homo sapiens delta-like 3 (Drosophila) (DLL3), transcript variant 1, mRNA.	Notch signaling pathway
0.0251588	0.609	128.02	142.19	0.9	-0.152003	1.11111	0.152003	MRPS12	ILMN_1754860	124.557	130.093	129.476	138.821	145.631	Homo sapiens mitochondrial ribosomal protein S12 (MRPS12), nuclear gene encoding mitochondrial protein, transcript variant 1, mRNA.
0.0432598	0.631	180.47	199.78	0.9	-0.152003	1.11111	0.152003	OSBPL6	ILMN_1756935	183.027	185.549	173.081	196.494	203.115	Homo sapiens oxysterol binding protein-like 6 (OSBPL6), transcript variant 1, mRNA.
0.0079528	0.539	139.86	155.08	0.9	-0.152003	1.11111	0.152003	KCNK3	ILMN_1768483	137.736	141.529	140.335	157.728	152.484	Homo sapiens potassium channel, subfamily K, member 3 (KCNK3), mRNA.
0.0191713	0.588	122.44	135.69	0.9	-0.152003	1.11111	0.152003	LOC728417	ILMN_1776483	122.661	125.612	119.129	137.574	133.839	PREDICTED: Homo sapiens hypothetical protein LOC728417 (LOC728417), mRNA.
0.0422829	0.629	120.88	134.34	0.9	-0.152003	1.11111	0.152003	CITED4	ILMN_1787691	120.357	120.693	121.584	140.006	128.911	Homo sapiens Cbp/p300-interacting transactivator, with Glu/Asp-rich carboxy-terminal domain, 4 (CITED4), mRNA.
0.0246896	0.609	122.86	137.13	0.9	-0.152003	1.11111	0.152003	HGF	ILMN_1790149	121.837	125.204	121.584	141.458	132.934	Homo sapiens hepatocyte growth factor (hepapoietin A; scatter factor) (HGF), transcript variant 3, mRNA.	Signaling of Hepatocyte Growth Factor Receptor, Cytokine-cytokine receptor interaction, Focal adhesion, Malaria, Melanoma, Pathways in cancer, Renal cell carcinoma
0.0210525	0.594	162.21	181.14	0.9	-0.152003	1.11111	0.152003	MED22	ILMN_1792860	160.307	166.397	160.017	185.693	176.692	Homo sapiens mediator complex subunit 22 (MED22), transcript variant c, mRNA.
0.0193632	0.589	128.45	142.13	0.9	-0.152003	1.11111	0.152003	KLHL25	ILMN_1804494	131.258	124.454	129.748	140.798	143.475	Homo sapiens kelch-like 25 (Drosophila) (KLHL25), mRNA.
0.0388781	0.623	111.61	123.72	0.9	-0.152003	1.11111	0.152003	CYP4B1	ILMN_2173291	115.848	108.809	110.3	121.115	126.378	Homo sapiens cytochrome P450, family 4, subfamily B, polypeptide 1 (CYP4B1), mRNA.	Nuclear Receptors in Lipid Metabolism and Toxicity
0.0012895	0.473	1344.44	1492.4	0.9	-0.152003	1.11111	0.152003	ADIPOR2	ILMN_2224833	1336.39	1337.32	1359.74	1482.6	1502.26	Homo sapiens adiponectin receptor 2 (ADIPOR2), mRNA.	Adipocytokine signaling pathway
0.0126517	0.564	112.86	125.44	0.9	-0.152003	1.11111	0.152003	MAGEA2	ILMN_2319919	114.704	110.277	113.658	123.387	127.533	Homo sapiens melanoma antigen family A, 2 (MAGEA2), transcript variant 1, mRNA.
0.0219325	0.602	143.01	159.49	0.9	-0.152003	1.11111	0.152003	ZXDC	ILMN_2348512	141.398	147.027	140.697	163.212	155.858	Homo sapiens ZXD family zinc finger C (ZXDC), transcript variant 2, mRNA.
0.0096443	0.546	118.42	131.88	0.9	-0.152003	1.11111	0.152003	FBLIM1	ILMN_2353143	115.848	120.967	118.491	130.395	133.387	Homo sapiens filamin binding LIM protein 1 (FBLIM1), transcript variant 2, mRNA.
0.0356839	0.622	128.32	142.42	0.9	-0.152003	1.11111	0.152003	CCNT2	ILMN_2357682	125.548	127.584	131.921	138.361	146.597	Homo sapiens cyclin T2 (CCNT2), transcript variant a, mRNA.
0.0212715	0.594	129.8	144.64	0.9	-0.152003	1.11111	0.152003	SLC5A10	ILMN_2412849	134.08	126.496	128.933	146.647	142.657	Homo sapiens solute carrier family 5 (sodium/glucose cotransporter), member 10 (SLC5A10), transcript variant 2, mRNA.
0.0480091	0.642	121.1	134.06	0.9	-0.152003	1.11111	0.152003	LOC100128760	ILMN_3185092	124.145	116.28	123.038	131.046	137.141	PREDICTED: Homo sapiens misc_RNA (LOC100128760), miscRNA.
0.0287671	0.62	203	226.74	0.9	-0.152003	1.11111	0.152003	FAM60A	ILMN_3196019	196.412	210.651	202.189	223.822	229.702	Homo sapiens family with sequence similarity 60, member A (FAM60A), transcript variant 2, mRNA.
0.0282685	0.62	109.2	121.86	0.9	-0.152003	1.11111	0.152003	LOC729513	ILMN_3231178	110.657	110.626	106.37	125.463	118.367	PREDICTED: Homo sapiens misc_RNA (LOC729513), miscRNA.
0.0004957	0.372	130.74	145.46	0.9	-0.152003	1.11111	0.152003	LOC100128256	ILMN_3253646	130.678	131.719	129.839	146.179	144.739	PREDICTED: Homo sapiens hypothetical LOC100128256 (LOC100128256), mRNA.
0.0438374	0.632	114.71	128	0.9	-0.152003	1.11111	0.152003	NS3BP	ILMN_3305980	112.911	117.526	113.749	132.998	123.195	PREDICTED: Homo sapiens misc_RNA (NS3BP), miscRNA.
0.0080193	0.539	288.92	326.32	0.89	-0.168123	1.1236	0.168123	STK10	ILMN_1651692	287.077	295.088	284.69	332.179	320.57	Homo sapiens serine/threonine kinase 10 (STK10), mRNA.
0.0206352	0.594	138.44	154.93	0.89	-0.168123	1.1236	0.168123	RELL2	ILMN_1652540	141.897	135.169	138.345	151.366	158.569	Homo sapiens RELT-like 2 (RELL2), mRNA.
0.0364491	0.623	135.65	151.77	0.89	-0.168123	1.1236	0.168123	LOC731196	ILMN_1653185	129.518	140.04	137.622	152.93	150.618	PREDICTED: Homo sapiens similar to Proprotein convertase subtilisin/kexin type 7 precursor (Proprotein convertase PC7) (Subtilisin/kexin-like protease PC7) (Prohormone convertase PC7) (PC8) (hPC8) (Lymphoma proprotein convertase) (LOC731196), mRNA.
0.0389636	0.623	437.85	491.47	0.89	-0.168123	1.1236	0.168123	LOC113386	ILMN_1667330	429.88	428.245	455.96	504.687	478.592	Homo sapiens similar to envelope protein (LOC113386), mRNA.
0.0177144	0.582	123.74	138.87	0.89	-0.168123	1.1236	0.168123	BRCA2	ILMN_1677794	119.207	126.02	126.123	138.296	139.456	Homo sapiens breast cancer 2, early onset (BRCA2), mRNA.	Role of BRCA1, BRCA2 and ATR in Cancer Susceptibility, Homologous recombination, Pancreatic cancer, Pathways in cancer
0.0491688	0.642	159.12	179.03	0.89	-0.168123	1.1236	0.168123	ENO3	ILMN_1678904	163.305	150.982	163.39	175.611	182.52	Homo sapiens enolase 3 (beta, muscle) (ENO3), transcript variant 1, mRNA.	Glycolysis / Gluconeogenesis, Metabolic pathways, RNA degradation
0.0073629	0.539	228.31	255.83	0.89	-0.168123	1.1236	0.168123	NAF1	ILMN_1679891	225.976	230.502	228.488	250.457	261.328	Homo sapiens nuclear assembly factor 1 homolog (S. cerevisiae) (NAF1), mRNA.
0.0362449	0.623	118.55	132.78	0.89	-0.168123	1.1236	0.168123	SNORD33	ILMN_1682354	121.179	115.864	118.673	137.574	128.146	Homo sapiens small nucleolar RNA, C/D box 33 (SNORD33), small nucleolar RNA.
0.0387346	0.623	165.99	185.67	0.89	-0.168123	1.1236	0.168123	CLRN1	ILMN_1698745	170.381	162.843	164.85	192.4	179.174	Homo sapiens clarin 1 (CLRN1), transcript variant 4, mRNA.
0.0028492	0.505	661.17	744.27	0.89	-0.168123	1.1236	0.168123	C9orf40	ILMN_1711799	664.503	652.373	666.721	754.056	734.606	Homo sapiens chromosome 9 open reading frame 40 (C9orf40), mRNA.
0.036171	0.623	133.96	150.11	0.89	-0.168123	1.1236	0.168123	CLMN	ILMN_1714522	131.175	133.681	137.079	155.596	144.813	Homo sapiens calmin (calponin-like, transmembrane) (CLMN), mRNA.
0.0117922	0.562	333.85	375.72	0.89	-0.168123	1.1236	0.168123	GMEB1	ILMN_1727761	344.222	325.117	332.503	375.326	376.114	Homo sapiens glucocorticoid modulatory element binding protein 1 (GMEB1), transcript variant 2, mRNA.
0.0220367	0.602	116.46	130.97	0.89	-0.168123	1.1236	0.168123	DIP2A	ILMN_1730061	115.276	118.837	115.301	135.151	126.918	Homo sapiens DIP2 disco-interacting protein 2 homolog A (Drosophila) (DIP2A), transcript variant 1, mRNA.
0.014447	0.565	184.8	206.96	0.89	-0.168123	1.1236	0.168123	SLC22A15	ILMN_1730639	180.365	189.414	184.743	210.472	203.514	Homo sapiens solute carrier family 22 (organic cation transporter), member 15 (SLC22A15), mRNA.
0.0056579	0.539	288.52	323.65	0.89	-0.168123	1.1236	0.168123	SECISBP2	ILMN_1736481	286.497	284.817	294.32	319.579	327.769	Homo sapiens SECIS binding protein 2 (SECISBP2), mRNA.
0.0186692	0.585	620.42	698.11	0.89	-0.168123	1.1236	0.168123	CYB561D2	ILMN_1738718	610.293	625.172	625.934	719.975	676.912	Homo sapiens cytochrome b-561 domain containing 2 (CYB561D2), mRNA.
0.0033342	0.518	104.89	117.58	0.89	-0.168123	1.1236	0.168123	KITLG	ILMN_1746232	105.67	104.055	104.957	119.49	115.701	Homo sapiens KIT ligand (KITLG), transcript variant b, mRNA.	CDK Regulation of DNA Replication, Erythrocyte Differentiation Pathway, IL 17 Signaling Pathway, Melanocyte Development and Pigmentation Pathway, Regulation of BAD phosphorylation, Cytokine-cytokine receptor interaction, Hematopoietic cell lineage, Melanogenesis, Pathways in cancer
0.0420949	0.629	107.22	120.02	0.89	-0.168123	1.1236	0.168123	LOC642245	ILMN_1751146	109.944	104.055	107.738	124.23	115.945	PREDICTED: Homo sapiens similar to transmembrane 4 L six family member 19 (LOC642245), mRNA.
0.0092113	0.546	218.51	246.04	0.89	-0.168123	1.1236	0.168123	MYO19	ILMN_1753286	212.029	221.681	221.965	247.159	244.924	Homo sapiens myosin XIX (MYO19), transcript variant 1, mRNA.
0.0357831	0.622	224.51	251.47	0.89	-0.168123	1.1236	0.168123	DGCR14	ILMN_1754643	226.225	219.025	228.394	242.676	260.574	Homo sapiens DiGeorge syndrome critical region gene 14 (DGCR14), mRNA.
0.0227749	0.603	406.62	454.63	0.89	-0.168123	1.1236	0.168123	STX12	ILMN_1773901	414.878	398.982	406.15	467.806	441.831	Homo sapiens syntaxin 12 (STX12), mRNA.	Phagosome
0.0303922	0.62	3200.1	3598.62	0.89	-0.168123	1.1236	0.168123	SUPT16H	ILMN_1781516	3098.28	3324.24	3181.82	3528.55	3670.08	Homo sapiens suppressor of Ty 16 homolog (S. cerevisiae) (SUPT16H), mRNA.	Control of Gene Expression by Vitamin D Receptor
0.0108784	0.556	133.99	150.5	0.89	-0.168123	1.1236	0.168123	RAET1G	ILMN_1798303	132.585	131.583	137.893	152.181	148.829	Homo sapiens retinoic acid early transcript 1G (RAET1G), mRNA.	Natural killer cell mediated cytotoxicity
0.0245058	0.608	245.32	276.06	0.89	-0.168123	1.1236	0.168123	CTDP1	ILMN_1815759	235.932	247.792	252.522	272.311	279.864	Homo sapiens CTD (carboxy-terminal domain, RNA polymerase II, polypeptide A) phosphatase, subunit 1 (CTDP1), transcript variant FCP1a, mRNA.
0.0490611	0.642	9483.74	10681.5	0.89	-0.168123	1.1236	0.168123	SPANXE	ILMN_2132100	9878.53	9045.24	9546.12	10923.4	10444.9	Homo sapiens SPANX family, member E (SPANXE), mRNA.
0.0128473	0.564	1025.37	1149.61	0.89	-0.168123	1.1236	0.168123	ZNF275	ILMN_2243553	994.423	1044.54	1037.86	1161.81	1137.53	Homo sapiens zinc finger protein 275 (ZNF275), mRNA.
0.0205727	0.594	161.37	181.48	0.89	-0.168123	1.1236	0.168123	PSG4	ILMN_2281810	155.477	166.537	162.296	180.591	182.364	Homo sapiens pregnancy specific beta-1-glycoprotein 4 (PSG4), transcript variant 1, mRNA.
0.0001009	0.331	135.75	152.25	0.89	-0.168123	1.1236	0.168123	CTH	ILMN_2305116	136.489	135.778	134.998	152.317	152.186	Homo sapiens cystathionase (cystathionine gamma-lyase) (CTH), transcript variant 2, mRNA.	Cysteine and methionine metabolism, Glycine, serine and threonine metabolism, Metabolic pathways, Nitrogen metabolism, Selenocompound metabolism
0.0020476	0.479	112.5	125.83	0.89	-0.168123	1.1236	0.168123	GCH1	ILMN_2335813	111.296	112.097	114.115	126.76	124.909	Homo sapiens GTP cyclohydrolase 1 (GCH1), transcript variant 3, mRNA.	Folate biosynthesis, Metabolic pathways
0.0359259	0.623	200.73	225.23	0.89	-0.168123	1.1236	0.168123	FBXO17	ILMN_2368535	206.963	192.936	202.559	230.395	220.172	Homo sapiens F-box protein 17 (FBXO17), transcript variant 2, mRNA.
0.0335488	0.62	113.82	127.79	0.89	-0.168123	1.1236	0.168123	LOC340274	ILMN_3198918	110.102	115.239	116.213	124.036	131.649	PREDICTED: Homo sapiens misc_RNA (LOC340274), miscRNA.
0.0412234	0.629	133.94	150.95	0.89	-0.168123	1.1236	0.168123	SNORA57	ILMN_3235404	130.015	140.581	131.468	153.953	148.011	Homo sapiens small nucleolar RNA, H/ACA box 57 (SNORA57), small nucleolar RNA.
0.0135723	0.564	196.66	220.43	0.89	-0.168123	1.1236	0.168123	LOC100134728	ILMN_3240900	195.664	202.919	191.561	221.022	219.848	PREDICTED: Homo sapiens similar to LOC392621 (LOC100134728), mRNA.
0.0062749	0.539	174.91	197.08	0.89	-0.168123	1.1236	0.168123	SNORD83B	ILMN_3244157	172.461	174.189	178.125	193.885	200.326	Homo sapiens small nucleolar RNA, C/D box 83B (SNORD83B), small nucleolar RNA.
0.0217571	0.602	376.79	422.76	0.89	-0.168123	1.1236	0.168123	UNC119B	ILMN_3245351	363.6	385.37	381.759	429.599	416.028	Homo sapiens unc-119 homolog B (C. elegans) (UNC119B), mRNA.
0.0010567	0.473	6532.87	7309.32	0.89	-0.168123	1.1236	0.168123	LOC100127993	ILMN_3262025	6566.75	6587.64	6445.15	7318.23	7300.43	PREDICTED: Homo sapiens misc_RNA (LOC100127993), miscRNA.
0.0294454	0.62	165.75	186.13	0.89	-0.168123	1.1236	0.168123	RBMS2P	ILMN_3304219	168.467	166.188	162.66	192.845	179.64	PREDICTED: Homo sapiens misc_RNA (RBMS2P), miscRNA.
0.0153482	0.565	105.06	118.46	0.89	-0.168123	1.1236	0.168123	TMEM148	ILMN_3306972	107.784	102.492	104.957	120.855	116.107	PREDICTED: Homo sapiens transmembrane protein 148 (TMEM148), miscRNA.
0.017609	0.582	109.75	125.17	0.88	-0.184425	1.13636	0.184425	RTN3	ILMN_1651652	108.01	108.044	113.293	128.317	122.097	Homo sapiens reticulon 3 (RTN3), transcript variant 2, mRNA.
0.0112028	0.556	109.74	124.64	0.88	-0.184425	1.13636	0.184425	SNCG	ILMN_1653161	109.551	113.147	106.624	125.463	123.82	Homo sapiens synuclein, gamma (breast cancer-specific protein 1) (SNCG), mRNA.
0.0420579	0.629	128.84	145.66	0.88	-0.184425	1.13636	0.184425	LOC727866	ILMN_1670304	123.98	132.666	130.02	150.621	140.871	PREDICTED: Homo sapiens similar to transmembrane protein 29, transcript variant 2 (LOC727866), mRNA.
0.0292322	0.62	830.78	945.96	0.88	-0.184425	1.13636	0.184425	OCIAD2	ILMN_1700306	865.614	828.631	799.406	964.368	927.894	Homo sapiens OCIA domain containing 2 (OCIAD2), transcript variant 1, mRNA.
0.0420329	0.629	116.57	132.89	0.88	-0.184425	1.13636	0.184425	SDCBP2	ILMN_1705107	111.778	122.132	116.031	129.486	136.392	Homo sapiens syndecan binding protein (syntenin) 2 (SDCBP2), transcript variant 2, mRNA.
0.0032298	0.516	572.85	651.64	0.88	-0.184425	1.13636	0.184425	ST7	ILMN_1707763	561.035	573.976	583.779	651.477	651.799	Homo sapiens suppression of tumorigenicity 7 (ST7), transcript variant a, mRNA.
0.0204965	0.594	122.79	138.87	0.88	-0.184425	1.13636	0.184425	BCOR	ILMN_1712161	117.731	125.135	125.67	138.361	139.381	Homo sapiens BCL6 co-repressor (BCOR), transcript variant 1, mRNA.
0.0151732	0.565	3831.89	4375.3	0.88	-0.184425	1.13636	0.184425	HGS	ILMN_1715994	3817.97	3706.36	3976.13	4388.47	4362.17	Homo sapiens hepatocyte growth factor-regulated tyrosine kinase substrate (HGS), mRNA.	The role of FYVE-finger proteins in vesicle transport, Endocytosis, Phagosome
0.0375358	0.623	722.89	821.22	0.88	-0.184425	1.13636	0.184425	BCAP29	ILMN_1737380	744.569	700.482	724.284	852.099	791.462	Homo sapiens B-cell receptor-associated protein 29 (BCAP29), transcript variant 3, mRNA.
0.0297749	0.62	494.65	563.88	0.88	-0.184425	1.13636	0.184425	LOC731950	ILMN_1753980	497.67	479.28	507.417	583.6	544.827	PREDICTED: Homo sapiens similar to slit (Drosophila) homolog 2 (LOC731950), mRNA.
0.0098427	0.552	4787.44	5429.76	0.88	-0.184425	1.13636	0.184425	SLC25A3	ILMN_1782890	4681.64	4861.13	4821.42	5544.26	5317.62	Homo sapiens solute carrier family 25 (mitochondrial carrier; phosphate carrier), member 3 (SLC25A3), nuclear gene encoding mitochondrial protein, transcript variant 2, mRNA.
0.0335952	0.62	120.3	137.12	0.88	-0.184425	1.13636	0.184425	ANKRD13B	ILMN_1794070	118.059	121.379	121.493	143.313	131.195	Homo sapiens ankyrin repeat domain 13B (ANKRD13B), mRNA.
0.0053963	0.539	1770.95	2004.52	0.88	-0.184425	1.13636	0.184425	DCTD	ILMN_1802456	1757.8	1782.68	1772.45	1961.32	2048.66	Homo sapiens dCMP deaminase (DCTD), transcript variant 2, mRNA.	Metabolic pathways, Pyrimidine metabolism
0.0391429	0.623	121.28	138.06	0.88	-0.184425	1.13636	0.184425		ILMN_1821176	126.126	116.419	121.493	134.107	142.136	601441142F1 NIH_MGC_72 Homo sapiens cDNA clone IMAGE:3915971 5, mRNA sequence
0.0095001	0.546	120.18	135.92	0.88	-0.184425	1.13636	0.184425		ILMN_1907042	117.157	123.158	120.311	137.574	134.291	Homo sapiens cDNA FLJ41270 fis, clone BRAMY2036387
0.0131634	0.564	112.5	128.55	0.88	-0.184425	1.13636	0.184425	TPRXL	ILMN_2120631	111.617	109.927	116.031	126.111	131.043	Homo sapiens tetra-peptide repeat homeobox-like (TPRXL) on chromosome 3.
0.0275833	0.62	5183.01	5922.81	0.88	-0.184425	1.13636	0.184425	EEF1G	ILMN_2262288	5261.22	5190.55	5098.55	5681.42	6174.44	Homo sapiens eukaryotic translation elongation factor 1 gamma (EEF1G), mRNA. XM_935976 XM_935977 XM_935978 XM_935979
0.0072064	0.539	118.82	134.85	0.88	-0.184425	1.13636	0.184425	MAP2	ILMN_2276461	120.357	118.63	117.49	137.967	131.801	Homo sapiens microtubule-associated protein 2 (MAP2), transcript variant 5, mRNA.	Protein Kinase A at the Centrosome
0.0389842	0.623	123.7	139.83	0.88	-0.184425	1.13636	0.184425	LOC644632	ILMN_3236774	124.64	122.884	123.582	133.52	146.449	PREDICTED: Homo sapiens similar to Ribosome biogenesis protein BMS1 homolog (LOC644632), mRNA.
0.0187936	0.586	127.14	144.38	0.88	-0.184425	1.13636	0.184425	LOC652725	ILMN_3238359	122.661	130.771	128.117	141.988	146.82	PREDICTED: Homo sapiens similar to neuron navigator 3 (LOC652725), partial mRNA.
0.0027349	0.5	234.08	269.43	0.87	-0.200913	1.14943	0.200913	PFKFB3	ILMN_1660847	234.937	237.288	230.073	265.898	273.014	Homo sapiens 6-phosphofructo-2-kinase/fructose-2,6-biphosphatase 3 (PFKFB3), mRNA.	Fructose and mannose metabolism
0.0103747	0.555	158.93	181.95	0.87	-0.200913	1.14943	0.200913	PRR22	ILMN_1660965	157.809	164.304	154.832	183.5	180.417	Homo sapiens proline rich 22 (PRR22), transcript variant 2, mRNA.
0.0113558	0.556	2109.91	2436.68	0.87	-0.200913	1.14943	0.200913	LOC730316	ILMN_1662130	2136.42	2164.76	2030.94	2456.13	2417.38	PREDICTED: Homo sapiens similar to Nuclear envelope pore membrane protein POM 121 (Pore membrane protein of 121 kDa) (P145) (LOC730316), mRNA.
0.0164682	0.571	127.59	146.07	0.87	-0.200913	1.14943	0.200913	ELMO1	ILMN_1663627	122.331	129.415	131.197	146.513	145.631	Homo sapiens engulfment and cell motility 1 (ELMO1), transcript variant 1, mRNA.	Bacterial invasion of epithelial cells, Chemokine signaling pathway, Shigellosis
0.023796	0.605	143.81	166.09	0.87	-0.200913	1.14943	0.200913	COPZ2	ILMN_1667361	150.061	141.055	140.516	170.54	161.747	Homo sapiens coatomer protein complex, subunit zeta 2 (COPZ2), mRNA.
0.037089	0.623	9713.08	11110.8	0.87	-0.200913	1.14943	0.200913	AKR1B1	ILMN_1701731	9473.57	9530.64	10149.3	10753	11480.5	Homo sapiens aldo-keto reductase family 1, member B1 (aldose reductase) (AKR1B1), mRNA.	Fructose and mannose metabolism, Galactose metabolism, Glycerolipid metabolism, Metabolic pathways, Pentose and glucuronate interconversions, Pyruvate metabolism
0.0181243	0.582	221.04	252.99	0.87	-0.200913	1.14943	0.200913	BCL10	ILMN_1716446	216.181	225.528	221.5	261.238	245.007	Homo sapiens B-cell CLL/lymphoma 10 (BCL10), mRNA.	B cell receptor signaling pathway, T cell receptor signaling pathway
0.008812	0.546	333.27	382.17	0.87	-0.200913	1.14943	0.200913	SNORA70	ILMN_1730773	325.341	334.167	340.486	389.707	374.786	Homo sapiens small nucleolar RNA, H/ACA box 70 (SNORA70), small nucleolar RNA.
0.0035388	0.531	111.08	128.07	0.87	-0.200913	1.14943	0.200913	UBE2Z	ILMN_1743086	111.698	113.077	108.523	129.161	126.995	Homo sapiens ubiquitin-conjugating enzyme E2Z (UBE2Z), mRNA.	Ubiquitin mediated proteolysis
0.0315406	0.62	126.01	144.7	0.87	-0.200913	1.14943	0.200913	C10orf39	ILMN_1753490	130.761	119.869	127.664	147.385	142.062	Homo sapiens chromosome 10 open reading frame 39 (C10orf39), mRNA.
0.0036534	0.533	198.44	228.55	0.87	-0.200913	1.14943	0.200913	C22orf29	ILMN_1759595	203.059	194.232	198.118	229.688	227.414	Homo sapiens chromosome 22 open reading frame 29 (C22orf29), mRNA.
0.0186324	0.585	190.21	217.62	0.87	-0.200913	1.14943	0.200913	NUP43	ILMN_1762674	184.69	193.296	192.761	224.055	211.367	Homo sapiens nucleoporin 43kDa (NUP43), transcript variant 1, mRNA.	RNA transport
0.0079345	0.539	2337.12	2687.89	0.87	-0.200913	1.14943	0.200913	HARS	ILMN_1763523	2319.89	2396.57	2296.07	2740.49	2636.3	Homo sapiens histidyl-tRNA synthetase (HARS), mRNA.	Aminoacyl-tRNA biosynthesis
0.0056648	0.539	309.04	355.21	0.87	-0.200913	1.14943	0.200913	LOC283755	ILMN_1773095	316.812	301.991	308.507	358.938	351.521	Homo sapiens hypothetical protein LOC283755 (LOC283755), mRNA.
0.0075016	0.539	927.81	1069.64	0.87	-0.200913	1.14943	0.200913	ACADM	ILMN_1778104	916.872	912.159	954.984	1053.22	1086.31	Homo sapiens acyl-Coenzyme A dehydrogenase, C-4 to C-12 straight chain (ACADM), nuclear gene encoding mitochondrial protein, mRNA.	beta-Alanine metabolism, Fatty acid degradation, Metabolic pathways, PPAR signaling pathway, Propanoate metabolism, Valine, leucine and isoleucine degradation
0.0378645	0.623	244.46	282.03	0.87	-0.200913	1.14943	0.200913	CPT1B	ILMN_1791754	246.798	251.562	235.301	293.978	270.569	Homo sapiens carnitine palmitoyltransferase 1B (muscle) (CPT1B), nuclear gene encoding mitochondrial protein, transcript variant 3, mRNA.	Adipocytokine signaling pathway, Fatty acid degradation, PPAR signaling pathway
0.0183692	0.583	315.29	360.98	0.87	-0.200913	1.14943	0.200913	LOC643668	ILMN_1807492	307.288	315.868	322.914	350.406	371.868	PREDICTED: Homo sapiens similar to peptidase (prosome, macropain) 26S subunit, ATPase 1 (LOC643668), mRNA.
0.0373263	0.623	130.79	150.54	0.87	-0.200913	1.14943	0.200913	PILRB	ILMN_1807712	125.218	137.333	130.11	154.363	146.82	Homo sapiens paired immunoglobin-like type 2 receptor beta (PILRB), transcript variant 1, mRNA.
0.0479071	0.642	114.95	131.99	0.87	-0.200913	1.14943	0.200913	MAP2K3	ILMN_1815238	108.01	116.627	120.584	133.259	130.739	Homo sapiens mitogen-activated protein kinase kinase 3 (MAP2K3), transcript variant A, mRNA.	fMLP induced chemokine gene expression in HMC-1 cells, GATA3 participate in activating the Th2 cytokine genes expression, Human Cytomegalovirus and Map Kinase Pathways, Keratinocyte Differentiation, Links between Pyk2 and Map Kinases, MAPKinase Signaling Pathway, NFkB activation by Nontypeable Hemophilus influenzae, Signal transduction through IL1R, TNF/Stress Related Signaling, Toll-Like Recepto…
0.0469262	0.642	248.8	285.97	0.87	-0.200913	1.14943	0.200913		ILMN_1881514	256.83	247.567	242.219	272.311	300.321	Homo sapiens cDNA FLJ36847 fis, clone ASTRO2013671
0.0221794	0.602	163.84	188.3	0.87	-0.200913	1.14943	0.200913	CNRIP1	ILMN_3187324	160.89	162.148	168.596	194.927	181.896	Homo sapiens cannabinoid receptor interacting protein 1 (CNRIP1), transcript variant CRIP1b, mRNA.
0.0085239	0.546	309.78	357.92	0.87	-0.200913	1.14943	0.200913	CD163L1	ILMN_3242540	310.352	312.195	306.803	368.842	347.312	Homo sapiens CD163 molecule-like 1 (CD163L1), mRNA.
0.0400241	0.628	115.87	133.69	0.87	-0.200913	1.14943	0.200913	LOC100132373	ILMN_3247492	118.141	112.587	116.943	140.402	127.302	PREDICTED: Homo sapiens misc_RNA (LOC100132373), miscRNA.
0.0372929	0.623	127.11	146.4	0.87	-0.200913	1.14943	0.200913	LOC100134530	ILMN_3249327	123.897	134.425	123.31	149.539	143.326	PREDICTED: Homo sapiens hypothetical protein LOC100134530 (LOC100134530), mRNA.
0.0266565	0.614	498.69	574.86	0.87	-0.200913	1.14943	0.200913	LOC644761	ILMN_3290211	480.564	519.576	496.705	589.755	560.35	PREDICTED: Homo sapiens misc_RNA (LOC644761), miscRNA.
0.0329012	0.62	175.18	204.41	0.86	-0.217591	1.16279	0.217591	ZNF224	ILMN_1661293	164.637	179.354	182.075	206.283	202.556	Homo sapiens zinc finger protein 224 (ZNF224), mRNA.
0.0238173	0.605	132.36	153.43	0.86	-0.217591	1.16279	0.217591	ATP13A3	ILMN_1663684	128.524	134.628	134.003	159.525	147.564	PREDICTED: Homo sapiens ATPase type 13A3, transcript variant 3 (ATP13A3), mRNA.
0.0209371	0.594	136.06	157.44	0.86	-0.217591	1.16279	0.217591	SNORD100	ILMN_1673181	141.731	130.161	136.536	159.04	155.858	Homo sapiens small nucleolar RNA, C/D box 100 (SNORD100), small nucleolar RNA.
0.0151492	0.565	3449.02	3999.32	0.86	-0.217591	1.16279	0.217591	TUBB6	ILMN_1699489	3458.87	3396.86	3492.02	3854.38	4149.71	PREDICTED: Homo sapiens tubulin, beta 6 (TUBB6), mRNA.	Gap junction, Pathogenic Escherichia coli infection, Phagosome
0.0060821	0.539	249.67	290.48	0.86	-0.217591	1.16279	0.217591	MARK3	ILMN_1704795	252.768	254.283	242.125	287.098	293.903	Homo sapiens MAP/microtubule affinity-regulating kinase 3 (MARK3), mRNA.
0.0473008	0.642	160.08	185.65	0.86	-0.217591	1.16279	0.217591	LRIG1	ILMN_1707342	168.383	152.146	160.109	179.431	192.088	Homo sapiens leucine-rich repeats and immunoglobulin-like domains 1 (LRIG1), mRNA.
0.001932	0.479	290.99	338.54	0.86	-0.217591	1.16279	0.217591	C16orf52	ILMN_1717324	287.74	297.644	287.71	339.13	337.957	Homo sapiens chromosome 16 open reading frame 52 (C16orf52), mRNA.
0.0093185	0.546	313.96	363.22	0.86	-0.217591	1.16279	0.217591	SETDB1	ILMN_1718207	322.774	316.025	303.396	360.084	366.392	Homo sapiens SET domain, bifurcated 1 (SETDB1), mRNA.	Lysine degradation
0.009622	0.546	410.94	479.91	0.86	-0.217591	1.16279	0.217591	INO80C	ILMN_1730294	427.89	403.02	402.416	481.419	478.411	Homo sapiens INO80 complex subunit C (INO80C), transcript variant 2, mRNA.
0.0130646	0.564	361.15	420.45	0.86	-0.217591	1.16279	0.217591	IFRD2	ILMN_1742031	348.445	372.94	362.481	427.958	413.071	Homo sapiens interferon-related developmental regulator 2 (IFRD2), mRNA.
0.0073125	0.539	438.68	508.48	0.86	-0.217591	1.16279	0.217591	TBC1D2	ILMN_1769876	438.668	452.168	425.607	507.301	509.664	Homo sapiens TBC1 domain family, member 2 (TBC1D2), mRNA.
0.0182508	0.582	246.18	286.51	0.86	-0.217591	1.16279	0.217591	ZNF232	ILMN_1775085	249.285	242.306	246.993	298.448	275.041	Homo sapiens zinc finger protein 232 (ZNF232), mRNA.
0.0032565	0.516	3306.03	3862.96	0.86	-0.217591	1.16279	0.217591	NOP56	ILMN_1787628	3300.01	3231.21	3388.75	3877.89	3848.09	Homo sapiens NOP56 ribonucleoprotein homolog (yeast) (NOP56), transcript variant 1, mRNA.	Ribosome biogenesis in eukaryotes
0.0135004	0.564	109.4	127.42	0.86	-0.217591	1.16279	0.217591	USP53	ILMN_1795275	109.006	113.915	105.451	127.993	126.841	Homo sapiens ubiquitin specific peptidase 53 (USP53), mRNA.
0.011341	0.556	114.86	134.23	0.86	-0.217591	1.16279	0.217591	MCM7	ILMN_1800654	110.577	118.837	115.301	135.544	132.934	Homo sapiens minichromosome maintenance complex component 7 (MCM7), transcript variant 2, mRNA.	CDK Regulation of DNA Replication, Cell cycle, DNA replication
0.0194134	0.59	146.27	170	0.86	-0.217591	1.16279	0.217591	PRKD2	ILMN_2331525	146.562	141.8	150.567	175.539	164.635	Homo sapiens protein kinase D2 (PRKD2), transcript variant 3, mRNA.
0.0393454	0.624	195.5	226.49	0.86	-0.217591	1.16279	0.217591	TULP4	ILMN_2337740	190.593	189.128	207.285	232.048	221.065	Homo sapiens tubby like protein 4 (TULP4), transcript variant 1, mRNA.
0.016287	0.57	124.11	144.85	0.86	-0.217591	1.16279	0.217591	CD79B	ILMN_2366212	129.187	121.79	121.493	148.393	141.392	Homo sapiens CD79b molecule, immunoglobulin-associated beta (CD79B), transcript variant 3, mRNA.	B Cell Receptor Complex, BCR Signaling Pathway, CTCF: First Multivalent Nuclear Factor, B cell receptor signaling pathway
0.0069424	0.539	110.58	128.22	0.86	-0.217591	1.16279	0.217591	ELMO1	ILMN_2379527	110.023	110.067	111.654	131.956	124.598	Homo sapiens engulfment and cell motility 1 (ELMO1), transcript variant 3, mRNA.	Bacterial invasion of epithelial cells, Chemokine signaling pathway, Shigellosis
0.0269169	0.614	136.01	157.26	0.86	-0.217591	1.16279	0.217591	BANP	ILMN_2396338	132.502	142.478	133.279	161.399	153.233	Homo sapiens BTG3 associated nuclear protein (BANP), transcript variant 1, mRNA.
0.0362807	0.623	114.04	133.35	0.86	-0.217591	1.16279	0.217591	MBP	ILMN_2398939	115.93	108.044	118.4	137.77	129.064	Homo sapiens myelin basic protein (MBP), transcript variant 3, mRNA.
0.0082533	0.546	376.36	437.11	0.86	-0.217591	1.16279	0.217591	OSBPL8	ILMN_2405078	373.207	368.622	387.493	445.427	428.954	Homo sapiens oxysterol binding protein-like 8 (OSBPL8), transcript variant 1, mRNA.
0.0267816	0.614	7996	9309.31	0.86	-0.217591	1.16279	0.217591	LOC729617	ILMN_3245000	7823.95	8133.29	8033.9	9748.14	8890.23	Homo sapiens ribosomal protein L23a-like (LOC729617), mRNA.
0.0070604	0.539	132.85	155.02	0.86	-0.217591	1.16279	0.217591	RREB1	ILMN_3307409	128.193	135.845	134.636	155.458	154.581	Homo sapiens ras responsive element binding protein 1 (RREB1), transcript variant 1, mRNA.
0.0072031	0.539	111.71	131.73	0.85	-0.234465	1.17647	0.234465	P2RY6	ILMN_1660031	109.161	116.072	110.031	132.347	131.119	Homo sapiens pyrimidinergic receptor P2Y, G-protein coupled, 6 (P2RY6), transcript variant 3, mRNA.	Neuroactive ligand-receptor interaction
0.0073129	0.539	161.81	190.7	0.85	-0.234465	1.17647	0.234465	ZNF792	ILMN_1669696	158.559	158.821	168.23	190.328	191.063	Homo sapiens zinc finger protein 792 (ZNF792), mRNA.
0.0418062	0.629	138.22	162.29	0.85	-0.234465	1.17647	0.234465	LOC644743	ILMN_1671971	146.312	131.583	137.169	167.778	156.986	PREDICTED: Homo sapiens hypothetical LOC644743 (LOC644743), mRNA.
0.0016384	0.479	349.06	410	0.85	-0.234465	1.17647	0.234465	MOCOS	ILMN_1673522	353.993	347.054	346.194	416.407	403.682	Homo sapiens molybdenum cofactor sulfurase (MOCOS), mRNA.
0.0048294	0.539	4415.37	5213.5	0.85	-0.234465	1.17647	0.234465	LOC283412	ILMN_1675460	4398.75	4552.85	4298.22	5244.21	5182.96	PREDICTED: Homo sapiens similar to 60S ribosomal protein L29 (Cell surface heparin-binding protein HIP) (LOC283412), mRNA.
0.0166744	0.571	161.73	189.5	0.85	-0.234465	1.17647	0.234465	TLR3	ILMN_1689578	155.06	164.932	165.398	184.961	194.14	Homo sapiens toll-like receptor 3 (TLR3), mRNA.	Toll-Like Receptor Pathway, Hepatitis C, Toll-like receptor signaling pathway
0.0051084	0.539	126.45	149.64	0.85	-0.234465	1.17647	0.234465	LSM11	ILMN_1702698	123.485	126.36	129.567	146.848	152.484	Homo sapiens LSM11, U7 small nuclear RNA associated (LSM11), mRNA.
0.0208378	0.594	2590.56	3031.08	0.85	-0.234465	1.17647	0.234465	FXYD5	ILMN_1704286	2705.43	2537.22	2532.7	3118.43	2946.18	Homo sapiens FXYD domain containing ion transport regulator 5 (FXYD5), transcript variant 1, mRNA.
0.0043463	0.539	250.11	294.58	0.85	-0.234465	1.17647	0.234465	CCT5	ILMN_1706246	256.167	245.61	248.679	289.359	299.893	Homo sapiens chaperonin containing TCP1, subunit 5 (epsilon) (CCT5), mRNA.
0.0467623	0.642	325.14	383.85	0.85	-0.234465	1.17647	0.234465	RFP	ILMN_1730005	351.261	316.494	309.17	382.102	385.603	Homo sapiens ret finger protein (RFP), transcript variant beta, mRNA.
0.0142665	0.565	9968.26	11750.2	0.85	-0.234465	1.17647	0.234465	SPANXE	ILMN_1732781	9924.47	10038.8	9941.92	12260.1	11261.5	Homo sapiens SPANX family, member E (SPANXE), mRNA.
0.034782	0.621	445.97	525.21	0.85	-0.234465	1.17647	0.234465	WDR45	ILMN_1756146	470.77	429.14	439.045	543.961	507.107	Homo sapiens WD repeat domain 45 (WDR45), transcript variant 1, mRNA.
0.0423334	0.629	159.26	186.41	0.85	-0.234465	1.17647	0.234465	CTNNB1	ILMN_1757350	153.144	168.776	156.287	180.011	193.034	Homo sapiens catenin (cadherin-associated protein), beta 1, 88kDa (CTNNB1), transcript variant 2, mRNA.	ALK in cardiac myocytes, Cell to Cell Adhesion Signaling, Inactivation of Gsk3 by AKT causes accumulation of b-catenin in Alveolar Macrophages, Multi-step Regulation of Transcription by Pitx2, Presenilin action in Notch and Wnt signaling, Trefoil Factors Initiate Mucosal Healing, WNT Signaling Pathway, Adherens junction, Arrhythmogenic right ventricular cardiomyopathy (ARVC), Bacterial invasion o…
0.0405065	0.628	595.77	704.77	0.85	-0.234465	1.17647	0.234465	RNMT	ILMN_1769637	558.038	625.509	605.815	685.523	724.558	Homo sapiens RNA (guanine-7-) methyltransferase (RNMT), mRNA.	mRNA surveillance pathway
0.0297054	0.62	173.41	204.87	0.85	-0.234465	1.17647	0.234465	ABCD1	ILMN_1772189	178.785	162.495	179.502	206.891	202.875	Homo sapiens ATP-binding cassette, sub-family D (ALD), member 1 (ABCD1), mRNA.	ABC transporters, Peroxisome
0.0423999	0.629	116.49	136.59	0.85	-0.234465	1.17647	0.234465	DUSP7	ILMN_1782581	114.378	113.426	121.857	143.446	130.055	Homo sapiens dual specificity phosphatase 7 (DUSP7), mRNA.	MAPK signaling pathway
0.0480569	0.642	109.94	129.93	0.85	-0.234465	1.17647	0.234465	SEL1L3	ILMN_1797822	108.852	112.657	108.348	121.635	138.784	Homo sapiens sel-1 suppressor of lin-12-like 3 (C. elegans) (SEL1L3), mRNA.
0.0081566	0.544	120.47	141.13	0.85	-0.234465	1.17647	0.234465	STYK1	ILMN_1802105	118.551	120.144	122.765	137.115	145.259	Homo sapiens serine/threonine/tyrosine kinase 1 (STYK1), mRNA.
0.0191749	0.588	307.85	360.76	0.85	-0.234465	1.17647	0.234465	WDFY2	ILMN_1802292	316.149	315.868	292.147	363.883	357.67	Homo sapiens WD repeat and FYVE domain containing 2 (WDFY2), mRNA.
0.0349902	0.622	651.71	769.42	0.85	-0.234465	1.17647	0.234465	M160	ILMN_1802780	659.487	630.824	665.357	811.75	729.302	Homo sapiens scavenger receptor cysteine-rich type 1 protein M160 (M160), mRNA.
0.0466293	0.642	133.79	158.19	0.85	-0.234465	1.17647	0.234465		ILMN_1899404	129.352	129.009	143.502	153.202	163.341	Homo sapiens cDNA FLJ20769 fis, clone COL06674
0.009441	0.546	787.58	925.33	0.85	-0.234465	1.17647	0.234465	PGS1	ILMN_2075051	818.565	779.176	765.929	935.746	915.031	Homo sapiens phosphatidylglycerophosphate synthase 1 (PGS1), mRNA.	Glycerophospholipid metabolism, Metabolic pathways
0.0493455	0.642	1051.32	1241.17	0.85	-0.234465	1.17647	0.234465	ING2	ILMN_2085722	1071.56	1081.58	1002.61	1312.64	1173.58	Homo sapiens inhibitor of growth family, member 2 (ING2), mRNA.
0.0494265	0.642	143.82	169.8	0.85	-0.234465	1.17647	0.234465	NPAT	ILMN_2120965	141.897	154.89	135.36	167.566	172.061	Homo sapiens nuclear protein, ataxia-telangiectasia locus (NPAT), mRNA.
0.0392143	0.624	257.37	303.48	0.85	-0.234465	1.17647	0.234465	MTMR15	ILMN_2152178	244.808	273.149	254.961	312.724	294.501	Homo sapiens myotubularin related protein 15 (MTMR15), mRNA.
0.0296847	0.62	1069.86	1257.36	0.85	-0.234465	1.17647	0.234465	PFKFB3	ILMN_2186061	1094.12	1004.46	1114.25	1257.45	1257.27	Homo sapiens 6-phosphofructo-2-kinase/fructose-2,6-biphosphatase 3 (PFKFB3), mRNA.	Fructose and mannose metabolism
0.0106325	0.556	146.75	172.77	0.85	-0.234465	1.17647	0.234465	ATXN2L	ILMN_2271627	143.396	148.798	148.12	178.491	167.229	Homo sapiens ataxin 2-like (ATXN2L), transcript variant A, mRNA.
0.0329219	0.62	248.48	291.02	0.85	-0.234465	1.17647	0.234465	DNA2	ILMN_2282959	235.518	263.536	247.18	290.533	291.513	Homo sapiens DNA replication helicase 2 homolog (yeast) (DNA2), mRNA.	DNA replication
0.0097744	0.551	121.43	143.12	0.85	-0.234465	1.17647	0.234465	SNORA16A	ILMN_3246465	117.977	121.653	124.762	146.714	139.605	Homo sapiens small nucleolar RNA, H/ACA box 16A (SNORA16A), small nucleolar RNA.
0.0434729	0.631	137.44	162.18	0.85	-0.234465	1.17647	0.234465	UBXN8	ILMN_3248521	136.655	143.427	132.464	170.895	153.906	Homo sapiens UBX domain protein 8 (UBXN8), mRNA.
0.0478304	0.642	128.98	151.5	0.85	-0.234465	1.17647	0.234465	LOC100130230	ILMN_3272109	126.787	133.14	127.12	160.982	142.583	PREDICTED: Homo sapiens hypothetical protein LOC100130230 (LOC100130230), mRNA.
0.0337716	0.62	312.51	370.63	0.84	-0.251539	1.19048	0.251539	DCLRE1B	ILMN_1655382	303.727	330.386	304.153	356.735	385.07	Homo sapiens DNA cross-link repair 1B (PSO2 homolog, S. cerevisiae) (DCLRE1B), mRNA.
0.018501	0.584	179.8	213.39	0.84	-0.251539	1.19048	0.251539	KLF11	ILMN_1673207	186.935	172.076	180.696	207.879	219.037	PREDICTED: Homo sapiens Kruppel-like factor 11 (KLF11), mRNA.
0.0218294	0.602	246.88	293.2	0.84	-0.251539	1.19048	0.251539	SGMS2	ILMN_1685176	253.348	233.034	254.867	297.856	288.615	Homo sapiens sphingomyelin synthase 2 (SGMS2), mRNA.	Metabolic pathways, Sphingolipid metabolism
0.0180129	0.582	369.78	438.42	0.84	-0.251539	1.19048	0.251539	CBLL1	ILMN_1705433	365.587	359.767	384.435	453.512	423.832	Homo sapiens Cas-Br-M (murine) ecotropic retroviral transforming sequence-like 1 (CBLL1), mRNA.
0.0343158	0.621	129.57	154.19	0.84	-0.251539	1.19048	0.251539	AFMID	ILMN_1707551	131.092	135.575	122.402	148.797	159.778	Homo sapiens arylformamidase (AFMID), mRNA.	Glyoxylate and dicarboxylate metabolism, Metabolic pathways, Tryptophan metabolism
0.0192523	0.589	479.78	568.08	0.84	-0.251539	1.19048	0.251539	PLEKHM1	ILMN_1709549	501.158	483.814	455.479	573.385	562.832	PREDICTED: Homo sapiens pleckstrin homology domain containing, family M (with RUN domain) member 1 (PLEKHM1), mRNA.
0.0012831	0.473	2919.53	3458.33	0.84	-0.251539	1.19048	0.251539	EIF3B	ILMN_1715636	2954	2934.18	2871.05	3500.12	3417.03	Homo sapiens eukaryotic translation initiation factor 3, subunit B (EIF3B), transcript variant 1, mRNA.	RNA transport
0.031271	0.62	3211.21	3810.58	0.84	-0.251539	1.19048	0.251539	FBL	ILMN_1719205	3321.14	3227.05	3089.69	3996.24	3633.55	Homo sapiens fibrillarin (FBL), mRNA.	SARS Coronavirus Protease, Ribosome biogenesis in eukaryotes
0.0210125	0.594	696.69	828.28	0.84	-0.251539	1.19048	0.251539	WDR5	ILMN_1728626	703.668	673.213	713.834	863.953	794.076	Homo sapiens WD repeat domain 5 (WDR5), transcript variant 1, mRNA.
0.0181827	0.582	198.7	236.5	0.84	-0.251539	1.19048	0.251539	UBXN8	ILMN_1731891	191.341	209.773	195.438	239.409	233.634	Homo sapiens UBX domain protein 8 (UBXN8), mRNA.
0.0003142	0.34	933.64	1114.59	0.84	-0.251539	1.19048	0.251539	ERCC3	ILMN_1740216	928.181	936.253	936.498	1127.34	1101.99	Homo sapiens excision repair cross-complementing rodent repair deficiency, complementation group 3 (xeroderma pigmentosum group B complementing) (ERCC3), mRNA.	Nucleotide excision repair
0.0352257	0.622	140.7	168.44	0.84	-0.251539	1.19048	0.251539	TBC1D17	ILMN_1756542	139.15	139.227	143.774	179.431	158.116	Homo sapiens TBC1 domain family, member 17 (TBC1D17), mRNA.
0.0406769	0.628	145.81	173.94	0.84	-0.251539	1.19048	0.251539	BATF3	ILMN_1763207	140.981	156.474	140.516	179.359	168.683	Homo sapiens basic leucine zipper transcription factor, ATF-like 3 (BATF3), mRNA.
0.0445922	0.635	106.4	126.96	0.84	-0.251539	1.19048	0.251539	ALDH3B2	ILMN_1763666	109.473	105.079	104.711	118.775	135.718	Homo sapiens aldehyde dehydrogenase 3 family, member B2 (ALDH3B2), transcript variant 2, mRNA.	Drug metabolism - cytochrome P450, Glycolysis / Gluconeogenesis, Histidine metabolism, Metabolic pathways, Metabolism of xenobiotics by cytochrome P450, Phenylalanine metabolism, Tyrosine metabolism
0.0328394	0.62	711.03	844.32	0.84	-0.251539	1.19048	0.251539	PPIL5	ILMN_1778890	680.48	693.338	761.918	836.664	852.038	Homo sapiens peptidylprolyl isomerase (cyclophilin)-like 5 (PPIL5), transcript variant 1, mRNA.
0.0346672	0.621	519.6	615.09	0.84	-0.251539	1.19048	0.251539	SLC25A38	ILMN_1781231	504.648	542.88	512.051	645.18	586.398	Homo sapiens solute carrier family 25, member 38 (SLC25A38), mRNA.
0.0258607	0.61	1953.78	2320.63	0.84	-0.251539	1.19048	0.251539	SERF2	ILMN_1789136	1955.66	2025	1883.26	2421.71	2223.78	Homo sapiens small EDRK-rich factor 2 (SERF2), mRNA.
0.0130687	0.564	1463.48	1744.18	0.84	-0.251539	1.19048	0.251539	CKAP4	ILMN_1790891	1432.61	1502.56	1456.13	1680.55	1810.22	Homo sapiens cytoskeleton-associated protein 4 (CKAP4), mRNA.	Protein processing in endoplasmic reticulum
0.0334162	0.62	260.19	310.23	0.84	-0.251539	1.19048	0.251539	SKP2	ILMN_1791002	246.964	267.345	266.795	296.843	324.21	Homo sapiens S-phase kinase-associated protein 2 (p45) (SKP2), transcript variant 1, mRNA.	Cell Cycle: G1/S Check Point , E2F1 Destruction Pathway, Regulation of p27 Phosphorylation during Cell Cycle Progression, Cell cycle, Pathways in cancer, Small cell lung cancer, Ubiquitin mediated proteolysis
0.0154489	0.565	258.38	307.61	0.84	-0.251539	1.19048	0.251539	PSMC6	ILMN_2096759	259.98	245.911	269.805	308.884	306.332	Homo sapiens proteasome (prosome, macropain) 26S subunit, ATPase, 6 (PSMC6), mRNA.	Proteasome
0.0002682	0.34	137.83	163.77	0.84	-0.251539	1.19048	0.251539	SNORD56	ILMN_2209515	137.237	139.566	136.717	163.212	164.33	Homo sapiens small nucleolar RNA, C/D box 56 (SNORD56), small nuclear RNA.
0.0211333	0.594	608.56	725.77	0.84	-0.251539	1.19048	0.251539	NBPF3	ILMN_2265995	605.121	579.005	643.251	721.802	729.768	Homo sapiens neuroblastoma breakpoint family, member 3 (NBPF3), mRNA.
0.0075742	0.539	2639.12	3158.37	0.84	-0.251539	1.19048	0.251539	CTTN	ILMN_2393712	2637.28	2561.6	2720.89	3089.39	3228.88	Homo sapiens cortactin (CTTN), transcript variant 2, mRNA.	Agrin in Postsynaptic Differentiation, Bacterial invasion of epithelial cells, Pathogenic Escherichia coli infection, Shigellosis, Tight junction
0.0214764	0.597	465.69	555.4	0.84	-0.251539	1.19048	0.251539	PHF14	ILMN_2401769	443.975	490.913	463.368	545.655	565.315	Homo sapiens PHD finger protein 14 (PHF14), transcript variant 1, mRNA.
0.0371637	0.623	182.73	216.38	0.84	-0.251539	1.19048	0.251539	MARK2	ILMN_2413572	192.588	184.906	171.341	221.177	211.689	Homo sapiens MAP/microtubule affinity-regulating kinase 2 (MARK2), transcript variant 2, mRNA.
0.0381558	0.623	127.59	151.24	0.84	-0.251539	1.19048	0.251539	LOC100132510	ILMN_3280402	130.429	121.79	130.744	143.845	159.022	PREDICTED: Homo sapiens similar to hCG1979388 (LOC100132510), mRNA.
0.0163246	0.57	192.78	233.55	0.83	-0.268817	1.20482	0.268817	ARRDC2	ILMN_1655612	203.807	186.12	188.887	238.217	228.966	Homo sapiens arrestin domain containing 2 (ARRDC2), transcript variant 1, mRNA.
0.0153334	0.565	167.52	201.05	0.83	-0.268817	1.20482	0.268817	PLEKHG2	ILMN_1657836	169.216	167.796	165.581	210.854	191.693	Homo sapiens pleckstrin homology domain containing, family G (with RhoGef domain) member 2 (PLEKHG2), mRNA.
0.0383326	0.623	363.97	439.61	0.83	-0.268817	1.20482	0.268817	KIAA0922	ILMN_1668469	360.121	389.633	343.625	454.34	425.359	Homo sapiens KIAA0922 (KIAA0922), mRNA.
0.0350425	0.622	299.11	358.5	0.83	-0.268817	1.20482	0.268817	SSH2	ILMN_1672834	303.478	302.613	291.392	336.868	381.52	Homo sapiens slingshot homolog 2 (Drosophila) (SSH2), mRNA.	Regulation of actin cytoskeleton
0.0075127	0.539	500.11	599.4	0.83	-0.268817	1.20482	0.268817	MICB	ILMN_1708006	502.82	493.64	503.942	578.302	621.277	Homo sapiens MHC class I polypeptide-related sequence B (MICB), mRNA.	Natural killer cell mediated cytotoxicity
0.031544	0.62	400.2	479.46	0.83	-0.268817	1.20482	0.268817	PARP12	ILMN_1718558	407.751	375.262	418.894	492.663	466.61	Homo sapiens poly (ADP-ribose) polymerase family, member 12 (PARP12), mRNA.
0.0091577	0.546	123.98	148.52	0.83	-0.268817	1.20482	0.268817	TMTC3	ILMN_1732566	125.465	127.787	118.856	146.446	150.618	Homo sapiens transmembrane and tetratricopeptide repeat containing 3 (TMTC3), mRNA.
0.0064055	0.539	119.01	143.83	0.83	-0.268817	1.20482	0.268817	CDC25A	ILMN_1733396	114.215	120.487	122.493	144.777	142.88	Homo sapiens cell division cycle 25 homolog A (S. pombe) (CDC25A), transcript variant 1, mRNA.	Activation of Src by Protein-tyrosine phosphatase alpha, cdc25 and chk1 Regulatory Pathway in response to DNA damage, Cell Cycle: G1/S Check Point , Cell Cycle: G2/M Checkpoint, Cyclins and Cell Cycle Regulation, RB Tumor Suppressor/Checkpoint Signaling in response to DNA damage, Sonic Hedgehog (SHH) Receptor Ptc1 Regulates cell cycle, Cell cycle, Progesterone-mediated oocyte maturation
0.0287253	0.62	115.38	139.41	0.83	-0.268817	1.20482	0.268817	WTAP	ILMN_1734544	114.623	117.802	113.749	131.111	148.234	Homo sapiens Wilms tumor 1 associated protein (WTAP), transcript variant 1, mRNA.
0.0385023	0.623	119.78	143.97	0.83	-0.268817	1.20482	0.268817	RELN	ILMN_1753005	114.541	115.864	129.476	141.524	146.449	Homo sapiens reelin (RELN), transcript variant 1, mRNA.	Lissencephaly gene (LIS1) in neuronal migration and development, Reelin Signaling Pathway, ECM-receptor interaction, Focal adhesion
0.0147351	0.565	622.69	749.59	0.83	-0.268817	1.20482	0.268817	MTHFD1L	ILMN_1772521	627.07	615.985	625.059	786.495	714.423	Homo sapiens methylenetetrahydrofolate dehydrogenase (NADP+ dependent) 1-like (MTHFD1L), mRNA.	Metabolic pathways, One carbon pool by folate
0.0002184	0.34	233.19	281.45	0.83	-0.268817	1.20482	0.268817	IGHMBP2	ILMN_1801909	236.181	232.587	230.82	281.591	281.305	Homo sapiens immunoglobulin mu binding protein 2 (IGHMBP2), mRNA.
0.0427778	0.63	111.23	133.67	0.83	-0.268817	1.20482	0.268817	RIPPLY2	ILMN_2200915	114.623	105.627	113.658	126.241	141.541	Homo sapiens ripply2 homolog (zebrafish) (RIPPLY2), mRNA.
0.0470866	0.642	433.48	523.29	0.83	-0.268817	1.20482	0.268817	BTF3	ILMN_2245676	398.554	461.761	442.599	531.743	514.965	Homo sapiens basic transcription factor 3 (BTF3), transcript variant 1, mRNA.
0.033602	0.62	126.09	152.03	0.83	-0.268817	1.20482	0.268817	MRRF	ILMN_2298958	133.083	122.064	123.401	159.525	144.887	Homo sapiens mitochondrial ribosome recycling factor (MRRF), nuclear gene encoding mitochondrial protein, transcript variant 1, mRNA.
0.0308125	0.62	153.8	185.75	0.83	-0.268817	1.20482	0.268817	METRNL	ILMN_2342066	153.228	146.143	162.478	193.068	178.708	Homo sapiens meteorin, glial cell differentiation regulator-like (METRNL), mRNA.
0.0020617	0.479	245.3	296.68	0.83	-0.268817	1.20482	0.268817	RAD51L3	ILMN_2370907	240.412	252.015	243.622	298.701	294.672	Homo sapiens RAD51-like 3 (S. cerevisiae) (RAD51L3), transcript variant 1, mRNA.
0.0284343	0.62	124.38	149.49	0.83	-0.268817	1.20482	0.268817	THSD1	ILMN_2399588	121.179	124.659	127.392	158.211	141.243	Homo sapiens thrombospondin, type I, domain containing 1 (THSD1), transcript variant 2, mRNA.
0.0238227	0.605	296.86	358.16	0.83	-0.268817	1.20482	0.268817	MRRF	ILMN_2415949	307.454	281.509	302.261	371.415	345.386	Homo sapiens mitochondrial ribosome recycling factor (MRRF), nuclear gene encoding mitochondrial protein, transcript variant 1, mRNA.
0.0420614	0.629	3181.12	3827.84	0.83	-0.268817	1.20482	0.268817	LOC400013	ILMN_3199609	3220.46	2967.14	3368.87	3700.28	3959.8	PREDICTED: Homo sapiens misc_RNA (LOC400013), miscRNA.
0.0035567	0.531	2233.32	2682.23	0.83	-0.268817	1.20482	0.268817	TMEM111	ILMN_3240187	2186.99	2282.38	2231.61	2736.59	2628.94	Homo sapiens transmembrane protein 111 (TMEM111), mRNA.
0.0094332	0.546	183.16	219.96	0.83	-0.268817	1.20482	0.268817	LOC100130887	ILMN_3255029	183.443	183.978	182.075	211.16	229.129	PREDICTED: Homo sapiens hypothetical protein LOC100130887 (LOC100130887), mRNA.
0.0202275	0.594	709.57	853.02	0.83	-0.268817	1.20482	0.268817	FAM60A	ILMN_3272603	703.585	739.96	686.218	886.811	820.513	Homo sapiens family with sequence similarity 60, member A (FAM60A), transcript variant 1, mRNA.
0.0451694	0.637	248.25	298.7	0.83	-0.268817	1.20482	0.268817	TAOK3	ILMN_3307863	262.55	249.224	233.807	284.925	313.137	Homo sapiens TAO kinase 3 (TAOK3), mRNA.	MAPK signaling pathway
0.0404565	0.628	125.38	153.46	0.82	-0.286304	1.21951	0.286304	IPO7	ILMN_1652378	118.633	131.922	125.942	144.91	162.506	Homo sapiens importin 7 (IPO7), mRNA.
0.0342591	0.621	116.77	141.88	0.82	-0.286304	1.21951	0.286304	ZNF280B	ILMN_1654697	120.357	108.391	122.038	145.911	137.963	Homo sapiens zinc finger protein 280B (ZNF280B), mRNA.
0.0260018	0.612	9048.46	11046.5	0.82	-0.286304	1.21951	0.286304	SQSTM1	ILMN_1662618	9465.62	9034.09	8663.45	10532.6	11585.4	Homo sapiens sequestosome 1 (SQSTM1), mRNA.	Osteoclast differentiation
0.0433418	0.631	340.02	412.7	0.82	-0.286304	1.21951	0.286304	SLC25A15	ILMN_1667670	358.631	340.167	322.25	390.424	436.243	Homo sapiens solute carrier family 25 (mitochondrial carrier; ornithine transporter) member 15 (SLC25A15), nuclear gene encoding mitochondrial protein, mRNA.
0.0064232	0.539	180.79	221.36	0.82	-0.286304	1.21951	0.286304	FHL3	ILMN_1703558	173.793	180.988	187.873	223.121	219.605	Homo sapiens four and a half LIM domains 3 (FHL3), mRNA.
0.0190617	0.588	369.83	450.16	0.82	-0.286304	1.21951	0.286304	ABHD6	ILMN_1706344	372.295	385.772	352.191	465.681	435.162	Homo sapiens abhydrolase domain containing 6 (ABHD6), mRNA.
0.0058369	0.539	1197.52	1457.57	0.82	-0.286304	1.21951	0.286304	ANKRD17	ILMN_1712019	1162.72	1188.36	1242.88	1435.24	1480.23	Homo sapiens ankyrin repeat domain 17 (ANKRD17), transcript variant 2, mRNA.
0.027895	0.62	389.69	476.49	0.82	-0.286304	1.21951	0.286304	TTF1	ILMN_1713129	375.36	402.697	391.508	504.594	449.956	Homo sapiens transcription termination factor, RNA polymerase I (TTF1), mRNA.
0.0425728	0.63	2502.58	3033.88	0.82	-0.286304	1.21951	0.286304	KDELR2	ILMN_1724293	2332.67	2476.69	2712.94	3035.23	3032.52	Homo sapiens KDEL (Lys-Asp-Glu-Leu) endoplasmic reticulum protein retention receptor 2 (KDELR2), transcript variant 1, mRNA.	Vibrio cholerae infection
0.0058626	0.539	151.15	184.71	0.82	-0.286304	1.21951	0.286304	TRIM5	ILMN_1737599	145.062	156.405	152.2	185.034	184.394	Homo sapiens tripartite motif-containing 5 (TRIM5), transcript variant gamma, mRNA.
0.0330085	0.62	446.34	542.33	0.82	-0.286304	1.21951	0.286304	ZFP161	ILMN_1772522	444.307	424.502	471.453	567.622	518.165	Homo sapiens zinc finger protein 161 homolog (mouse) (ZFP161), mRNA.
0.0027904	0.503	612.89	744.23	0.82	-0.286304	1.21951	0.286304	STX5	ILMN_1808860	606.623	602.097	630.311	733.441	755.185	Homo sapiens syntaxin 5 (STX5), mRNA.	SNARE interactions in vesicular transport
0.047727	0.642	219.06	267.7	0.82	-0.286304	1.21951	0.286304	LRRC8E	ILMN_2048633	205.302	234.227	218.615	281.508	254.56	Homo sapiens leucine rich repeat containing 8 family, member E (LRRC8E), mRNA.
0.0009303	0.473	663.23	805.12	0.82	-0.286304	1.21951	0.286304	ADNP2	ILMN_2080751	654.889	660.923	674.031	794.714	815.653	Homo sapiens ADNP homeobox 2 (ADNP2), mRNA.
0.0410986	0.629	610.48	742.91	0.82	-0.286304	1.21951	0.286304	MAN2A1	ILMN_2147435	634.836	603.779	593.58	694.053	795.196	Homo sapiens mannosidase, alpha, class 2A, member 1 (MAN2A1), mRNA.	Metabolic pathways, N-Glycan biosynthesis
0.0095768	0.546	3272.72	3977.12	0.82	-0.286304	1.21951	0.286304	DIAPH1	ILMN_2321416	3220.38	3273.28	3325.34	4143.87	3817.08	Homo sapiens diaphanous homolog 1 (Drosophila) (DIAPH1), transcript variant 1, mRNA.	Erk and PI-3 Kinase Are Necessary for Collagen Binding in Corneal Epithelia, Rho cell motility signaling pathway, Role of MAL in Rho-Mediated Activation of SRF, Focal adhesion, Regulation of actin cytoskeleton, Shigellosis
0.0253875	0.609	186.16	226.64	0.82	-0.286304	1.21951	0.286304	PVRL2	ILMN_2337336	181.031	188.769	188.795	240.364	213.703	Homo sapiens poliovirus receptor-related 2 (herpesvirus entry mediator B) (PVRL2), transcript variant delta, mRNA.	Adherens junction, Cell adhesion molecules (CAMs)
0.0037697	0.535	143.32	174.12	0.82	-0.286304	1.21951	0.286304	TSPYL2	ILMN_2347298	146.395	144.309	139.34	177.481	170.831	Homo sapiens TSPY-like 2 (TSPYL2), mRNA.
0.0052852	0.539	180.46	220.02	0.82	-0.286304	1.21951	0.286304	TRAK1	ILMN_2399174	184.856	180.632	176.014	226.006	214.187	Homo sapiens trafficking protein, kinesin binding 1 (TRAK1), transcript variant 1, mRNA.
0.0373322	0.623	172.99	210.95	0.82	-0.286304	1.21951	0.286304	ST6GALNAC4	ILMN_2413064	178.369	171.302	169.419	226.085	196.832	Homo sapiens ST6 (alpha-N-acetyl-neuraminyl-2,3-beta-galactosyl-1, 3)-N-acetylgalactosaminide alpha-2,6-sialyltransferase 4 (ST6GALNAC4), transcript variant 1, mRNA.	Glycosphingolipid biosynthesis - ganglio series, Metabolic pathways
0.0031888	0.516	2789.48	3404.21	0.82	-0.286304	1.21951	0.286304	LOC729742	ILMN_3225211	2881.16	2774.46	2715.33	3426.16	3382.4	PREDICTED: Homo sapiens similar to hCG1812832 (LOC729742), mRNA.
0.0127528	0.564	210.89	257.19	0.82	-0.286304	1.21951	0.286304	KDSR	ILMN_3241164	223.071	204.592	205.523	259.853	254.56	Homo sapiens 3-ketodihydrosphingosine reductase (KDSR), mRNA.	Metabolic pathways, Sphingolipid metabolism
0.0389686	0.623	142.99	175	0.82	-0.286304	1.21951	0.286304	SNORD12C	ILMN_3249286	153.561	137.536	138.436	167.143	183.222	Homo sapiens small nucleolar RNA, C/D box 12C (SNORD12C), small nucleolar RNA.
0.0258401	0.61	707.46	865.61	0.82	-0.286304	1.21951	0.286304	LOC728098	ILMN_3282506	731.991	656.181	737.181	871.634	859.621	PREDICTED: Homo sapiens misc_RNA (LOC728098), miscRNA.
0.039646	0.626	158.51	192.87	0.82	-0.286304	1.21951	0.286304	RNU4-2	ILMN_3308138	170.464	159.305	146.671	192.4	193.35	Homo sapiens RNA, U4 small nuclear 2 (RNU4-2), small nuclear RNA.
0.0180485	0.582	121.86	149.9	0.81	-0.304006	1.23457	0.304006	LOC283849	ILMN_1659543	124.722	113.985	127.302	149.336	150.469	Homo sapiens hypothetical protein LOC283849 (LOC283849), mRNA.
0.0412275	0.629	604.62	745.53	0.81	-0.304006	1.23457	0.304006	C14orf149	ILMN_1667374	652.047	558.912	606.495	765.921	725.674	Homo sapiens chromosome 14 open reading frame 149 (C14orf149), mRNA.
0.0284367	0.62	138.91	171.03	0.81	-0.304006	1.23457	0.304006	HECTD2	ILMN_1668876	134.08	134.222	148.935	177.265	165.016	Homo sapiens HECT domain containing 2 (HECTD2), transcript variant 1, mRNA.
0.048241	0.642	1612.62	1991.52	0.81	-0.304006	1.23457	0.304006	AVPI1	ILMN_1671731	1645.78	1602.58	1590.04	1827.78	2169.92	Homo sapiens arginine vasopressin-induced 1 (AVPI1), mRNA.
0.0411451	0.629	215.34	267.49	0.81	-0.304006	1.23457	0.304006	ST3GAL1	ILMN_1683313	224.482	216.815	205.153	249.088	287.252	Homo sapiens ST3 beta-galactoside alpha-2,3-sialyltransferase 1 (ST3GAL1), transcript variant 1, mRNA.	Glycosaminoglycan biosynthesis - keratan sulfate, Glycosphingolipid biosynthesis - ganglio series, Glycosphingolipid biosynthesis - globo series, Metabolic pathways, Mucin type O-Glycan biosynthesis
0.0481058	0.642	372.59	457.65	0.81	-0.304006	1.23457	0.304006	SOX13	ILMN_1683755	404.934	344.598	370.684	470.395	445.26	Homo sapiens SRY (sex determining region Y)-box 13 (SOX13), mRNA.
0.0004975	0.372	2372.55	2944.42	0.81	-0.304006	1.23457	0.304006	PTDSS1	ILMN_1688753	2392.35	2361.5	2363.91	2897.17	2992.45	Homo sapiens phosphatidylserine synthase 1 (PTDSS1), mRNA.	Glycerophospholipid metabolism, Metabolic pathways
0.048923	0.642	192.63	238.11	0.81	-0.304006	1.23457	0.304006	GNA12	ILMN_1692191	175.207	196.108	208.027	234.494	241.783	Homo sapiens guanine nucleotide binding protein (G protein) alpha 12 (GNA12), mRNA.	PKC-catalyzed phosphorylation of inhibitory phosphoprotein of myosin phosphatase, Rho-Selective Guanine Exchange Factor AKAP13 Mediates Stress Fiber Formation, Thrombin signaling and protease-activated receptors, Long-term depression, MAPK signaling pathway, Regulation of actin cytoskeleton, Vascular smooth muscle contraction
0.0079544	0.539	545.7	675.02	0.81	-0.304006	1.23457	0.304006	C19orf12	ILMN_1703695	541.477	557.072	538.729	703.454	647.726	Homo sapiens chromosome 19 open reading frame 12 (C19orf12), transcript variant 1, mRNA.
0.0407731	0.628	218.33	270.15	0.81	-0.304006	1.23457	0.304006	CCDC107	ILMN_1709630	223.071	221.903	210.253	291.456	250.398	Homo sapiens coiled-coil domain containing 107 (CCDC107), mRNA.
0.0202911	0.594	1536.29	1885.42	0.81	-0.304006	1.23457	0.304006	CENPV	ILMN_1729142	1522.53	1638.96	1453.06	1877.77	1893.1	Homo sapiens centromere protein V (CENPV), mRNA.
0.0281562	0.62	1235.31	1516.09	0.81	-0.304006	1.23457	0.304006	ME1	ILMN_1736042	1229.83	1173.8	1305.84	1451.72	1583.31	Homo sapiens malic enzyme 1, NADP(+)-dependent, cytosolic (ME1), mRNA.	Mechanism of Gene Regulation by Peroxisome Proliferators via PPARa(alpha), Shuttle for transfer of acetyl groups from mitochondria to the cytosol, Metabolic pathways, PPAR signaling pathway, Pyruvate metabolism
0.009193	0.546	2117.53	2606.79	0.81	-0.304006	1.23457	0.304006	C22orf13	ILMN_1764410	2156.63	2067.43	2129.53	2715.77	2502.19	Homo sapiens chromosome 22 open reading frame 13 (C22orf13), mRNA.
0.0076853	0.539	325.17	401.71	0.81	-0.304006	1.23457	0.304006	ADAMTS6	ILMN_1767362	312.837	324.332	338.87	409.34	394.229	Homo sapiens ADAM metallopeptidase with thrombospondin type 1 motif, 6 (ADAMTS6), mRNA.
0.019583	0.591	1800.81	2225.95	0.81	-0.304006	1.23457	0.304006	SLC38A1	ILMN_1769911	1733.35	1921.68	1753.21	2169.36	2284.02	Homo sapiens solute carrier family 38, member 1 (SLC38A1), transcript variant 1, mRNA.
0.0201015	0.594	1237.34	1520.01	0.81	-0.304006	1.23457	0.304006	URG4	ILMN_1777811	1322.4	1202.48	1191.33	1549.68	1490.91	Homo sapiens up-regulated gene 4 (URG4), nuclear gene encoding mitochondrial protein, transcript variant 1, mRNA.
0.0107491	0.556	4275.34	5246.05	0.81	-0.304006	1.23457	0.304006	BRI3	ILMN_1781580	4069.4	4339.55	4425.23	5352.36	5141.85	Homo sapiens brain protein I3 (BRI3), mRNA.
0.029355	0.62	848.41	1053.7	0.81	-0.304006	1.23457	0.304006	CARKD	ILMN_1783546	886.933	820.099	839.587	1121.24	990.231	Homo sapiens carbohydrate kinase domain containing (CARKD), mRNA.
0.0322567	0.62	200.95	248.14	0.81	-0.304006	1.23457	0.304006	LOC652826	ILMN_1800131	187.517	216.595	199.783	243.475	252.894	PREDICTED: Homo sapiens similar to 26S protease regulatory subunit 6B (MIP224) (MB67-interacting protein) (TAT-binding protein 7) (TBP-7) (LOC652826), mRNA.
0.0133925	0.564	126.17	155.69	0.81	-0.304006	1.23457	0.304006	DPM2	ILMN_1804618	130.761	129.415	118.673	154.705	156.685	Homo sapiens dolichyl-phosphate mannosyltransferase polypeptide 2, regulatory subunit (DPM2), transcript variant 2, mRNA.	Erk1/Erk2 Mapk Signaling pathway, Nerve growth factor pathway (NGF), Phosphorylation of MEK1 by cdk5/p35 down regulates the MAP kinase pathway, Trka Receptor Signaling Pathway, Glycosylphosphatidylinositol(GPI)-anchor biosynthesis, Metabolic pathways, N-Glycan biosynthesis
0.0287757	0.62	147.17	180.7	0.81	-0.304006	1.23457	0.304006	WDR81	ILMN_1805863	143.313	139.701	159.198	179.504	181.896	Homo sapiens WD repeat domain 81 (WDR81), mRNA.
0.0391296	0.623	5567.69	6857.57	0.81	-0.304006	1.23457	0.304006	ACADVL	ILMN_1806408	5893.24	5199.25	5632.89	7195.11	6535.86	Homo sapiens acyl-Coenzyme A dehydrogenase, very long chain (ACADVL), nuclear gene encoding mitochondrial protein, transcript variant 2, mRNA.	Fatty acid degradation, Metabolic pathways
0.0090386	0.546	1161.06	1427.51	0.81	-0.304006	1.23457	0.304006	UBAP1	ILMN_1807596	1183.12	1198.84	1103.5	1442.78	1412.4	Homo sapiens ubiquitin associated protein 1 (UBAP1), mRNA.
0.0244239	0.608	470.17	583.48	0.81	-0.304006	1.23457	0.304006	FTSJ2	ILMN_1815933	506.143	446.031	460.385	595.252	571.939	Homo sapiens FtsJ homolog 2 (E. coli) (FTSJ2), mRNA.
0.0309488	0.62	670.19	822.38	0.81	-0.304006	1.23457	0.304006	NOP56	ILMN_2044832	662.581	696.995	651.818	875.135	772.802	Homo sapiens NOP56 ribonucleoprotein homolog (yeast) (NOP56), transcript variant 1, mRNA.	Ribosome biogenesis in eukaryotes
0.0226187	0.603	477.51	591.9	0.81	-0.304006	1.23457	0.304006	SDHAF1	ILMN_2070355	500.162	463.732	469.431	561.581	623.864	Homo sapiens succinate dehydrogenase complex assembly factor 1 (SDHAF1), mRNA.
0.0157579	0.566	540.13	670.07	0.81	-0.304006	1.23457	0.304006	ZNF232	ILMN_2139351	559.703	526.391	534.86	703.646	638.102	Homo sapiens zinc finger protein 232 (ZNF232), mRNA.
0.0115199	0.558	154.03	190.26	0.81	-0.304006	1.23457	0.304006	PDE7A	ILMN_2278819	147.062	160.69	154.651	185.547	195.089	Homo sapiens phosphodiesterase 7A (PDE7A), transcript variant 1, mRNA.	Purine metabolism
0.033595	0.62	1166.57	1444.78	0.81	-0.304006	1.23457	0.304006	PPHLN1	ILMN_2322842	1244.99	1087.14	1172.96	1497.9	1393.55	Homo sapiens periphilin 1 (PPHLN1), transcript variant 4, mRNA.
0.0125621	0.564	149.68	184.8	0.81	-0.304006	1.23457	0.304006	APOL2	ILMN_2325338	146.895	155.854	146.489	192.178	177.699	Homo sapiens apolipoprotein L, 2 (APOL2), transcript variant beta, mRNA.
0.0211248	0.594	2114.42	2600.71	0.81	-0.304006	1.23457	0.304006	RNASEK	ILMN_3241136	2233.17	2056.81	2058.05	2708.76	2496.97	Homo sapiens ribonuclease, RNase K (RNASEK), mRNA.
0.0417901	0.629	141.48	174.48	0.81	-0.304006	1.23457	0.304006	SNORD49A	ILMN_3248562	136.157	138.213	150.476	163.981	185.645	Homo sapiens small nucleolar RNA, C/D box 49A (SNORD49A), small nucleolar RNA.
0.0063575	0.539	1185.39	1477.19	0.8	-0.321928	1.25	0.321928	ADCK2	ILMN_1663132	1199.28	1228.2	1130.82	1487.47	1466.98	Homo sapiens aarF domain containing kinase 2 (ADCK2), mRNA.
0.0009214	0.473	1678.52	2096.66	0.8	-0.321928	1.25	0.321928	PRPF4	ILMN_1697440	1663.49	1689.68	1682.52	2141.07	2053.18	Homo sapiens PRP4 pre-mRNA processing factor 4 homolog (yeast) (PRPF4), mRNA.	Spliceosome
0.0310672	0.62	1072.39	1340.5	0.8	-0.321928	1.25	0.321928	CMTM7	ILMN_1698934	1163.4	1028.21	1030.97	1297.01	1385.46	Homo sapiens CKLF-like MARVEL transmembrane domain containing 7 (CMTM7), transcript variant 2, mRNA.
0.0465994	0.642	141.25	176.89	0.8	-0.321928	1.25	0.321928	SLC25A24	ILMN_1711838	142.813	144.445	136.626	162.095	193.034	Homo sapiens solute carrier family 25 (mitochondrial carrier; phosphate carrier), member 24 (SLC25A24), nuclear gene encoding mitochondrial protein, transcript variant 1, mRNA.
0.0348288	0.621	1989.61	2483.88	0.8	-0.321928	1.25	0.321928	PPP2CB	ILMN_1712659	1826.32	2137.28	2017.74	2521.48	2446.83	Homo sapiens protein phosphatase 2 (formerly 2A), catalytic subunit, beta isoform (PPP2CB), transcript variant 1, mRNA.	Chagas disease (American trypanosomiasis), Hepatitis C, Long-term depression, mRNA surveillance pathway, Oocyte meiosis, TGF-beta signaling pathway, Tight junction, Wnt signaling pathway
0.0361716	0.623	175	217.66	0.8	-0.321928	1.25	0.321928	ZNF584	ILMN_1742923	170.797	176.237	178.033	235.285	201.361	Homo sapiens zinc finger protein 584 (ZNF584), mRNA.
0.0363555	0.623	146.01	182.32	0.8	-0.321928	1.25	0.321928	MAPK13	ILMN_1749327	148.895	142.884	146.308	168.343	197.466	Homo sapiens mitogen-activated protein kinase 13 (MAPK13), mRNA.	Keratinocyte Differentiation, MAPKinase Signaling Pathway, Stathmin and breast cancer resistance to antimicrotubule agents, Amyotrophic lateral sclerosis (ALS), Chagas disease (American trypanosomiasis), Epithelial cell signaling in Helicobacter pylori infection, Fc epsilon RI signaling pathway, GnRH signaling pathway, Hepatitis C, Leishmaniasis, Leukocyte transendothelial migration, MAPK signali…
0.002227	0.479	599.95	752.79	0.8	-0.321928	1.25	0.321928	C17orf53	ILMN_1776490	596.28	597.809	605.815	730.746	775.507	Homo sapiens chromosome 17 open reading frame 53 (C17orf53), mRNA.
0.0253099	0.609	497.64	618.77	0.8	-0.321928	1.25	0.321928	TP53BP2	ILMN_1779706	485.047	474.173	535.827	635.551	602.442	Homo sapiens tumor protein p53 binding protein, 2 (TP53BP2), transcript variant 1, mRNA.
0.0283303	0.62	288.76	363.02	0.8	-0.321928	1.25	0.321928	SLC7A2	ILMN_1781400	281.195	314.93	271.875	361.673	364.363	Homo sapiens solute carrier family 7 (cationic amino acid transporter, y+ system), member 2 (SLC7A2), transcript variant 2, mRNA.
0.0359581	0.623	1011.42	1258.45	0.8	-0.321928	1.25	0.321928	NUPL2	ILMN_1789616	936.2	1009.89	1094.33	1284.74	1232.7	Homo sapiens nucleoporin like 2 (NUPL2), mRNA.	RNA transport
0.0434438	0.631	2194.73	2735.8	0.8	-0.321928	1.25	0.321928	TIAL1	ILMN_1796855	2040.43	2331.74	2221.98	2586.84	2893.33	Homo sapiens TIA1 cytotoxic granule-associated RNA binding protein-like 1 (TIAL1), transcript variant 2, mRNA.	West Nile Virus
0.0409168	0.628	1429.17	1794.51	0.8	-0.321928	1.25	0.321928	RHBDD2	ILMN_1809437	1580.51	1368.75	1349.35	1819	1770.35	Homo sapiens rhomboid domain containing 2 (RHBDD2), transcript variant 1, mRNA.
0.032719	0.62	964.68	1200.98	0.8	-0.321928	1.25	0.321928	CHCHD4	ILMN_1813938	958.75	1033.13	906.329	1151.47	1252.62	Homo sapiens coiled-coil-helix-coiled-coil-helix domain containing 4 (CHCHD4), nuclear gene encoding mitochondrial protein, transcript variant 2, mRNA.
0.0076856	0.539	153.53	191.25	0.8	-0.321928	1.25	0.321928		ILMN_1825369	160.224	153.791	146.852	188.484	194.061	Homo sapiens cDNA FLJ41325 fis, clone BRAMY2046871
0.0332318	0.62	330.52	412.75	0.8	-0.321928	1.25	0.321928	PSMD13	ILMN_2342121	345.464	342.461	305.194	429.326	396.813	Homo sapiens proteasome (prosome, macropain) 26S subunit, non-ATPase, 13 (PSMD13), transcript variant 2, mRNA.	Proteasome
0.0185231	0.584	300.04	374.86	0.8	-0.321928	1.25	0.321928	SIRPA	ILMN_2372974	294.201	311.649	294.603	395.992	354.857	Homo sapiens signal-regulatory protein alpha (SIRPA), transcript variant 3, mRNA.	Osteoclast differentiation
0.0392906	0.624	140.11	175.66	0.8	-0.321928	1.25	0.321928	C1orf183	ILMN_2388955	133.332	148.253	139.159	188.042	164.102	Homo sapiens chromosome 1 open reading frame 183 (C1orf183), transcript variant 2, mRNA.
0.0253201	0.609	513.51	645.23	0.8	-0.321928	1.25	0.321928	EFTUD1	ILMN_2404629	532.743	500.257	508.093	689.26	604.01	Homo sapiens elongation factor Tu GTP binding domain containing 1 (EFTUD1), transcript variant 1, mRNA.	Ribosome biogenesis in eukaryotes
0.0460801	0.641	841.3	1070.09	0.79	-0.340075	1.26582	0.340075	LOC732165	ILMN_1668861	845.237	825.786	853.122	1178.67	971.505	PREDICTED: Homo sapiens similar to Triosephosphate isomerase (TIM) (Triose-phosphate isomerase), transcript variant 2 (LOC732165), mRNA.
3.31e-05	0.215	146.86	185.01	0.79	-0.340075	1.26582	0.340075	DKFZp686O24166	ILMN_1669972	147.978	145.939	146.671	184.449	185.567	Homo sapiens hypothetical protein DKFZp686O24166 (DKFZp686O24166), mRNA.
0.0129954	0.564	333.4	420.28	0.79	-0.340075	1.26582	0.340075	LIMS1	ILMN_1675387	354.159	316.964	330.128	413.505	427.156	Homo sapiens LIM and senescent cell antigen-like domains 1 (LIMS1), mRNA.
0.0300381	0.62	268.65	339.83	0.79	-0.340075	1.26582	0.340075	PAK2	ILMN_1676385	276.97	248.546	281.672	355.15	325.165	PREDICTED: Homo sapiens p21 (CDKN1A)-activated kinase 2 (PAK2), mRNA.	Agrin in Postsynaptic Differentiation, FAS signaling pathway ( CD95 ), Fc Epsilon Receptor I Signaling in Mast Cells, HIV-I Nef: negative effector of Fas and TNF, MAPKinase Signaling Pathway, TNFR1 Signaling Pathway, Axon guidance, ErbB signaling pathway, Focal adhesion, MAPK signaling pathway, Regulation of actin cytoskeleton, Renal cell carcinoma, T cell receptor signaling pathway
0.0344406	0.621	1313.82	1670.93	0.79	-0.340075	1.26582	0.340075	LASS2	ILMN_1726108	1370.46	1318.5	1255.04	1549.58	1801.79	Homo sapiens LAG1 homolog, ceramide synthase 2 (LASS2), transcript variant 1, mRNA.
0.0026157	0.497	153.29	193.67	0.79	-0.340075	1.26582	0.340075	IPPK	ILMN_1732873	149.062	158.683	152.29	195.822	191.536	Homo sapiens inositol 1,3,4,5,6-pentakisphosphate 2-kinase (IPPK), mRNA.	Inositol phosphate metabolism, Metabolic pathways, Phosphatidylinositol signaling system
0.0198481	0.594	339.07	428.15	0.79	-0.340075	1.26582	0.340075	42435	ILMN_1757106	359.128	332.039	326.9	448.64	408.597	Homo sapiens membrane-associated ring finger (C3HC4) 6 (MARCH6), mRNA.
0.024524	0.608	1136.37	1434.38	0.79	-0.340075	1.26582	0.340075	UBE2H	ILMN_1757644	1158.56	1189.78	1064.56	1502.37	1369.47	Homo sapiens ubiquitin-conjugating enzyme E2H (UBC8 homolog, yeast) (UBE2H), transcript variant 1, mRNA.	Ubiquitin mediated proteolysis
0.0266661	0.614	704.77	889.05	0.79	-0.340075	1.26582	0.340075	UPF2	ILMN_1796305	649.624	753.642	715.006	900.932	877.327	Homo sapiens UPF2 regulator of nonsense transcripts homolog (yeast) (UPF2), transcript variant 1, mRNA.	mRNA surveillance pathway, RNA transport
0.0443621	0.635	1273.54	1610.65	0.79	-0.340075	1.26582	0.340075	PPARG	ILMN_1800225	1233.66	1411.85	1185.9	1573.94	1648.21	Homo sapiens peroxisome proliferator-activated receptor gamma (PPARG), transcript variant 2, mRNA.	Basic mechanism of action of PPARa, PPARb(d) and PPARg and effects on gene expression, Nuclear Receptors in Lipid Metabolism and Toxicity, Role of PPAR-gamma Coactivators in Obesity and Thermogenesis, Visceral Fat Deposits and the Metabolic Syndrome, Huntington's disease, Osteoclast differentiation, Pathways in cancer, PPAR signaling pathway, Thyroid cancer
0.0294022	0.62	200.55	253.98	0.79	-0.340075	1.26582	0.340075	FAM55C	ILMN_1814924	205.302	196.831	199.598	234.968	274.534	Homo sapiens family with sequence similarity 55, member C (FAM55C), mRNA.
0.0234861	0.605	377.8	478.92	0.79	-0.340075	1.26582	0.340075	ADAM17	ILMN_2121068	397.063	391.001	347.336	485.318	472.598	Homo sapiens ADAM metallopeptidase domain 17 (ADAM17), mRNA.	g-Secretase mediated ErbB4 Signaling Pathway , Presenilin action in Notch and Wnt signaling, Proteolysis and Signaling Pathway of Notch , Alzheimer's disease, Epithelial cell signaling in Helicobacter pylori infection, Notch signaling pathway
0.022257	0.602	670.66	845.46	0.79	-0.340075	1.26582	0.340075	KLHL8	ILMN_2189222	717.574	632.934	664.188	818.338	873.485	Homo sapiens kelch-like 8 (Drosophila) (KLHL8), mRNA.
0.0291308	0.62	168.15	214.1	0.79	-0.340075	1.26582	0.340075	ZNF629	ILMN_2316599	166.552	171.092	166.859	232.127	197.466	Homo sapiens zinc finger protein 629 (ZNF629), mRNA.
0.0418627	0.629	363.59	459.28	0.79	-0.340075	1.26582	0.340075	TMEM132A	ILMN_2317923	378.176	342.619	370.97	495.177	425.987	Homo sapiens transmembrane protein 132A (TMEM132A), transcript variant 2, mRNA.
0.0332884	0.62	1311.78	1667.8	0.79	-0.340075	1.26582	0.340075	CARS	ILMN_2367469	1446.22	1270.02	1228.95	1667.3	1668.29	Homo sapiens cysteinyl-tRNA synthetase (CARS), transcript variant 4, mRNA.	Aminoacyl-tRNA biosynthesis
0.0368227	0.623	151.57	193.05	0.79	-0.340075	1.26582	0.340075	DST	ILMN_2394276	139.566	165.908	150.386	197.914	188.311	Homo sapiens dystonin (DST), transcript variant 1, mRNA.
0.0253664	0.609	1387.77	1759.35	0.79	-0.340075	1.26582	0.340075	LASS2	ILMN_2400500	1400.37	1481.2	1288.54	1705.75	1814.63	Homo sapiens LAG1 homolog, ceramide synthase 2 (LASS2), transcript variant 2, mRNA.
0.013183	0.564	1257.1	1587.2	0.79	-0.340075	1.26582	0.340075	RHBDD2	ILMN_2406410	1343.48	1200.88	1231.33	1578.72	1595.73	Homo sapiens rhomboid domain containing 2 (RHBDD2), transcript variant 1, mRNA.
0.0083988	0.546	939.26	1195.94	0.79	-0.340075	1.26582	0.340075	MED31	ILMN_3251451	990.871	914.071	914.877	1224.95	1167.62	Homo sapiens mediator complex subunit 31 (MED31), mRNA.
0.0210368	0.594	117.79	149.07	0.79	-0.340075	1.26582	0.340075	MIR25	ILMN_3309534	116.993	110.137	126.848	148.864	149.276	Homo sapiens microRNA 25 (MIR25), microRNA.
0.0191402	0.588	136.46	174.5	0.78	-0.358454	1.28205	0.358454	FAM156A	ILMN_1652000	130.844	147.027	132.102	179.866	169.296	Homo sapiens family with sequence similarity 156, member A (FAM156A), mRNA.
0.0068749	0.539	867.76	1110.53	0.78	-0.358454	1.28205	0.358454	PRSS3	ILMN_1685699	915.86	843.472	845.864	1129.21	1092.16	Homo sapiens protease, serine, 3 (mesotrypsin) (PRSS3), mRNA.	Neuroactive ligand-receptor interaction, Pancreatic secretion, Protein digestion and absorption
0.0490573	0.642	512.63	657.45	0.78	-0.358454	1.28205	0.358454	ZFX	ILMN_1687484	455.089	548.971	539.213	664.756	650.225	Homo sapiens zinc finger protein, X-linked (ZFX), mRNA.
0.0359955	0.623	2225.7	2842.99	0.78	-0.358454	1.28205	0.358454	SURF4	ILMN_1690761	2318.76	2147.93	2213.74	3085.49	2619.56	Homo sapiens surfeit 4 (SURF4), mRNA.
0.0365393	0.623	520.71	667.53	0.78	-0.358454	1.28205	0.358454	SLC24A6	ILMN_1701655	541.393	496.451	525.288	615.471	724	Homo sapiens solute carrier family 24 (sodium/potassium/calcium exchanger), member 6 (SLC24A6), mRNA.
0.0165468	0.571	815.3	1039.52	0.78	-0.358454	1.28205	0.358454	KTI12	ILMN_1703226	837.241	851.85	759.864	1012.62	1067.14	Homo sapiens KTI12 homolog, chromatin associated (S. cerevisiae) (KTI12), mRNA.
0.0413468	0.629	1058.59	1359.75	0.78	-0.358454	1.28205	0.358454	NAT10	ILMN_1705594	1069.44	1129.52	982.036	1454.99	1270.75	Homo sapiens N-acetyltransferase 10 (GCN5-related) (NAT10), mRNA.	Ribosome biogenesis in eukaryotes
0.0421082	0.629	320.31	410.57	0.78	-0.358454	1.28205	0.358454	RBM4	ILMN_1712455	299.006	350.464	313.622	433.251	389.068	Homo sapiens RNA binding motif protein 4 (RBM4), mRNA.
0.0266121	0.614	1944.03	2490.85	0.78	-0.358454	1.28205	0.358454	MGC71993	ILMN_1715698	2039.91	1898.93	1896.66	2671.62	2322.31	Homo sapiens similar to DNA segment, Chr 11, Brigham & Womens Genetics 0434 expressed (MGC71993), mRNA.
0.0454206	0.638	489.76	625.91	0.78	-0.358454	1.28205	0.358454	TMEM57	ILMN_1718831	514.453	450.449	506.934	584.926	669.772	Homo sapiens transmembrane protein 57 (TMEM57), mRNA.
0.0365209	0.623	1377.93	1756.65	0.78	-0.358454	1.28205	0.358454	C20orf4	ILMN_1721225	1340.32	1420.14	1374.48	1913.4	1612.74	Homo sapiens chromosome 20 open reading frame 4 (C20orf4), mRNA.
0.002593	0.497	616.46	793.99	0.78	-0.358454	1.28205	0.358454	ATP1B1	ILMN_1730291	621.643	603.274	624.67	819.016	769.725	Homo sapiens ATPase, Na+/K+ transporting, beta 1 polypeptide (ATP1B1), transcript variant 1, mRNA.	Aldosterone-regulated sodium reabsorption, Bile secretion, Carbohydrate digestion and absorption, Cardiac muscle contraction, Gastric acid secretion, Pancreatic secretion, Protein digestion and absorption, Proximal tubule bicarbonate reclamation, Salivary secretion
0.0362064	0.623	752.86	963	0.78	-0.358454	1.28205	0.358454	PPPDE2	ILMN_1737580	721.177	830.614	712.37	932.525	994.467	Homo sapiens PPPDE peptidase domain containing 2 (PPPDE2), mRNA.
0.0044839	0.539	267.37	343.45	0.78	-0.358454	1.28205	0.358454	MYD88	ILMN_1738523	268.269	257.159	277.054	351.108	335.951	Homo sapiens myeloid differentiation primary response gene (88) (MYD88), mRNA.	Inactivation of Gsk3 by AKT causes accumulation of b-catenin in Alveolar Macrophages, NFkB activation by Nontypeable Hemophilus influenzae, NF-kB Signaling Pathway, Signal transduction through IL1R, Toll-Like Receptor Pathway, African trypanosomiasis, Apoptosis, Chagas disease (American trypanosomiasis), Leishmaniasis, Malaria, Toll-like receptor signaling pathway, Toxoplasmosis
0.0082534	0.546	124.2	158.32	0.78	-0.358454	1.28205	0.358454	CDGAP	ILMN_1752914	128.607	119.938	124.218	152.317	164.559	Homo sapiens Cdc42 GTPase-activating protein (CDGAP), mRNA.
0.049078	0.642	238.66	306.63	0.78	-0.358454	1.28205	0.358454	TJP2	ILMN_1763972	214.52	250.581	252.897	322.159	291.854	Homo sapiens tight junction protein 2 (zona occludens 2) (TJP2), transcript variant 1, mRNA.	Tight junction, Vibrio cholerae infection
0.0193365	0.589	371.71	477.26	0.78	-0.358454	1.28205	0.358454	NUFIP2	ILMN_1765829	360.784	357.219	398.492	497.133	458.185	Homo sapiens nuclear fragile X mental retardation protein interacting protein 2 (NUFIP2), mRNA.
0.0183223	0.582	696.65	898.13	0.78	-0.358454	1.28205	0.358454	MTHFD1	ILMN_1785324	729.308	702.609	659.804	946.193	852.505	Homo sapiens methylenetetrahydrofolate dehydrogenase (NADP+ dependent) 1, methenyltetrahydrofolate cyclohydrolase, formyltetrahydrofolate synthetase (MTHFD1), mRNA.	Metabolic pathways, One carbon pool by folate
0.0479306	0.642	257.68	331.37	0.78	-0.358454	1.28205	0.358454	FBXL6	ILMN_1799389	283.432	232.065	260.123	340.873	322.13	Homo sapiens F-box and leucine-rich repeat protein 6 (FBXL6), transcript variant 1, mRNA.
0.0020397	0.479	406.27	519.09	0.78	-0.358454	1.28205	0.358454	TCEB3	ILMN_1808110	411.066	405.364	402.416	503.473	535.196	Homo sapiens transcription elongation factor B (SIII), polypeptide 3 (110kDa, elongin A) (TCEB3), mRNA.
0.0088314	0.546	187.8	241.19	0.78	-0.358454	1.28205	0.358454	TM4SF19	ILMN_1808325	189.762	196.759	177.39	237.344	245.09	PREDICTED: Homo sapiens transmembrane 4 L six family member 19, transcript variant 2 (TM4SF19), mRNA.
0.0235696	0.605	218.7	279.09	0.78	-0.358454	1.28205	0.358454		ILMN_1860638	219.917	233.108	204.041	289.778	268.8	Homo sapiens mRNA; cDNA DKFZp779K2051 (from clone DKFZp779K2051)
0.0145351	0.565	273.23	352.35	0.78	-0.358454	1.28205	0.358454	SH2B1	ILMN_2061185	261.224	286.82	272.252	369.551	335.951	Homo sapiens SH2B adaptor protein 1 (SH2B1), mRNA.	Neurotrophin signaling pathway
0.0153863	0.565	1938.31	2484.15	0.78	-0.358454	1.28205	0.358454	NXF1	ILMN_2358652	1966.46	1852.57	1998.98	2355.48	2619.85	Homo sapiens nuclear RNA export factor 1 (NXF1), transcript variant 1, mRNA.	mRNA surveillance pathway, Ribosome biogenesis in eukaryotes, RNA transport
0.0129539	0.564	499.61	643.77	0.78	-0.358454	1.28205	0.358454	CMTM7	ILMN_2403247	537.234	483.567	480.026	650.714	636.9	Homo sapiens CKLF-like MARVEL transmembrane domain containing 7 (CMTM7), transcript variant 2, mRNA.
0.0147388	0.565	221.1	282.75	0.78	-0.358454	1.28205	0.358454	MAFG	ILMN_2412761	231.784	207.143	225.132	290.953	274.787	Homo sapiens v-maf musculoaponeurotic fibrosarcoma oncogene homolog G (avian) (MAFG), transcript variant 1, mRNA.	Oxidative Stress Induced Gene Expression Via Nrf2
0.0352598	0.622	137.7	176.68	0.78	-0.358454	1.28205	0.358454	RREB1	ILMN_2415267	129.435	152.488	132.283	180.373	173.062	Homo sapiens ras responsive element binding protein 1 (RREB1), transcript variant 1, mRNA.
0.0069987	0.539	3209.64	4140.06	0.78	-0.358454	1.28205	0.358454	LOC729768	ILMN_3228595	3384.3	3192.87	3059.97	4099.26	4181.26	PREDICTED: Homo sapiens misc_RNA (LOC729768), miscRNA.
0.0480186	0.642	670.78	874.56	0.77	-0.37707	1.2987	0.37707	MAP3K11	ILMN_1651788	719.082	679.407	617.767	946.291	808.271	Homo sapiens mitogen-activated protein kinase kinase kinase 11 (MAP3K11), mRNA.	MAPKinase Signaling Pathway, MAPK signaling pathway
0.0249799	0.609	242.78	314.59	0.77	-0.37707	1.2987	0.37707	SH3RF1	ILMN_1656826	223.818	252.167	253.554	300.985	328.812	Homo sapiens SH3 domain containing ring finger 1 (SH3RF1), mRNA.
0.0102197	0.555	171.73	223.26	0.77	-0.37707	1.2987	0.37707	ECM1	ILMN_1658333	171.796	178.645	165.033	233.783	213.219	Homo sapiens extracellular matrix protein 1 (ECM1), transcript variant 1, mRNA.
0.0370242	0.623	316.82	412.48	0.77	-0.37707	1.2987	0.37707	EXOSC5	ILMN_1659725	323.851	333.852	294.131	443.776	383.383	Homo sapiens exosome component 5 (EXOSC5), mRNA.	RNA degradation
0.026126	0.612	136.87	177.85	0.77	-0.37707	1.2987	0.37707	IL15RA	ILMN_1665682	136.905	133.275	140.516	192.92	163.95	Homo sapiens interleukin 15 receptor, alpha (IL15RA), transcript variant 1, mRNA.	Cytokine-cytokine receptor interaction, Intestinal immune network for IgA production, Jak-STAT signaling pathway
0.0210372	0.594	221.76	287.13	0.77	-0.37707	1.2987	0.37707	TNFRSF10D	ILMN_1666022	232.697	214.096	218.894	306.33	269.137	Homo sapiens tumor necrosis factor receptor superfamily, member 10d, decoy with truncated death domain (TNFRSF10D), mRNA.	Apoptosis, Cytokine-cytokine receptor interaction, Natural killer cell mediated cytotoxicity
0.0319431	0.62	817.01	1063.89	0.77	-0.37707	1.2987	0.37707	OAF	ILMN_1668345	887.102	832.512	738.452	1062.06	1065.73	Homo sapiens OAF homolog (Drosophila) (OAF), mRNA.
0.0136315	0.565	164.29	212.29	0.77	-0.37707	1.2987	0.37707	AKAP2	ILMN_1675507	175.291	157.923	160.2	219.549	205.271	Homo sapiens A kinase (PRKA) anchor protein 2 (AKAP2), transcript variant 1, mRNA.
0.046973	0.642	776.86	1003.4	0.77	-0.37707	1.2987	0.37707	TRIM21	ILMN_1678054	803.767	747.996	779.824	1107.56	909.025	Homo sapiens tripartite motif-containing 21 (TRIM21), mRNA.	Systemic lupus erythematosus
0.0379015	0.623	188.74	245	0.77	-0.37707	1.2987	0.37707	GPRC5A	ILMN_1682599	187.018	208.165	172.714	237.741	252.478	Homo sapiens G protein-coupled receptor, family C, group 5, member A (GPRC5A), mRNA.
0.0404271	0.628	889.9	1155.94	0.77	-0.37707	1.2987	0.37707	NEDD4	ILMN_1703140	833.37	981.969	861.167	1217.65	1097.36	Homo sapiens neural precursor cell expressed, developmentally down-regulated 4 (NEDD4), transcript variant 1, mRNA.	Endocytosis, Ubiquitin mediated proteolysis
0.022378	0.602	117.67	153.07	0.77	-0.37707	1.2987	0.37707	LOC648408	ILMN_1734427	120.604	117.457	115.028	141.657	165.397	PREDICTED: Homo sapiens hypothetical protein LOC648408 (LOC648408), mRNA.
0.0433392	0.631	1239.89	1600.04	0.77	-0.37707	1.2987	0.37707	CUL1	ILMN_1749629	1154.48	1386.37	1190.93	1642.91	1558.29	Homo sapiens cullin 1 (CUL1), mRNA.	Cyclin E Destruction Pathway, E2F1 Destruction Pathway, ER-associated degradation (ERAD) Pathway, Regulation of p27 Phosphorylation during Cell Cycle Progression, Cell cycle, Circadian rhythm, Oocyte meiosis, Protein processing in endoplasmic reticulum, TGF-beta signaling pathway, Ubiquitin mediated proteolysis, Wnt signaling pathway
0.0295869	0.62	126.84	165.73	0.77	-0.37707	1.2987	0.37707	SP6	ILMN_1769721	130.015	131.448	119.402	178.636	153.757	Homo sapiens Sp6 transcription factor (SP6), mRNA.
0.022675	0.603	1697.85	2210.35	0.77	-0.37707	1.2987	0.37707	GEMIN4	ILMN_1770206	1590.56	1841.69	1670.82	2138.07	2285.08	Homo sapiens gem (nuclear organelle) associated protein 4 (GEMIN4), mRNA.	RNA transport
0.023375	0.605	1949.64	2529.49	0.77	-0.37707	1.2987	0.37707	FAM111A	ILMN_1778845	1910.21	1842.15	2106	2640.89	2422.78	Homo sapiens family with sequence similarity 111, member A (FAM111A), transcript variant 1, mRNA.
0.0056926	0.539	148.4	191.64	0.77	-0.37707	1.2987	0.37707	ZNF3	ILMN_1786215	145.062	146.279	154.015	198.589	184.941	Homo sapiens zinc finger protein 3 (ZNF3), transcript variant 2, mRNA.
0.0107522	0.556	664.41	866	0.77	-0.37707	1.2987	0.37707	KCTD20	ILMN_1803476	647.451	646.621	700.559	830.068	903.489	Homo sapiens potassium channel tetramerisation domain containing 20 (KCTD20), mRNA.
0.0345088	0.621	238.92	310.65	0.77	-0.37707	1.2987	0.37707	TICAM1	ILMN_1815079	234.605	255.872	227.182	334.174	288.785	Homo sapiens toll-like receptor adaptor molecule 1 (TICAM1), transcript variant 2, mRNA.	Chagas disease (American trypanosomiasis), Hepatitis C, Toll-like receptor signaling pathway
0.0434025	0.631	391.15	508.25	0.77	-0.37707	1.2987	0.37707		ILMN_1898124	392.009	410.463	371.925	463.649	557.133	Homo sapiens cDNA FLJ38860 fis, clone MESAN2011977
0.0019452	0.479	1097.36	1428.98	0.77	-0.37707	1.2987	0.37707	NUPL2	ILMN_2115154	1075.63	1092.78	1124.22	1466.71	1392.21	Homo sapiens nucleoporin like 2 (NUPL2), mRNA.	RNA transport
0.0286683	0.62	133.03	172.52	0.77	-0.37707	1.2987	0.37707	SLC38A1	ILMN_2266948	121.097	142.003	136.898	177.409	167.764	Homo sapiens solute carrier family 38, member 1 (SLC38A1), transcript variant 1, mRNA.
0.0483276	0.642	289.32	374.07	0.77	-0.37707	1.2987	0.37707	CSAG3B	ILMN_2297352	290.474	310.322	268.676	404.731	345.736	Homo sapiens CSAG family, member 3B (CSAG3B), mRNA.
0.0042749	0.539	156.33	203.44	0.77	-0.37707	1.2987	0.37707	BEND3	ILMN_2375032	161.39	158.959	148.935	200.616	206.312	Homo sapiens BEN domain containing 3 (BEND3), mRNA.
0.0182803	0.582	4116.51	5321.02	0.77	-0.37707	1.2987	0.37707	LOC728139	ILMN_3212833	4275.98	3979.18	4099.76	5671.74	4991.99	PREDICTED: Homo sapiens misc_RNA (LOC728139), miscRNA.
0.0308716	0.62	139.82	180.69	0.77	-0.37707	1.2987	0.37707	LOC730286	ILMN_3305772	131.59	154.272	134.636	185.107	176.383	PREDICTED: Homo sapiens misc_RNA (LOC730286), miscRNA.
0.0160693	0.569	336.35	434.24	0.77	-0.37707	1.2987	0.37707	PSMC3IP	ILMN_3307266	315.156	339.693	355.429	449.283	419.703	Homo sapiens PSMC3 interacting protein (PSMC3IP), transcript variant 1, mRNA.
0.0321811	0.62	1699.27	2244.94	0.76	-0.395929	1.31579	0.395929	CYCSL1	ILMN_1663751	1778.91	1539.47	1791.7	2357.18	2138.05	Homo sapiens cytochrome c, somatic-like 1 (CYCSL1) on chromosome 6.
0.0271402	0.615	1059.97	1400.37	0.76	-0.395929	1.31579	0.395929	BAIAP2L1	ILMN_1703593	1138.68	958.392	1091.28	1430.58	1370.81	Homo sapiens BAI1-associated protein 2-like 1 (BAIAP2L1), mRNA.
0.0372194	0.623	374.14	492.37	0.76	-0.395929	1.31579	0.395929	PVRL2	ILMN_1718303	377.182	372.94	372.306	545.561	444.357	Homo sapiens poliovirus receptor-related 2 (herpesvirus entry mediator B) (PVRL2), transcript variant alpha, mRNA.	Adherens junction, Cell adhesion molecules (CAMs)
0.0346135	0.621	235.43	310.91	0.76	-0.395929	1.31579	0.395929	HDHD3	ILMN_1726466	259.815	213.803	234.927	319.493	302.552	Homo sapiens haloacid dehalogenase-like hydrolase domain containing 3 (HDHD3), mRNA.
0.027525	0.619	165.68	218.64	0.76	-0.395929	1.31579	0.395929	TMEM201	ILMN_1738420	169.549	171.935	156.014	235.918	202.636	Homo sapiens transmembrane protein 201 (TMEM201), mRNA.
0.0173145	0.578	163.5	215.38	0.76	-0.395929	1.31579	0.395929	TNPO1	ILMN_1763627	149.811	169.898	171.707	218.466	212.333	Homo sapiens transportin 1 (TNPO1), transcript variant 2, mRNA.
0.0145052	0.565	196.33	257.5	0.76	-0.395929	1.31579	0.395929	KIAA0226	ILMN_1763637	210.534	183.051	196.362	260.994	254.06	Homo sapiens KIAA0226 (KIAA0226), transcript variant 2, mRNA.
0.0154444	0.565	4416.69	5783.17	0.76	-0.395929	1.31579	0.395929	STIP1	ILMN_1789510	4334.1	4648.54	4276.36	6121.71	5463.35	Homo sapiens stress-induced-phosphoprotein 1 (Hsp70/Hsp90-organizing protein) (STIP1), mRNA.	Prion diseases
0.0006672	0.423	1490.23	1971.32	0.76	-0.395929	1.31579	0.395929	SLC25A28	ILMN_1790472	1507.7	1503.47	1459.99	2007.17	1936.12	Homo sapiens solute carrier family 25, member 28 (SLC25A28), mRNA.
0.0270485	0.614	226.74	297.47	0.76	-0.395929	1.31579	0.395929	JARID1C	ILMN_1798224	224.482	236.914	219.173	322.417	274.449	Homo sapiens jumonji, AT rich interactive domain 1C (JARID1C), mRNA.
0.0432214	0.631	1007.53	1322.47	0.76	-0.395929	1.31579	0.395929	SLC9A1	ILMN_1800425	996.369	1116.61	919.299	1262.69	1385.08	Homo sapiens solute carrier family 9 (sodium/hydrogen exchanger), member 1 (SLC9A1), mRNA.	Bile secretion, Cardiac muscle contraction, Gastric acid secretion, Pancreatic secretion, Regulation of actin cytoskeleton, Salivary secretion
0.033796	0.62	118.19	156.25	0.76	-0.395929	1.31579	0.395929	LOC643320	ILMN_1809465	115.685	124.181	114.936	142.65	171.138	PREDICTED: Homo sapiens hypothetical protein LOC643320 (LOC643320), mRNA.
0.0024462	0.494	135.88	178.6	0.76	-0.395929	1.31579	0.395929	GJB3	ILMN_2334531	135.326	140.716	131.74	182.116	175.145	Homo sapiens gap junction protein, beta 3, 31kDa (GJB3), transcript variant 2, mRNA.
0.0093584	0.546	686.21	897.53	0.76	-0.395929	1.31579	0.395929	BCL7B	ILMN_2367275	717.239	660.076	682.513	937.308	859.434	Homo sapiens B-cell CLL/lymphoma 7B (BCL7B), transcript variant 2, mRNA.
0.0342448	0.621	657.71	864.91	0.76	-0.395929	1.31579	0.395929	DPH2	ILMN_2375418	621.56	708.483	646.074	804.004	930.43	Homo sapiens DPH2 homolog (S. cerevisiae) (DPH2), transcript variant 1, mRNA.
0.0343195	0.621	180.27	237.96	0.76	-0.395929	1.31579	0.395929	DEAF1	ILMN_2387784	182.361	170.74	188.15	259.772	217.985	Homo sapiens deformed epidermal autoregulatory factor 1 (Drosophila) (DEAF1), mRNA.
0.0312805	0.62	743.05	996.39	0.75	-0.415037	1.33333	0.415037	CBR3	ILMN_1652237	821.34	675.503	739.429	965.835	1027.91	Homo sapiens carbonyl reductase 3 (CBR3), mRNA.	Arachidonic acid metabolism, Metabolic pathways
0.021518	0.597	146.28	195.05	0.75	-0.415037	1.33333	0.415037	HSPA6	ILMN_1658383	139.483	155.991	143.864	208.26	182.676	Homo sapiens heat shock 70kDa protein 6 (HSP70B') (HSPA6), mRNA.	Antigen processing and presentation, Endocytosis, MAPK signaling pathway, Protein processing in endoplasmic reticulum, Spliceosome, Toxoplasmosis
0.010027	0.552	323.52	431.99	0.75	-0.415037	1.33333	0.415037	ZDHHC18	ILMN_1668270	339.005	311.336	320.827	410.698	454.385	Homo sapiens zinc finger, DHHC-type containing 18 (ZDHHC18), mRNA.
0.0129894	0.564	424.85	566.46	0.75	-0.415037	1.33333	0.415037	CHAF1A	ILMN_1669842	459.9	416.542	400.31	573.669	559.339	Homo sapiens chromatin assembly factor 1, subunit A (p150) (CHAF1A), mRNA.	BTG family proteins and cell cycle regulation, Control of Gene Expression by Vitamin D Receptor
0.0407811	0.628	766.24	1019.74	0.75	-0.415037	1.33333	0.415037	ZNF142	ILMN_1676745	823.779	750.049	728.094	931.647	1116.16	Homo sapiens zinc finger protein 142 (ZNF142), transcript variant 2, mRNA.
0.0262842	0.614	194.02	258.97	0.75	-0.415037	1.33333	0.415037	KIAA0649	ILMN_1677968	207.877	177.511	197.933	271.981	246.581	Homo sapiens KIAA0649 (KIAA0649), mRNA.
0.0021323	0.479	329.46	440.15	0.75	-0.415037	1.33333	0.415037	RAD9A	ILMN_1684183	333.457	317.277	338.014	431.424	449.052	Homo sapiens RAD9 homolog A (S. pombe) (RAD9A), mRNA.	Role of BRCA1, BRCA2 and ATR in Cancer Susceptibility
0.0227666	0.603	388.17	520.94	0.75	-0.415037	1.33333	0.415037	PLEKHF1	ILMN_1708041	390.518	423.201	353.905	511.974	530.064	Homo sapiens pleckstrin homology domain containing, family F (with FYVE domain) member 1 (PLEKHF1), mRNA.
0.0279944	0.62	327.79	434.77	0.75	-0.415037	1.33333	0.415037	LOC441050	ILMN_1711492	295.527	335.035	355.715	436.815	432.731	PREDICTED: Homo sapiens similar to unactive progesterone receptor, 23 kD (LOC441050), mRNA.
0.0182748	0.582	122.69	163.16	0.75	-0.415037	1.33333	0.415037	CYP4F2	ILMN_1729439	121.92	117.249	129.205	152.862	174.142	Homo sapiens cytochrome P450, family 4, subfamily F, polypeptide 2 (CYP4F2), mRNA.	Arachidonic acid metabolism, Metabolic pathways
0.0089718	0.546	2384.8	3160.78	0.75	-0.415037	1.33333	0.415037	RHOG	ILMN_1739792	2408.72	2395.25	2350.8	3359.39	2973.92	Homo sapiens ras homolog gene family, member G (rho G) (RHOG), mRNA.	Bacterial invasion of epithelial cells, Shigellosis
0.0499609	0.643	150.75	199.85	0.75	-0.415037	1.33333	0.415037	PKP3	ILMN_1753457	141.981	151.051	159.744	221.566	180.262	Homo sapiens plakophilin 3 (PKP3), mRNA.
0.0125423	0.564	344.5	458.22	0.75	-0.415037	1.33333	0.415037	ZNF384	ILMN_1764891	350.349	320.174	364.483	469.932	446.794	Homo sapiens zinc finger protein 384 (ZNF384), transcript variant 2, mRNA.
0.0116696	0.561	372.07	495.32	0.75	-0.415037	1.33333	0.415037	DLST	ILMN_1773228	389.772	372.7	354.572	521.145	470.783	Homo sapiens dihydrolipoamide S-succinyltransferase (E2 component of 2-oxo-glutarate complex) (DLST), mRNA.	Citrate cycle (TCA cycle), Lysine degradation, Metabolic pathways
0.0066474	0.539	1596.19	2140.24	0.75	-0.415037	1.33333	0.415037	VCP	ILMN_1777220	1670.03	1583.82	1537.53	2055.12	2228.88	Homo sapiens valosin-containing protein (VCP), mRNA.	Protein processing in endoplasmic reticulum
0.0449305	0.636	227.43	304.84	0.75	-0.415037	1.33333	0.415037	ZNF394	ILMN_1807514	234.522	202.701	247.461	322.934	287.763	Homo sapiens zinc finger protein 394 (ZNF394), mRNA.
0.026412	0.614	607.28	812.58	0.75	-0.415037	1.33333	0.415037	WDR74	ILMN_1809866	635.086	634.285	555.959	767.368	860.465	PREDICTED: Homo sapiens WD repeat domain 74 (WDR74), mRNA.
0.0223824	0.602	701.88	933.57	0.75	-0.415037	1.33333	0.415037	SLC25A1	ILMN_1813671	730.146	713.509	663.701	1003.71	868.332	Homo sapiens solute carrier family 25 (mitochondrial carrier; citrate transporter), member 1 (SLC25A1), nuclear gene encoding mitochondrial protein, mRNA.	Shuttle for transfer of acetyl groups from mitochondria to the cytosol
0.0046007	0.539	448.69	601.74	0.75	-0.415037	1.33333	0.415037		ILMN_1816244	440.575	453.971	451.633	573.102	631.813	Homo sapiens mRNA; cDNA DKFZp686B24166 (from clone DKFZp686B24166)
0.0163493	0.57	801.64	1061.88	0.75	-0.415037	1.33333	0.415037	TMEM156	ILMN_2095660	797.799	800.992	806.165	983.244	1146.8	Homo sapiens transmembrane protein 156 (TMEM156), mRNA.
0.014927	0.565	1650.4	2186.77	0.75	-0.415037	1.33333	0.415037	DHCR7	ILMN_2165867	1703.57	1643.61	1605.5	2341.67	2042.12	Homo sapiens 7-dehydrocholesterol reductase (DHCR7), transcript variant 1, mRNA.	Metabolic pathways, Steroid biosynthesis
0.0079703	0.539	215.92	288.06	0.75	-0.415037	1.33333	0.415037	LOC647886	ILMN_3244019	208.957	220.352	218.615	304.036	272.929	PREDICTED: Homo sapiens misc_RNA (LOC647886), miscRNA.
0.0366538	0.623	136.58	182.99	0.75	-0.415037	1.33333	0.415037	LOC727900	ILMN_3296663	124.557	146.687	139.431	196.195	170.677	PREDICTED: Homo sapiens hypothetical LOC727900 (LOC727900), mRNA.
0.0014541	0.479	1404.4	1908.83	0.74	-0.434403	1.35135	0.434403	BCL2L1	ILMN_1654118	1377.04	1438	1398.82	1964.52	1854.72	Homo sapiens BCL2-like 1 (BCL2L1), nuclear gene encoding mitochondrial protein, transcript variant 1, mRNA.	Amyotrophic lateral sclerosis (ALS), Apoptosis, Chronic myeloid leukemia, Jak-STAT signaling pathway, Pancreatic cancer, Pathways in cancer, Small cell lung cancer, Toxoplasmosis
0.0058745	0.539	311.46	419.19	0.74	-0.434403	1.35135	0.434403	C10orf2	ILMN_1701243	312.009	320.566	302.072	399.501	439.847	Homo sapiens chromosome 10 open reading frame 2 (C10orf2), mRNA.
0.0036945	0.535	787.64	1066.18	0.74	-0.434403	1.35135	0.434403	FOXD1	ILMN_1704418	801.833	750.818	811.652	1039.29	1093.77	Homo sapiens forkhead box D1 (FOXD1), mRNA.
0.030197	0.62	442.41	600.85	0.74	-0.434403	1.35135	0.434403	CSNK1E	ILMN_1708858	447.044	469.073	412.951	653.387	552.539	Homo sapiens casein kinase 1, epsilon (CSNK1E), transcript variant 1, mRNA.	Circadian Rhythms, Circadian rhythm, Hedgehog signaling pathway, Wnt signaling pathway
0.001049	0.473	995.46	1338.66	0.74	-0.434403	1.35135	0.434403	RBM4B	ILMN_1743104	989.772	994.039	1002.61	1380.2	1298.37	Homo sapiens RNA binding motif protein 4B (RBM4B), mRNA.
0.0080163	0.539	920.22	1249.54	0.74	-0.434403	1.35135	0.434403	ORAOV1	ILMN_1762549	855.76	964.849	943.773	1264.57	1234.7	Homo sapiens oral cancer overexpressed 1 (ORAOV1), mRNA.
0.0154953	0.565	374.85	503.2	0.74	-0.434403	1.35135	0.434403	POP1	ILMN_1768273	390.021	367.823	367.154	468.545	540.423	Homo sapiens processing of precursor 1, ribonuclease P/MRP subunit (S. cerevisiae) (POP1), mRNA.	Ribosome biogenesis in eukaryotes, RNA transport
0.006796	0.539	644.09	872.82	0.74	-0.434403	1.35135	0.434403	SURF6	ILMN_1778032	685.25	619.018	629.922	849.185	897.109	Homo sapiens surfeit 6 (SURF6), mRNA.
0.0490446	0.642	118.18	160.78	0.74	-0.434403	1.35135	0.434403	AFP	ILMN_1782204	115.848	123.089	115.757	142.054	181.974	Homo sapiens alpha-fetoprotein (AFP), mRNA.
0.0149973	0.565	5266.71	7164.89	0.74	-0.434403	1.35135	0.434403	PSMB7	ILMN_1814156	5312.43	5289.99	5198.4	7769.38	6607.44	Homo sapiens proteasome (prosome, macropain) subunit, beta type, 7 (PSMB7), mRNA.	Proteasome
0.0248269	0.609	264.11	357.11	0.74	-0.434403	1.35135	0.434403	RHBDD3	ILMN_1815264	290.06	239.158	265.573	358.32	355.912	Homo sapiens rhomboid domain containing 3 (RHBDD3), mRNA.
0.0089772	0.546	1783.89	2424.83	0.74	-0.434403	1.35135	0.434403	DHCR7	ILMN_1815626	1807.95	1837.08	1709.18	2565.22	2292.12	Homo sapiens 7-dehydrocholesterol reductase (DHCR7), mRNA.	Metabolic pathways, Steroid biosynthesis
0.0226013	0.603	1926.8	2612.55	0.74	-0.434403	1.35135	0.434403	BCL2L13	ILMN_2181445	1877.83	2094.92	1818.38	2465.44	2768.43	Homo sapiens BCL2-like 13 (apoptosis facilitator) (BCL2L13), nuclear gene encoding mitochondrial protein, mRNA.
0.0018342	0.479	662.24	895.58	0.74	-0.434403	1.35135	0.434403	ATP6V0B	ILMN_2353642	648.788	691.213	647.631	904.829	886.419	Homo sapiens ATPase, H+ transporting, lysosomal 21kDa, V0 subunit b (ATP6V0B), transcript variant 2, mRNA.	Epithelial cell signaling in Helicobacter pylori infection, Lysosome, Metabolic pathways, Oxidative phosphorylation, Phagosome, Rheumatoid arthritis, Vibrio cholerae infection
0.0138342	0.565	213.58	289.81	0.74	-0.434403	1.35135	0.434403	CPSF4	ILMN_2357260	219.585	198.639	223.362	303.697	276.562	Homo sapiens cleavage and polyadenylation specific factor 4, 30kDa (CPSF4), transcript variant 2, mRNA.	Polyadenylation of mRNA, mRNA surveillance pathway
0.0270655	0.614	317.44	429.06	0.74	-0.434403	1.35135	0.434403	PHF1	ILMN_2385866	309.607	299.429	345.052	458.669	401.361	Homo sapiens PHD finger protein 1 (PHF1), transcript variant 1, mRNA.
0.0325148	0.62	535.52	724.31	0.74	-0.434403	1.35135	0.434403	LOC729500	ILMN_3229570	580.609	493.392	536.117	776.735	675.428	PREDICTED: Homo sapiens misc_RNA (LOC729500), partial miscRNA.
0.0279375	0.62	362.82	489.3	0.74	-0.434403	1.35135	0.434403	LOC100129668	ILMN_3241692	352.089	402.454	337.064	470.672	508.66	PREDICTED: Homo sapiens hypothetical protein LOC100129668 (LOC100129668), mRNA.
0.0497836	0.643	449.09	606.81	0.74	-0.434403	1.35135	0.434403	MED27	ILMN_3251445	394.909	482.33	475.498	644.321	571.479	Homo sapiens mediator complex subunit 27 (MED27), mRNA.
0.0494299	0.642	159.99	216.8	0.74	-0.434403	1.35135	0.434403	LOC340274	ILMN_3275388	158.225	145.667	177.666	234.731	200.246	PREDICTED: Homo sapiens misc_RNA (LOC340274), miscRNA.
0.0372102	0.623	231.01	311.35	0.74	-0.434403	1.35135	0.434403	LOC340947	ILMN_3278453	244.31	222.568	226.716	344.19	281.644	PREDICTED: Homo sapiens similar to eukaryotic translation initiation factor 3 subunit 6 interacting protein (LOC340947), mRNA.
0.0171701	0.578	666.74	917.9	0.73	-0.454032	1.36986	0.454032	METTL3	ILMN_1655635	663.667	667.023	669.547	1003.51	839.59	Homo sapiens methyltransferase like 3 (METTL3), mRNA.
0.0144901	0.565	658.82	904.12	0.73	-0.454032	1.36986	0.454032	NHLRC2	ILMN_1698715	722.183	624.16	634.396	924.817	883.889	Homo sapiens NHL repeat containing 2 (NHLRC2), mRNA.
[truncated: 225 more rows]
